# Supplementary material for: Macrophage migration inhibitory factor is overproduced through EGR1 in TET2low resting monocytes
Source: Commun Biol. 2022 Feb 3;5:110. doi: 10.1038/s42003-022-03057-w (PMC8814058; doi:10.1038/s42003-022-03057-w)
Supplement: Supplementary file 4 — Supplementary Data 1 [file 42003_2022_3057_MOESM4_ESM.xls]

## Sheet: Tab_Normalized_Geneexp.tsv
X.ext_gene	2178_trTET2	2179_trTET2	2187_trTET2	2206_trTET2	2237_trTET2	1357_trTET2	1381_trTET2	1468_trTET2	1483_trTET2	1541_trTET2	1626_trTET2	1755_trTET2	1776_trTET2	1795_trTET2	1844_trTET2	1859_trTET2	1900_trTET2	1982_trTET2	2005_trTET2	2096_trTET2	1397_trTET2	1565_trTET2	1587_trTET2	1612_trTET2	1788_trTET2	1894_trTET2	1913_trTET2	1989_trTET2	1660_trTET2	1637_trTET2	1944_trTET2	2108_trTET2	2050_trTET2	2059_trTET2	2172_non-trTET2	2177_non-trTET2	1378_non-trTET2	1515_non-trTET2	1925_non-trTET2	1551_non-trTET2	2025_non-trTET2	1964_non-trTET2	1740_non-trTET2	2214_WT	2261_WT	2264_WT	2265_WT	2272_WT	1504_WT
HIST2H2BF	20.9899564962934	25.9419980489525	17.4707675000852	14.9926932054629	16.6387831601955	12.2808917560734	14.3341293132915	14.6459683048014	11.0300189838222	10.2666338595382	14.0441159449972	7.45075233254498	7.97577001992902	16.6055997605654	10.982930754528	19.1209632161228	11.634854645094	16.746120896153	9.04259351525044	14.8551896880854	16.0287628782307	13.0124745840575	16.7419006546634	9.80738449259947	16.0509776945495	17.4093110503	18.9541492906228	11.3043406907985	10.7788407205367	14.0144390320533	15.3627453436869	10.6237953559313	11.3888602764226	9.0781007772351	19.1339681492257	32.0321959494825	11.5834215254192	17.5888501601822	16.3542547904164	17.8437652817692	12.7536352419393	14.7991515279501	14.5102175653411	25.5464234241395	34.7335020242953	9.03944266243624	13.7665768091682	18.7720319882186	12.0329796295256
ITGA5	10.1184312933562	12.4893467886031	16.6663938984935	16.0956500611728	29.3995328904136	26.4753819052152	23.1186855792591	17.1805184184006	23.1988413817527	29.7917545735617	24.3386344767441	17.4219544716844	22.6186655266378	35.0643641551356	27.3355306418744	18.3628829810693	20.0441208319546	26.013815653373	50.1009942465917	22.4737293022	34.0100648708482	34.9179500333593	26.2948559275403	43.7178191770141	33.5873937360483	14.2241793924951	15.2954837552005	68.5411432802488	18.3221985051406	25.1079407675489	24.3080957449484	28.3516523441977	30.9108909279205	25.0845906999559	10.0266986002956	14.8730629164203	25.629888155952	47.256378477181	20.4468420309126	54.8165820186292	25.9812614378577	23.8409409062842	49.295021002723	11.388060854535	24.8376823913497	20.9790209442874	13.4502405391547	32.8072583676834	21.6197497293696
HIST2H2BE	22.8403509187552	27.8968211196135	29.0466395485119	19.7751287993346	29.8201006058937	11.5003072196483	23.2961109306678	32.0332201628665	21.7124185774544	20.3146434258412	16.4482840797696	7.31045070668751	20.5980224531215	13.6968103292866	20.0312405276701	31.1924622787068	20.6173255788737	21.2232560150573	19.0667099681787	41.3832004659438	28.6303211197345	20.0918207534507	40.7214911611194	20.3276833407527	37.0565854773552	22.5885790494776	44.1204708792986	17.7720009599288	6.26544055620972	21.6064273410415	24.3317017935445	14.9292849249257	18.5011364915001	12.1196520307963	38.5851588718533	39.1288526498173	13.8083800044595	26.1958352586426	23.5344775419053	31.758031936738	20.3387760954652	25.3266884181631	35.8892710841435	44.234414470313	63.9380731176787	25.1964429627953	27.7631957242462	40.2355447574484	25.4575672944623
HIST1H2AH	10.9350539339273	11.0575368993146	29.4349239360961	8.31742143781679	14.5464621541847	2.22971952754465	7.0100183940904	17.7008451186949	21.7353144409854	16.7979429369638	16.6217913861534	4.11241045064583	9.27916216546431	17.0389737918952	12.2991080362176	26.3985672225158	14.9113251437573	32.1191688944626	9.30908764087567	55.307412082323	14.8917944752763	18.3350768531719	40.7497956131584	25.5042629605414	16.1575720040773	23.2711114934761	19.0805315947054	9.96956405346139	11.4229441433462	15.9627915849612	15.124183061007	9.25341032559867	12.757691552129	3.07304799706295	22.6933184065843	32.3992947184241	11.0135814264453	14.049011583539	27.0771371281138	23.6773244299212	5.87902564725286	5.84330761896232	23.7737926526176	18.0717845177575	51.1672503115866	10.5538549889068	21.1727352960707	38.4021250352206	10.3578252294442
HIST1H2AL	58.9511644130039	48.4933480540675	37.5970305774509	41.6380329605599	16.5662366260156	10.658107733876	9.04046398904565	25.4480562851416	29.2981253516081	28.0148397790402	39.4514505766484	16.0730990805447	12.1010816688526	37.4519368274487	21.3518658793382	51.8453072121904	33.6179644821599	48.3957195150322	9.63097805707923	33.241753381141	17.0473776459023	24.7416552700879	39.2503052647567	9.77124531963261	49.8669230488938	36.7645405002433	20.6198214524746	19.8860536292195	22.0522226180213	11.7229527498001	18.6035607930572	11.9096772531266	16.5744277311422	8.88376948327982	33.7305992047394	13.25120779177	19.597984197064	15.0040149400166	45.3774823481428	20.920002192328	33.0539543582207	3.69414388771593	11.4771747646142	21.8849324060586	92.7979103111689	13.67613229394	14.9618819614289	19.0524416135267	20.7331486933169
HIST1H2BG	11.5132286789844	12.7456252266151	10.6649275745402	7.82531855975852	8.41590616447295	2.4159850897041	4.37882187140111	6.69439796315359	4.5789810265799	3.69391321939882	4.61826453885582	1.87089395960867	2.93310690642498	5.24862758707257	4.30791350956473	8.68869940219964	6.58581949592382	6.79628433828879	3.48880676393697	10.9212175485939	3.95713119922079	3.21122214053419	7.98179744074393	7.59131137222949	6.31501641129077	7.81113611280311	5.52306599205533	2.12416275317181	2.24048877137579	5.53875999502285	6.70053569864036	3.67684311117197	3.18848682112438	1.53811595117015	12.2897628097418	17.4091516415245	5.55321185619026	7.19318338376944	5.42084230484336	7.03539242715478	5.36080705339959	2.38633284507926	11.5525750284295	12.7742354792361	19.0488664075669	5.44770003683593	5.73813857280108	8.26703687863276	2.44292807398727
HIST1H2BD	95.0603356925303	149.160849909751	143.196855522193	83.192983455096	77.1550670453807	37.8126043057726	74.8320843043229	103.102486582547	94.9501511512501	53.6674073123083	46.873476843836	20.0103944763943	37.476660726253	36.3175183514739	64.017597695758	104.772312052731	101.29114229958	75.3819281760905	41.5542649743522	78.1493216730998	68.0037208752726	77.3815605840444	92.9391678213787	47.8353279973946	79.8019812126627	100.241343760413	88.5250647082437	23.8425175465711	19.8077137757879	67.8527123704392	88.733804180628	48.5506770932646	37.8508302523571	30.7094384444838	81.5182764935773	101.916957295006	50.4662842485352	74.4250134806022	92.8760083105009	51.2959304312178	69.4664585639695	31.9957119865983	107.012817281808	121.311942387664	285.173476316678	92.1471346445848	142.379634931404	185.116501350263	53.4176050945006
HIST1H2AM	50.510876479522	45.1702961694251	43.7891121618844	35.7956257012298	29.8834578865052	15.7093436267082	18.081632961887	26.2625634302509	26.4228414595142	22.7900472802849	50.4842474298078	24.7690165322386	13.8415180043963	44.3385402272472	27.6111454374934	41.7844717992487	28.6502143166433	42.787082408987	14.165563558954	40.6068062406953	18.2374447661672	21.8983670903526	52.4906631126882	16.4602857397838	44.0436352382644	50.8322956584754	30.0433422021684	13.8437527188028	36.6002688394055	28.1707197771067	26.7521283269128	21.9348275562309	15.8060612304716	12.9080411295519	35.2065578326991	30.3233159897559	29.034050662317	29.1484655903955	49.1863694675206	19.0243385632498	30.1033779723567	6.34729558218279	18.5236262480053	29.2478272049832	65.1269652364444	26.2804673861606	17.7498998487981	50.0239064293923	19.869267497762
HIST2H2AA4	107.280903244603	86.4142923632952	65.484324195413	54.6232983567906	83.8565072370415	118.245622959001	86.3274343535095	165.27726837063	147.504793346619	194.861128386041	108.249793033343	108.676239804603	121.750649320273	178.709247221207	146.74772018972	188.54325617009	208.643973625624	169.798857906224	108.078531117269	178.82393499948	211.043499904064	134.703960517161	182.280420756234	174.839395494488	209.79801069544	161.024384628073	254.692195983421	171.51303356678	111.668552480444	173.246253947361	167.026986578232	108.63006207059	153.301337236358	88.4457814397726	92.10695298786	134.208835216991	112.505750837027	253.097206145046	153.598210495416	119.374525484878	124.077305281655	163.340371338915	135.890153323152	169.918572720605	145.259092741241	40.2519692269934	41.5089563208289	134.611007565621	147.996337437464
HIST1H2AB	5.93278545674812	4.53315947913613	7.49148886928193	3.39818754742032	2.96575187614296	1.16178425535141	1.24887852358057	5.31620273025831	3.87837186598826	3.43080004753263	5.26955557416806	2.10302230960398	1.06310069547814	2.60951255315186	3.13474840252541	6.07507464912127	7.58010154565899	12.3132426463367	1.04335595618358	3.94759260695482	4.52530388418497	3.10030569723461	6.7048237472327	2.5575742782931	5.95493558801015	4.15083521776941	4.23229622292452	0.688363394857597	2.16181803602514	2.49267053161318	3.78581487185884	0.713688524531929	3.54331825069064	0.56879687204745	7.25106435353931	4.55256218612957	4.97726582782577	2.4915051945093	9.31061295847905	4.2652431654261	2.82447185047152	0.737105293414776	2.24044598418587	8.66845457646724	13.8930599496361	2.43291448414265	2.21502721775344	8.06262353995606	1.68849506403906
HLX	17.7414351702802	7.45351454789836	4.47950670917836	8.03899394920095	9.00059598035914	6.12602126992126	3.79788255938414	11.2937001306502	9.4182292278458	10.8211819667104	16.1454210173421	11.9125698646917	7.08399897959359	8.13142708028885	7.78966634360133	15.7045775255866	15.9811835830505	12.9775532606855	4.49694179929228	10.9590202841936	13.3921671440581	13.51239710171	12.8117000964452	12.9557754321326	16.8645593545923	10.4665948685849	12.4168265642973	11.4196953824732	12.9698110188556	11.2392824739961	7.75500687377238	6.36917778634244	17.5357034627664	13.9529136895898	14.9620205729051	6.38142800538529	14.5424642628761	4.57603857601557	13.4260423046328	9.9059736696278	13.1921602202204	5.03963445979034	7.84327608650878	9.14858664160923	13.7838586321344	5.8222650502099	4.31084232013376	11.0104460754684	13.821934374632
HIST1H2BF	6.61903083317336	9.04289313816365	6.40773429999537	5.57807773992088	3.51945104696673	2.6614592125403	2.36139537587965	6.71514155034651	3.22839292812963	3.06072335439698	5.46684282907297	2.47338725694916	1.84204480270073	4.14853949348436	2.26383728951101	9.03955371436591	5.07875010278317	12.7467135705572	2.06001576153152	6.91671815807679	2.61812310756398	2.51996202209525	6.00438999148162	2.33066395032107	4.28458871181209	8.97570006024867	5.37560583267371	1.00188170794074	3.39495704365801	3.43168083164261	6.2441661669742	1.97737985396193	2.25772514262392	1.13525926337213	6.02001026612021	4.10856406356475	3.45662272259527	5.18314340458597	7.89081128268016	3.96312457700451	4.31163374367717	1.43969826193471	6.65810191657073	4.9203211582415	14.6391896910087	4.53167366489899	6.59974357415717	5.65012354876074	2.52795111308209
HIST2H3D	2.93271146765563	2.45163062203795	5.98546124435147	3.02893274702974	7.07122871002925	1.76128146383005	2.0729782150362	5.99038616178578	4.11993001707423	4.37526739143694	8.32896934257374	1.84750227788806	2.42940978540858	6.49741434950218	2.67859096587241	8.08189928553483	8.35203581602925	7.18548425789449	3.26070393050975	10.0021551627063	4.96597025982654	10.537482222896	14.0156868585997	8.34526025530814	5.19977948726965	4.02322186354005	6.36916444616066	6.31819011378367	4.04697318157952	4.47690414683245	3.24315829257796	4.75132371510912	7.50387911173434	2.41553083721756	6.68692659366027	7.13870087729001	5.7319233122446	11.3761548682508	7.76650838298702	9.06204063120584	4.05922396066907	6.29218161910065	6.39472928238963	7.46461633935771	13.718516748845	1.84965452724204	5.7257791162312	8.49260653996655	5.19995666147088
RUNX1	7.02569733955582	5.94403594776663	7.68433264309528	8.62736541334115	7.60103775465672	6.88092374082987	7.0382075862475	7.77987008924965	10.0335369327935	8.62113954891385	9.04126861609783	6.800673449447	7.88153522162232	12.8582313858039	10.9544703875307	11.2692731723755	8.43024011056768	10.0594274163574	10.4317112768467	31.0031472621127	12.6284066115111	13.6384650372032	14.2766915422048	15.0745707732648	15.9557093401339	6.54457553995309	13.4413366713057	15.2124909714794	11.0951931714491	7.70156201717272	14.149655667503	7.97490206257297	9.04498663148058	7.22085407733988	11.8991774342504	10.0021566976509	8.20067059652321	17.7165951345142	10.5493815509912	19.94556729762	10.6060930583331	8.32084039539228	30.2052401696025	6.7740241478649	14.7667831205857	6.44334656615154	10.3393969568856	10.1437565631179	8.37923841838559
HIST1H2BJ	9.02346870681682	7.21446277791503	16.5482316521997	4.87877034324051	8.51546915457849	2.66475723111466	2.76860817921113	14.6030377486957	12.3202695983907	7.43071268378357	16.3437843153758	7.93168720557396	2.10528794607627	3.9151481650534	7.15018932409695	11.6771154233689	10.0419838097755	33.3734428277817	3.72378919226302	62.8909430363927	12.5646305104268	10.4506190210243	50.0896810451468	11.6799971761053	24.1131352617774	13.3134771925021	11.7128320688112	8.38514748760423	3.03806251308044	5.4359403768803	6.28972463791187	4.71005669088526	13.3615265667886	2.35782496033817	27.956409640432	15.4289764215031	12.9504691063137	7.64241573336988	19.7039564386967	13.975524064506	3.34662847589679	3.80447626415367	10.7457477703506	15.3554181033402	41.8195357734253	9.35157333000759	4.97654204525713	13.5293128374376	4.43726570034286
HIST1H2AC	30.4219814720791	22.7178665859755	30.8444281581965	16.935416210709	26.0987554780222	17.8849431377386	26.3299496655755	19.6937977396062	22.824752557561	15.4567630266324	20.0696682185649	11.3266926144043	22.8024282400603	28.9098135382781	31.0212796550839	25.062495334989	18.5556787413069	19.5459755958209	18.6723320326244	38.3141399734941	20.8731181917308	14.4859555917738	33.641810474101	20.0375725070954	28.0584200064188	25.5744189315182	23.1862578548788	19.0384284085522	11.9529929884828	27.4022320855868	24.5019035448198	21.4703670925336	16.6313814950924	20.5026176097491	44.9860492165678	30.7249922304245	27.4645056133971	33.2327294306123	25.0990181862832	15.5378479392956	19.2050850967698	18.0032692147847	27.0931976136448	38.1772748616107	36.91446084863	16.2271918398492	27.2917076092485	35.6407254260989	17.8921236634313
SF3A3	10.7905845722382	8.70959011850854	10.4758009295837	9.29840751916081	9.24512681499514	17.2181229510179	10.8250569983492	10.0211241536266	12.6954021235699	13.3453487379162	13.5277033509596	14.6101045395667	14.5430094552305	17.885759721847	13.1706693490166	14.9905871606328	16.8535386642126	23.4511578868617	17.4361650266742	14.9336603238603	10.740959597579	20.7646945721566	24.3084098958071	29.3704341441526	15.2347008188077	12.8385092177661	11.2818411053739	26.9002869146716	12.5970655513736	12.0087350384907	13.3285763045303	14.8080216883936	13.6418634158732	12.7652323099542	9.07561917144844	9.21102919455514	18.3878338490793	27.0338822340989	12.0672819914956	49.4605169637397	12.4197105719853	14.3752152838894	30.3506924600184	14.1142480038973	12.4213219714951	10.5221423733629	11.3459865361648	5.96029787896908	11.5126838634832
HIST1H2BN	10.8123711931503	10.4733459421013	18.8621033653982	6.7566224196953	8.05259355766725	6.22488532883338	8.8039407918641	11.2419861827455	9.28062018089878	9.12867905021611	9.29161299599231	5.91862387747401	9.76849284436882	9.01539088910606	8.73372147012404	17.991452601093	9.69031692658739	15.8581001339624	5.62969882126601	19.5903802329505	10.8273570500433	10.0631724116897	18.4222631620476	5.34824419189927	14.5337444075162	14.2666472979969	10.6594914598598	5.69339258578224	4.78216246640675	9.4227657127962	10.2769380869098	6.67281451445044	9.57819618645177	7.9841760485575	12.4701053100582	6.92664222000597	10.2933732604896	8.84558963989016	12.515311896815	7.27760864946874	7.28817045552272	2.56192990606399	10.2073326286358	4.46971346273714	24.8852394292787	10.8472655087201	11.4700936633249	17.6286664817722	10.3045462052631
HIST2H4A	12.7249826038295	14.3172404385029	19.6397372455438	8.56906331274197	16.6444423112604	4.21079122057413	14.823677666084	23.5913528564289	15.6376045653332	16.4157648688963	26.6922794050755	19.3229615410032	11.547103002762	14.7175139174516	13.7420495359097	25.1847627746266	17.7102682871893	29.1794275709297	10.624421166523	64.8777982231272	40.5738487863573	31.9234841586591	66.1696624852323	26.2158866689776	17.0366124170458	18.4220984842241	20.4395278363241	23.5203778732706	12.3786936660186	13.3159061052717	17.9585948695476	18.9044738832663	31.4283811099989	20.9840991894659	23.2495575476828	19.9597390132715	11.7135090018787	32.3509260669714	21.3972816197984	27.8291499870358	10.6655401605115	14.0566206092879	13.5104238099049	19.624995321663	52.2714621288928	24.2909104389795	9.687683033062	35.1670936332601	14.7875212838434
HIST1H2BI	39.0548688928293	23.2137973440517	54.136559141925	20.2406743586754	27.999970537115	14.7589519693093	10.8371386448462	31.8048603679189	26.8436567528801	20.5749658978224	36.4044426218705	17.4308273776937	21.6121254346878	30.1253282644406	23.9229752786515	48.5950947481789	27.6999957932308	37.1571585264387	20.7250836508684	30.3030830225771	15.9640885773669	22.0305574917431	37.4524325041934	27.4979684601877	34.6840732767261	38.2943346312883	28.0373901109422	15.2383930303577	28.8301428210662	33.4595387713169	27.681177315829	31.351337622859	22.9351525701367	13.4198620519833	35.5053732809869	50.3441143203847	31.4492678084263	21.5965945942091	34.4171768662223	26.0078055526823	15.2753991916471	19.2642226040797	29.9763951224128	23.3661025996077	41.5387275581139	21.9129825360949	32.016655257798	10.2153299529489	25.8881652695674
HIST1H2AG	1.73574891202887	1.26884659200727	2.45102084700317	1.63343869987554	2.12125808397198	0.753899150391202	0.932333819287187	1.81033384569063	2.27969574211558	1.12231790385863	1.89827481147752	0.857612540109841	0.613181590616754	1.41510487593017	1.42304464159117	3.38640521977528	2.86092180287985	4.18574491443218	0.748503041583136	8.63908318843962	2.56642170875521	2.30578563524482	7.30798868227897	1.4938729139153	3.2704599231058	2.87668269890663	2.27653772561833	1.04520543823895	1.04782762040435	1.34676687718586	1.73429091958916	1.64018254686286	2.00709695867092	0.394895585370208	3.77588119846227	1.7847757973222	2.5961086468989	2.60526352769979	4.573147947315	1.38661663211695	1.06592481615426	0.535624633416383	2.45203267715997	2.61602046698539	7.39642853293527	1.60191007905946	1.05818031298746	3.31838397930717	1.45910179178035
HIST1H2BO	13.7835637841377	14.8676428869195	31.8565596473186	7.82067184300238	11.8328902162502	3.23403973760148	6.94102827960696	18.5206385865261	15.9472572269505	12.7188447069188	16.5051984133036	7.29518331645427	6.92977045346154	12.2346727735791	10.5801928087416	26.1635125880828	13.759597184349	33.8878797250045	5.79726271977311	44.5317248359918	17.0146038162029	14.5540967032394	64.2577381309674	3.12845561798075	32.1999937966283	24.2743209885822	13.2846455931836	10.4814343595053	5.04041949026068	8.0296739821021	12.3447373626581	11.5958616114097	16.6187816975238	1.79960697790492	29.1628708895337	16.4947199339317	14.7112623117893	15.3462781567357	33.1418723916728	11.3495262957236	4.88158157787383	3.68046145212222	13.1136412686657	5.85214933436078	48.6681097028749	10.5997761970108	10.4869851454422	27.2924492208561	8.33852857230413
HIST1H3I	6.48490817999573	8.3770223432176	15.7774841689314	3.91689982511055	12.7540764870978	4.35723364329513	9.06689691272586	8.91382939953663	9.44702833985062	8.98044652777281	11.3147263799923	6.92178581167422	7.26871364034371	10.3476804744518	11.4800594337588	13.9960878839047	8.92091715158261	18.8023744403412	5.65922006769901	19.3857353312054	7.99666578487032	7.90620240228215	19.541834027973	8.10376492238896	10.1744650324291	13.1503368388521	6.19901444021027	8.80196664276214	9.21569394367646	7.50317921472264	8.6429640720648	11.6596722049464	7.12463360408019	4.12384198905772	7.77426169938446	9.41036455968787	8.03966258781823	10.9238475038017	16.9359244216634	9.38725026939202	7.78608264516743	7.74476258426211	12.6835133860132	4.94283428435882	15.8533868211906	7.37749138940289	7.96848523741061	20.4030162586527	8.51839913803425
HIST1H2BB	23.6873575201013	23.9246974692622	15.7835464907748	15.2225004961782	6.60419337385911	5.11501584495918	2.0219614755204	17.0855193295111	10.9505075960162	10.9698160016451	11.7883311461955	6.01993557365611	3.78494420190301	13.382915481278	0.488223985278602	19.3282992120832	10.8545487097779	29.4659577676661	5.2024189572588	8.90513433433027	9.47662841673822	8.90188224230318	15.1952624420172	5.31995872219711	7.95642026233861	19.0915220001846	11.0598474180926	4.03132090750204	9.50356508506059	6.79995599323267	6.77257406767022	4.61325989045072	6.44627069278991	0.918621509510764	13.744847785721	15.6630756567496	6.22916527163819	0.69453610283767	18.9899045904022	2.49389916258597	7.04741391054733	1.72773296897576	13.4321428726476	26.1831943234595	14.5382532654429	15.6201885693419	6.07088976358682	18.3767840423419	3.47936941222986
C7orf55-LUC7L2	2.23771080339391	1.88533516483166	3.24461087494224	1.05079001757339	0.745189479823199	1.12529098187334	2.13606023876219	3.55914240622555	2.48877255949839	2.99203473732297	2.90201523665062	3.24325485900666	1.64929120408341	1.43545889035538	4.11151003538552	2.34089223771993	2.86252429026486	2.92051032315369	0.366373505033961	4.2023335309424	2.25713442036493	2.69397568471827	0.795682078581453	1.10577582067716	0.973668836543083	4.30057883821562	1.98290138224948	0.913976030969268	3.41596803685553	2.23597727625073	2.82257270773255	1.68600547944473	1.21758853441438	4.19062133757044	1.07617166909039	0.496534599006923	1.04700896412521	1.39968738283681	4.09668802545219	4.08408900495314	2.97133385086103	2.09818991282191	0.98276870296206	2.73579743522104	0.082091485573686	1.15486345574219	1.08385625826729	0.905398030938938	2.03137954991998
HIST1H2AI	5.19243172755356	3.46572323991076	14.7264983579695	4.59406827448819	8.52586874271124	3.1487495470595	7.11548363481037	12.5473256916028	12.9649297072729	6.77142897635376	20.4225173471131	7.48766023142986	6.86962134168645	7.23489978660665	8.17890224164379	13.3086263813691	11.3914626484276	38.1250388016327	3.72745904054774	39.1753403742865	11.6938829240576	10.7505533201951	33.8355677571902	3.65111512194264	21.1624967990483	12.6957828825339	8.01084311848875	8.37976594597096	3.36641324011612	5.26802866229064	7.87879352973333	5.41085935624309	12.4250211482618	4.34215333920065	25.6412608092359	7.94285911241909	7.43672519610747	8.56794367511329	27.179563662849	13.3164920970016	2.26746765130705	4.12742053604004	9.85927728792917	4.18891520390462	38.9723030546868	5.41929841463093	6.38817199006838	25.0890448595388	11.3864472465804
HIST1H2AJ	8.77915500613308	8.43308963543876	6.65264524343326	4.73697043600971	1.97521792929262	1.49326297813635	0.460591194682965	9.30523498570216	6.48538410803078	4.48212223932506	16.9944446894144	9.39699032061763	1.63586149811894	4.82201822098977	4.20174658492735	7.45933751033318	13.8500934099543	65.9254557824784	1.46366183494326	37.4716569235829	4.6090091279354	6.68215660027811	32.9523656577895	1.23284444547952	16.0886580268552	10.5970534875452	6.48826459806121	3.92859457080242	3.16830618830365	2.61130542362428	6.04938150594448	1.78031417333369	11.3702474360144	0.190130846531272	21.313423883103	4.46393445571165	2.54917166737652	5.66714108195972	20.2787312606037	9.26561780556596	1.63717413149528	0.188991527752085	3.5085181377657	4.3692139861366	34.2817900021711	3.76128378681164	1.36903058625849	6.41328425898425	1.7274041311895
AC079313.1	0.0946240239479618	0.390485818044575	0.918313758705271	0.518149891224504	1.01844123687167	1.39364211270901	0.520625844234283	0.533328631445676	0.915841128058514	0.855473417441094	1.17101451620018	0.300936532342731	0.900200456859145	1.99148192736188	0.429269326552184	0.472769967362161	0.660109993682181	1.51870427889088	2.52561259315824	0.87399392628963	1.15474162972929	1.25015261286136	1.06142512157465	2.78257656817718	2.7327331532114	0.10103275282511	0.395318906621099	3.67277013018487	0.989982202808991	1.53189703088809	1.07458738209054	2.18335837448485	1.52225414315895	0.275379820526664	0.555256479820104	1.08147713574809	1.69020972734682	2.15076036172186	1.1316010376941	2.60756259169417	1.09307631038896	0.513927276129183	4.25103051600399	0.34920551371692	1.35163491357121	0.674358972591664	0.379933112978003	1.96329803347184	0.750796374484996
FHOD1	5.48108674475105	1.96268737463546	5.73700759643944	3.72160990326958	6.37423294340564	6.35841257603311	5.27696820861816	7.425196113722	4.61697319207881	9.99333956247338	9.43177981217636	4.94186217279448	6.48956711871732	13.0354112500669	6.94590787520234	5.91646820957041	6.19369420722114	11.4674874542577	15.5041783593452	5.2864356133387	6.5904387378707	8.64123995647279	8.50154959902843	14.4487996313173	10.3154199853208	4.4613388306555	5.98624645126008	21.1939402532051	7.12226409683489	8.03068753265349	6.24120680235792	8.41664741052262	9.28073106428885	6.59267512751623	8.07177952043402	3.93844481544253	9.17936056996544	11.060670597842	7.04725529215648	14.5592037460241	7.54650391495135	9.52823707755831	17.3228775447542	6.426846807368	8.30196979198576	7.25851683019402	4.95765227110037	7.8481682169047	6.58332595729443
HIST1H2BL	5.43358985780045	3.27001979695615	10.633815001362	2.29843760554415	5.82445207382031	3.82539595742291	4.9160943616261	4.67093058858927	8.51560644058709	3.95547328240219	9.74353809919909	6.09373967154915	5.06472444716917	8.67768500986731	9.02133593549667	7.67211389215451	6.67075730748155	19.7066179659703	3.74538679094453	11.3151345718224	5.72441782230154	4.15263913014837	10.7604602141001	4.62613171740808	6.78091780739112	8.00817127816809	4.07280755692311	5.08887409776	4.34155389579024	5.08422453661901	5.93611342722025	5.40781983357974	4.36132278204448	5.26158540663965	7.79163862795765	5.63008038317835	5.2692262125059	5.1669221704476	11.9212355556365	7.18534570629479	3.51604524741484	3.20755151646786	7.43658660155058	2.73544437508277	14.41835844244	4.41964646206606	4.63157320214444	10.8550376832336	5.29268603003474
H3F3AP4	19.4327094017694	32.3517594855104	44.556472004354	34.3876310854038	31.2624055240969	150.344233881688	114.945336239917	109.201624080863	104.892956609204	133.71492115591	124.911096387992	178.806954892359	184.378991240309	126.677787062548	138.314475697948	141.352212844607	108.282935649373	120.493370447596	134.367031772519	108.640926624635	144.838694359766	82.0032677578346	112.906599329514	94.0759577514223	179.225949572579	86.4866586679471	86.2484187373001	98.8483472878329	105.533408307527	109.702978445691	109.39849941668	111.672211399279	106.908320620183	164.91994671534	51.1483625198338	34.5444737237013	91.2385317783987	68.4183522737318	134.851569358146	79.2600642714708	150.657778709434	184.886844921337	104.535478141228	76.1343752652252	30.8123433255168	30.8172889162359	17.3947629122821	37.8080128902219	162.165941846019
HIST1H3D	32.4730781809899	27.4165927427932	27.3134268900347	16.2953577097119	19.8798486948055	12.6454804990756	15.3114458451598	19.3626029496568	21.2184433562117	13.4500082646106	20.0720246475391	9.15781308448464	12.5555788239176	23.0970139646574	21.6260657019014	33.5646698383422	20.5634915469301	31.5741596665034	13.1634358214304	19.6527830031194	14.2379898213097	11.1871368140698	26.7803658219087	7.68241306798267	18.3893182513838	28.8650415320869	22.8865533404089	7.78389676388713	13.5357465352237	22.4521809429947	20.8829664110157	12.1509886717294	13.7521117685236	8.70163401709178	25.3944362151662	22.4922451453992	16.8741159730265	24.022714436364	27.190491312134	16.7293500968034	15.6534215279348	9.94116625512149	16.6167027794471	12.2726162931961	33.8299998691972	15.9081556353453	17.6088947524925	33.0527877161134	14.4372515941051
HIST1H2BC	145.739144419566	167.172144179309	98.6890043097407	114.89855185058	115.094232657881	85.013437418677	73.5697247442728	100.672608614461	72.442016964069	59.6941345227518	109.933041446202	60.6704475691617	57.4437928172922	73.7146295306912	75.2197369498901	102.570601836493	67.9974516839409	89.179219233537	72.9919907067529	94.9888596637208	65.4805752552127	61.555223239087	84.5510955587465	64.4165526574849	96.0807174573048	103.258616925454	77.9944942838626	63.8289761190977	94.0539780613698	90.0169987857919	74.9124575456056	88.9794349527673	49.4589251834186	51.9169515376747	101.450715644162	147.255789874942	120.806968924961	80.0771175510781	81.5301562552712	62.0557832996043	99.2464127657097	62.1248375613758	83.284256246836	155.030707732582	173.751511070141	58.9149321705091	88.9765855996195	116.960360571419	64.168867513652
HIST1H3H	7.13414377853103	5.30797586262378	10.7686085595891	3.12583974754077	5.66718632824838	2.81767545126913	5.14385933520792	5.98050172026979	7.765274732247	5.3158606753767	9.30068921477379	4.30949221070648	4.37557973044733	10.4952871869109	7.64635291877411	8.03390836928922	5.26632844562875	16.0381484755489	4.0477076965792	11.5728516601011	7.0770396128901	5.58573090337373	15.4211717218432	4.05567499712916	8.29745647846743	8.47053375691885	6.13272817261069	4.50758942418665	3.8649619514152	5.62664811113858	6.01424277291544	5.57272953492999	6.41740268130055	3.30881468160389	9.97404802790191	5.41492079936715	6.41460382020892	6.88095187244625	11.6712859298249	5.10437486622656	3.72820848028407	3.82458641528704	7.38132091259618	4.02972190452132	14.8878550736496	4.08220712886836	3.22820506204629	11.2589454453329	4.08204164551314
HIST1H2AD	39.4746175710879	24.5328203214601	40.3913494738883	23.8860128582176	29.5364085228516	12.3928868478599	30.1175920798601	30.2783422625202	27.5192170541747	13.340044472269	23.3281894605621	7.16789759751472	22.098722675677	25.1644142676659	25.3147183984774	61.7401216253309	29.9092532767651	44.9605534820323	19.9914047443156	42.1399300672744	18.7048457510091	16.6479158898563	41.6145364573055	12.2241710049741	19.7915541154173	50.7522049670418	40.4645876703488	10.5973705615051	13.3330717889722	31.6278366467795	46.2766536517718	11.4250304450917	8.1083526887774	8.67633437594213	44.6159289545247	41.1875912524203	19.506377682718	41.1264261223122	35.4846066512584	13.9055632840384	24.0082741751971	21.4741001678172	42.8898792147436	30.9138893653448	66.9870960716115	24.3144880071117	35.7633246918088	68.3781903768503	22.7822001060496
MAP1S	5.65727796872572	4.88132113420256	3.87224320795346	6.26726867107592	12.4540625504033	24.9166451790578	11.1197797244005	10.3779304128113	12.3621289430866	8.28329772658429	14.7344461789565	13.3416308320184	10.319695593505	10.462338525857	11.5161281615693	7.15530794650683	15.0053003932982	9.66450584375713	16.4447779462892	6.74934189463272	11.339541474534	16.8122641355286	15.5071947213129	39.1460267153438	9.73393550446182	5.58660539811148	9.1939540012641	21.4826728116491	17.7984135901758	13.5403989173772	10.3271963599223	11.1996106575004	26.3713119937371	8.63940493979664	8.91185928770466	12.7979430506261	14.8868391900201	29.5951918784637	11.1356755936107	26.5272392258361	10.5620921999113	10.8485496979539	17.8336657245176	6.74909344919347	11.6026421525551	5.71199337448383	7.95268905215165	5.7413836475081	9.26580855040707
SKI	5.59988362683118	2.15790827687053	2.15015827748049	3.97097909019029	3.73951309963667	2.04562498705532	4.22812356569945	8.84827061455464	6.38081887153072	7.74344695306554	4.9663378444013	4.6350136855821	8.08524238263666	5.0910558313843	7.92901001654284	4.39828742931771	7.35893965576021	6.60713163567458	11.1763767727088	7.1983861583607	9.37192891437319	7.68357725427579	9.47886981785713	36.1757568966661	10.4313247418311	4.47303427082601	6.82905188657504	10.9166525124733	6.04081502779206	4.38685549283518	5.39385813666674	3.70805190160367	5.82493598007523	7.48923822266245	6.95359388806697	3.15664208738759	5.83172703024488	6.58447548127931	3.27631814473773	4.27387838365842	6.26691543405593	5.17458839402119	4.75062803992446	3.37950129288003	7.57491149472249	1.1382391105474	3.58852700507811	4.85480796260328	7.85067004288088
HIST1H4B	9.98781896078603	14.3953338275017	26.8334988697089	9.13786220972531	6.43910047082516	4.9014170253525	10.1077396402893	10.090498627213	15.6184802179493	8.03536261649462	7.08393590435076	9.63631397168239	8.43545986238635	8.05922625552116	11.7967807391093	16.2075810240072	8.62773609285256	9.5507039445271	4.86814124903834	19.8214429994446	18.7908377680003	9.28308828928773	18.7596653222976	4.02074844173391	13.4907965868667	15.8745981640843	11.2952374793358	6.84912854438601	6.15380628253959	5.32657671674052	9.01991562090919	7.7831690886812	3.67974474400266	18.6263199499407	19.0109573868865	7.30812407695692	8.60856992290245	9.55774774519746	9.01987509554486	7.70232896159655	4.46282316198456	3.86622592416417	12.3046463547744	16.8522839938472	43.3737964627466	15.3941183609008	8.96066351117254	32.5035114659343	14.6598822922234
CARD8	19.2009496531231	29.1517838003532	27.3601691901028	28.9543762253533	14.5686587378318	9.86177489028171	18.0326100203988	23.0622879062395	18.7848121248742	22.641264585622	14.9771455929168	15.6519361705478	13.7838222567872	21.9316523577084	22.6542348713488	25.145659432133	17.2559737436454	17.5545169353792	13.862375589625	13.7825282089196	26.3491414716327	19.3414772224112	12.9546362919925	8.54340279897971	23.739863551169	21.8382069227887	19.9777989118032	10.3306617763634	13.9457075858578	14.0067179318853	18.9821660476793	11.3095468714093	9.61243734914754	22.6250685898081	19.6330023266268	13.4849093450746	9.74745592260731	8.85347889820464	15.6333210420937	10.4609350305241	19.2215753873087	17.2691232423685	17.3445017626618	23.6031843665192	32.9885041089816	28.1048124765922	22.5317787198115	21.497698055924	18.3212169146709
CHCHD7	9.56728704939144	29.7215622108779	8.37637238233304	13.2730712809834	13.5246072035003	4.48805860458346	12.2869891286943	11.0284232847253	6.99116999673832	5.48507892442021	10.157993204497	9.70265656707336	4.39726187306487	8.04856711029153	6.72038307557757	11.5657298322194	5.82436994374123	7.50151054272218	5.25128446288488	18.2712274959925	9.44216440277097	9.05191318443936	9.10676545096414	4.97307140479401	6.5358110768731	12.2709110672133	11.6654491439147	4.21121850759732	14.1623541339711	9.39832959590177	12.4765475878748	8.00090418605626	5.52717363909523	5.89143119149329	9.79330421465653	9.33886779375044	7.3293112375935	17.4484680429049	8.13982746541286	8.86437345280206	10.4942437309181	7.71470687959501	6.2107654074391	19.4288635118374	10.6033155277055	10.0781688839098	8.94350676456778	7.18645421930852	11.7888159732596
NECTIN4	0.0611469870779771	0.0352467829704618	0.161227052928038	0.0768318128072358	0.114958929423282	0.0495028525984396	0.123029464032201	0.114524202675957	0.148844567677697	0.0998972638455444	0.0853291549013053	0.0177660222116934	0.051620270002126	0.114216098971389	0.126790939944061	0.148646829305425	0.548060079103179	0.127750007134077	0.386436544617343	0.0892222263266381	0.252277193008718	0.253498883646591	0.172189089320676	0.24075680504792	0.370432583538397	0.0317242697840751	0.167826362025204	0.243716562294353	0.0303539678695815	0.126756755097603	0.123983088147596	0.0772512577740187	0.346932203945971	0.0584608921991946	0.154733300151301	0.273192066785197	0.409514186460885	0.319727824834757	0.153469177855077	0.320398033643135	0.248324256888286	0.0418437856034944	0.205111605116045	0.063098549746457	0.18780118628478	0.0356273918891246	0.108287887909236	0.1556021810137	0.0960939135922725
PLK2	7.44916394402646	4.01574544208532	9.99064042527067	1.74621986002879	9.28882844776032	1.1641603643555	1.59153725234355	7.48689418892953	3.38708220990208	4.16169924168933	2.79264246396684	0.545729416814973	2.89233695681127	5.10818382280075	4.66374551156327	5.03259207035907	5.48044166898573	4.60385477713121	2.62005478364673	4.69643583402246	6.09022830219309	6.63403054968886	1.69411006110431	3.10673710409457	11.8855776354718	6.54069036998267	8.29618451795446	1.57285703906876	3.0106655928185	2.45630117469157	2.39123292923773	2.09279218932966	5.8393791958097	0.529879966677579	10.4366684752166	3.56642749022814	4.1066379778855	1.82904448460332	1.6756891607044	1.3387736680513	1.886113630903	1.75236922148905	9.99008581595152	1.16823015844851	8.5469012618875	5.05852657996068	7.86245884322358	6.91473560378779	5.4535115043803
SERPINE1	0.139534964426749	0.138849516480798	0.150584787517705	0.229595103080247	0.2184634843301	0.122370588139824	0.131556395013987	0.220439375728841	0.193170031492127	0.196587965612652	0.16251463797348	0.0683575831816761	0.268954691260186	0.15295829460858	0.119741598503982	0.0882933063899819	0.255770791008086	0.345404168180643	0.327935265175614	0.581243573551669	0.249067284505648	0.489601446359163	0.198365279909971	1.02126324809906	0.362279851227197	0.0331407481344283	0.233515748684564	0.569072885314718	0.110025410270019	0.155910531598699	0.142414642680996	0.13494556518305	1.1359615726204	0.114091209770161	0.271043396111096	0.0903326121418388	0.555379918008037	0.357013827608074	0.345525196032579	0.282923539416493	0.235190994371069	0.0809681970412783	0.381184225803375	0.0422914174399584	0.153721854302418	0.135970851250098	0.249434598406073	0.487193939932366	0.359455764285579
HIST1H4J	172.926577257226	234.697485491115	236.704518669217	101.515622015628	166.399696415793	134.561917812452	144.502383121703	170.160297179843	174.096199945671	157.9698644489	115.945975819375	192.146107208291	148.317637706621	209.689409568811	218.98972272207	154.257300328032	105.107859248725	182.752198294389	95.879852833641	128.762156624008	137.855631552415	92.8781444616225	127.592291228079	61.0432679612071	139.864488698863	166.859316113119	93.2033102696865	89.2387398547312	102.101824322355	124.504136674614	131.591318963212	156.675025050293	98.7927738583785	182.254564895385	125.928410913078	157.783125301521	192.56290491208	107.418427361404	162.412318670225	59.9431591753172	142.510428834345	108.008336261823	163.788810302293	242.312017556533	236.342063813581	132.399460637207	139.707904811928	334.169014082515	178.455534929572
ASF1B	0.725653877384254	1.31167249798692	1.71046227058467	1.06331143621253	0.70854388289147	0.480668240722441	1.06975383224253	1.86972549665033	0.897067591098839	0.994224272813989	0.630020082819268	0.700241240440312	0.524426254302327	0.549549229948473	1.60020293197832	0.969876021034569	0.777819377890337	1.65531661168494	0.619071115883364	5.33254773464309	2.29771212508691	2.1025432663971	2.62206348200096	0.316029145761898	1.27420332491123	0.377836140149944	1.47506067172433	0.528522677295629	0.486250396299922	0.348627121201877	1.24953926582529	0.52140185015078	1.06337307536359	1.20512123238579	1.35363153441883	0.481600843126807	0.554864242854285	0.510192111837011	1.25955960163226	1.89162635225051	0.652776020691023	1.0855820204877	1.16437989073388	1.56144733311742	1.83148515104409	1.68641996266636	1.27274937111607	0.605785918748853	0.85697529299334
HIST1H4A	14.005862671111	20.0045454526421	22.3619430933185	11.9533723992415	6.01278792859953	4.01439582525166	6.4499442509929	12.3297192442423	7.0988450755542	4.67747552374489	10.2697634867649	9.6682467774174	8.25313743529269	8.46575762445037	8.28092947836947	12.3361497676028	8.17664201025934	16.2212279432232	5.18722166459322	26.1227056706906	9.81489244857092	9.55938750258907	12.5128965657999	4.55512487727882	11.0035473175259	8.70257079755619	13.2954725609808	6.52356493979888	3.00759153820121	6.18151787629435	4.88282440735375	6.27080229251091	7.98021146757864	3.70329758790908	14.239737112341	8.91317802684436	14.2865895130445	12.2908906077331	13.2224110788151	4.78166820797024	5.67384152945238	3.12560012831955	14.7262623690372	2.92402538270713	25.6534655571683	15.3600597630201	15.1007270462979	16.2401922314697	12.714853100653
UGP2	19.7630210535975	12.981075306496	17.9691427218521	15.7671819251939	16.5892824506344	8.69596517950943	8.82613999705433	15.1820122415683	11.7448835855227	14.5464298959637	12.784392640139	12.2820674693571	11.88083244815	14.485313163024	12.4941759119706	13.1038010345391	13.061599978661	14.8433832063429	6.98410329510889	16.8645441398855	14.7651588418066	10.4733382489095	10.0694490350003	18.2514624648395	16.8318302728952	18.7932030202044	14.3079111921626	10.8019261321022	17.3562745305691	12.3477577873644	10.1391035426464	12.1695963777407	13.2133753355315	12.4265542310365	15.9425002296636	13.4130434081857	11.1297693141036	7.10296275859715	11.745345252217	12.1007969420441	12.2660763752111	11.6962234102132	9.8303699006538	25.9268166254169	28.1989989439333	16.8036774573798	17.3175808077254	16.5271436805071	10.2461359753856
DAPP1	11.7362466286765	22.476030303196	25.7857980038406	13.485262718603	10.4595667250889	5.3284364145512	8.82072570633757	9.4982707832565	9.15042887473748	11.2670084461184	9.49942086315717	8.16748982608539	10.8832764462791	13.2787863054692	12.2089106055941	15.1987766403509	8.10363055562687	11.617624243626	10.3864710675067	10.2697225921511	20.5963123549206	10.5589556621507	12.5317503942515	8.40386488760228	8.38444060834795	16.3189805486697	13.5960334969202	9.89355424371505	9.79887575699866	9.85312552633695	12.2942870838711	10.9173395906371	10.6641544609146	13.7134293459961	10.93581972272	9.40502438474495	5.70535610704612	5.89855216768299	13.0179855137845	14.6468261671768	8.49953499003808	8.17562743433705	10.5850170067762	8.16961531115481	17.3138792553103	19.3338004489651	11.7838498273833	10.5945062515448	12.7814600682271
SSH1	3.61983965240494	3.71986784266913	5.09067225044184	5.44920608983419	6.65016288786446	6.15542192863222	4.96665160980868	4.39513329347139	5.01265476383913	8.21076677922035	8.7685164408759	4.32702019759677	8.06050037867911	9.06861554483064	7.36716484706321	3.91060612123674	5.55403178791606	8.05042816256466	10.2080739476891	6.8927752860489	7.43376136929858	6.46606425993086	7.78868502346723	13.3711469523567	8.69922225830492	4.31634818289504	6.51692089051144	17.6390284618702	6.70363711168362	7.78089911121867	7.35611208701902	10.7507746219884	11.5616475044196	6.00573867465449	8.3655890768553	6.28601973348929	8.22369783333521	14.0222444885453	6.45685818714225	9.19047161517723	6.43653365765338	8.19663823659722	10.4264813019735	1.93015892702567	5.41890534296606	4.13973598325229	5.53681956356774	5.50278805949748	7.27785019968894
AC093583.1	0.17134075135649	0.130142027266109	0.419751307176247	0.406823989229932	0.159338706427555	0.451954427955873	0.212922258530732	0.209447633241743	0.597939119307382	0.641265749828583	0.70991295640783	0.267252831335497	0.258631263375207	0.67059606564846	0.851086940199989	0.359135005005707	0.359661981973347	0.430799665779107	1.71015066269592	0.606381880562751	0.745223763664852	1.5314069349473	0.526252110625716	1.97511136908449	1.33124504448506	0.252704209975062	0.952644412405461	1.76995395247355	0.712556889720895	0.834634056929994	0.70969629042477	1.06404613030927	1.40059647404592	0.241259264460047	1.26638426861063	0.521364748167042	1.73118489446838	0.866924021072195	0.831148553374749	0.83678900260387	0.956340712700931	0.553697526172205	1.31299855701753	0.24669387824433	0.374915771062132	0.884977945737299	0.567833110696254	0.473895665675006	0.293312598205337
CDPF1	1.42609281437099	1.13412191567005	1.48313336735476	0.615508603266999	0.663278899766814	0.40859396015388	1.12767216672836	1.66604548983154	0.836783070348702	1.31183450305381	0.559801384248641	0.906685777031298	0.827051342906489	0.687386780797241	1.26928840624639	1.10475838407162	0.558890837942414	1.01115028415719	0.58595594252052	1.29903718311918	0.850056679182882	1.03352785965327	0.509391515062211	0.726846774851151	0.686628152486024	2.02664179433039	0.827487354448274	0.516176601948282	0.964674812807771	0.330690020913207	1.04243832455815	0.19791877674345	0.426432359366332	1.32337212607369	0.750288736544455	0.622020660646404	0.305177179828834	0.239651786366536	0.72258571862839	0.403632424492209	0.401079436532535	0.875465821917621	0.319372575563755	0.889107530816118	0.47925771113389	0.922475011645332	0.990929702728342	0.748604301941125	0.823822026615626
SETD5	8.92916740160643	5.72887927021859	7.49375748703797	7.42626844367326	9.17799890287494	16.9419454429606	7.29687901139041	11.6344613744586	8.42103938413241	10.8717383504838	15.3213779532668	6.26589947274202	9.55029198138188	10.9845285160045	8.74614531792323	9.71115382908389	9.7161334378029	14.9347154336633	18.2265884851534	19.1024203298703	12.2473892305264	12.0724972712418	13.1285743152661	19.0519840558097	11.2998048451843	8.25276445049011	12.0553736167958	24.6591943101715	13.9380398667637	13.9920001369365	14.7126430118281	13.5069096851601	15.823366050483	8.62664373672739	18.0257386947479	8.86178932257122	19.744029516752	26.5400836421067	9.36014432603036	15.2033595296829	13.2369486447466	6.9310057818837	26.8641942043809	4.25439156636317	11.9855769142847	7.519833808852	6.31054293302444	8.904196789286	10.9705904924237
CPTP	1.68820964359909	1.56222149422935	1.19433869007702	1.73944393711382	1.21342540691352	0.663924616309126	2.13154270188765	2.27242319684075	1.58716171903044	2.30240119379565	1.22694259936245	1.35510847063973	1.96832582595324	1.45653455199317	2.24297275804959	2.54512308158085	1.72379248387203	2.02794415190335	1.26706693694723	2.84556955228619	2.82352789178972	1.97068465218844	1.23569716161258	2.31427965209481	2.12882360354925	2.62815072783062	1.49615793807574	1.67013015271659	1.49563320209416	0.955317252548475	1.73666170814579	0.985540743531572	1.47804911833398	2.14638309305066	1.47744726845109	1.26931379601133	0.363417204627651	1.12805483750785	2.09785784332896	0.982477360567546	1.54290058438147	1.87531199895494	0.816481795954005	3.82624693121237	1.60535076541729	1.06946887287451	1.21847875540737	2.24261635435119	1.70707662562693
OXLD1	3.34402146352043	5.62565580665579	3.96349380806757	4.32923516742603	2.85284414323817	2.78709680222125	3.74455351091689	3.93810850526243	4.56144889179983	4.2981754170742	4.84270212439557	4.35389624510348	3.42922357597845	4.46299092783775	5.17951943114108	4.14826082592712	4.13415753119801	4.85303963731777	3.31876500318952	6.74576652607363	4.57671780800992	6.57985556980515	4.12463038178618	7.46135285402319	3.74708767257946	6.61065063368	3.69727044297113	2.67193068139132	4.15292537107298	6.23093957479353	5.54633641385892	3.83794139363564	5.12958952449281	5.20948691512346	3.78107556981256	3.98780191985098	3.30018835989912	2.93547177804869	3.76195642528992	4.6993123046503	4.08813458301329	6.12632841923907	3.63323812691261	7.64485937360276	3.40287285509812	2.49974098734325	3.18377536334922	3.07609508836477	5.24834352284114
PAGR1	3.96011476614694	3.96522896985662	4.07713504858959	3.15068859811848	2.58584785302064	2.44173295785908	4.87166799497909	5.62914117135161	4.2776150616019	4.99728664922514	2.92642009332793	4.82534893425588	4.92536060769655	3.96396488676288	5.10926278128182	4.66652347072739	3.2858038942493	4.25683716655088	3.18850497641389	4.79337378128159	5.38784289640888	4.48118595616358	3.670692782961	3.91539921937279	4.79397970261999	5.45787536238414	5.09518722594745	3.74804665741795	3.4013757974123	2.54130345647673	4.401269296929	3.03682427152273	2.45887365044384	5.63135372567556	2.95837837744887	3.31515763491023	2.74583850903614	2.21751479100886	5.71000056473715	2.79393387209016	3.07586107410301	4.49696789209106	3.45534279267569	6.21241087154879	3.38505595378946	3.73542150130212	2.9083631735153	4.78821969899378	5.29657735933295
NADK	37.6514985490654	38.2141516576863	48.0218487281698	34.9689976667204	47.4034694590209	25.2595835247775	24.1485449193658	68.268600797957	45.9211112678621	54.0175791701947	51.183769778071	31.4072175895275	36.0860241772205	40.6765768920867	61.921633635144	44.3151136410479	42.1242366762714	68.020983705283	40.5658413310366	70.8491337737599	111.410897314735	83.0590812905198	96.0266609390165	34.8713980592028	105.101004603154	33.6732181953008	81.6088005938107	52.3023396371893	38.0836302689371	46.9361003827737	41.1956943617022	28.8416096589788	83.7398528069788	53.0544355604227	74.4197144254701	27.3677941513871	30.1380099874408	28.7485890803528	56.8155008476667	54.1239694392584	45.5597855358589	53.9887280620964	35.6911829329313	41.3104680933193	73.2080191680873	49.5985447068891	48.5733187791988	37.8100099750705	45.4661503876853
LONRF3	2.02522761472268	2.10214990857782	3.18323393470218	4.40387485788814	3.17784509412069	4.42193702383527	2.66817431413953	2.13071519479681	2.27967083146846	3.60751210016756	3.11212863200784	1.75480258839474	4.11511022092946	3.40122058420798	2.81832574502776	1.75907488457589	4.1651368064068	2.82930296778235	5.12811452590094	1.7151090775258	4.61976903478744	4.61575018540965	2.73317418446919	3.20029563639639	4.18391991254152	1.40995609443717	3.33030614341904	8.23750866677522	3.23775243046266	3.07912455692827	3.50910805858597	2.93766491593015	3.70890408402102	1.47393682925247	1.71320485291695	2.75202076353611	3.20540931253722	4.54104322804301	2.38392270656441	3.06937746855881	4.18295880005558	2.1032250735338	6.88453705494462	0.672452870375094	2.78729918699737	2.177495677135	0.553005403071807	3.41977878022378	4.05051978991632
CARD8-AS1	2.78041511406744	3.91695778451299	3.52073915431021	4.16057042436209	2.23949745586258	1.07644222938523	3.365010578976	3.1649169714882	1.82784400333407	2.70936298702426	1.64007941548131	1.87699752957252	1.89063962010844	2.34825054991032	2.50725578466729	3.75810062873577	2.04473909069574	1.95089126786828	1.40697611763818	2.10971411366254	3.51413079027459	2.76743839685542	1.04654384337827	1.35170596786388	1.79098315057988	3.00175407995233	2.24031789164813	1.15647175943953	1.78228236698435	1.49608557220533	2.59721407871328	1.85707440007829	0.90673648850453	3.78476887050457	1.61685002867219	2.10616624615765	1.21586009704126	0.750658034730069	1.9804816656224	1.64668253473504	2.07259240098373	1.86557978899979	1.60878240545885	4.01331387515803	3.79982014277326	4.67334568658363	4.69371653225186	2.94960684163709	1.75804034754818
HIST1H4C	29.0456877482376	22.2419461777836	56.0378368584559	16.8428168252726	30.309027101528	12.0467608008891	38.1112279075058	17.1688582686698	33.4634658238218	21.0280812248121	20.7829551800304	23.8502729100219	23.1552437373811	35.0668441328297	14.7049481087571	24.0434001738374	19.832082557351	33.0234243215196	14.901151982656	41.2640253864827	26.3974799779328	13.6640003020133	31.7194168940981	6.84817006373044	16.453720510725	16.7675980926033	18.6450175977314	16.1153140629604	10.7560020985531	17.9320872650779	20.6556534795969	20.7120774022259	13.5660976878971	28.9096613492147	26.0437366897329	28.7555991230356	26.9420711317321	21.0345353396969	21.7832551685285	17.1828515431777	14.956167490567	13.0421920926022	16.9614870442163	30.3924994567783	64.8015811220236	36.9611384752047	26.0674855191584	53.6095516914891	32.6755882426984
HIST2H3C	0.341525834264569	0.60031426759281	0.654479599623845	1.05083862364153	1.88416220289834	0.415136584932708	0.386474272755097	1.40303133802028	0.772662460158181	0.947119163444031	4.61446184132652	2.1749336796241	0.433658933852001	0.440568691586295	0.57447075654066	0.970916445263649	0.944271391464383	7.72411238701062	0.846481222010419	13.2734216713421	2.56207886867847	3.17405974123243	10.2584835629258	1.05766206885827	3.73462460555341	1.15704042688913	1.60164470460049	2.67380560299335	0.747352973291777	0.581561749755662	0.33622952809522	0.524329947183973	5.64819660237756	0.222966497331908	5.73633122269782	1.27088468677756	0.946340065682128	2.54237520890071	4.61682764516628	4.54791586900009	0.36439006207946	0.746368944924338	1.29773335094615	4.14046032306753	5.57250883799174	0.553722215559708	0.162100198114483	0.637731433992849	0.903433480165937
HIST2H3A	0.341525834264569	0.60031426759281	0.654479599623845	1.05083862364153	1.88416220289834	0.415136584932708	0.386474272755097	1.40303133802028	0.772662460158181	0.947119163444031	4.61446184132652	2.1749336796241	0.433658933852001	0.440568691586295	0.57447075654066	0.970916445263649	0.944271391464383	7.72411238701062	0.846481222010419	13.2734216713421	2.56207886867847	3.17405974123243	10.2584835629258	1.05766206885827	3.73462460555341	1.15704042688913	1.60164470460049	2.67380560299335	0.747352973291777	0.581561749755662	0.33622952809522	0.524329947183973	5.64819660237756	0.222966497331908	5.73633122269782	1.27088468677756	0.946340065682128	2.54237520890071	4.61682764516628	4.54791586900009	0.36439006207946	0.746368944924338	1.29773335094615	4.14046032306753	5.57250883799174	0.553722215559708	0.162100198114483	0.637731433992849	0.903433480165937
HIST1H2AE	55.8002488561767	60.3606955298162	52.7027566150623	42.0173088766136	34.8860819569923	26.1731219342555	31.6448728748479	35.3907152797932	28.5116714895501	20.6518012547813	48.8342406617097	24.6786372978439	25.6418695341216	37.5020788600904	29.6411649288135	65.8093614180964	38.4312274167797	53.0408330327333	20.2475823880503	52.0382829426949	18.8496081244047	18.826752079451	49.6085423888707	21.4843223683119	39.7929506271335	45.5324353506599	42.7123109605485	15.6588217328002	29.4109082071258	35.8512279266395	41.3864128371859	31.0781442606079	23.8206962957751	19.6986484713677	54.8970293269359	73.3674008448676	48.8523690496217	50.4121185108347	53.1765750431672	23.4836855417196	34.9658108780387	20.7751145091856	39.843910674183	56.9528377903872	81.8919341241171	25.6699205556652	39.8175309899068	32.9920965408232	19.2702352502931
BORCS6	1.44023469670679	1.14393099707039	1.45955136552806	1.52737858898494	1.20885413261328	1.05113564260838	1.62708257783879	2.510649758199	1.46453771535241	1.93546626444137	1.24353088035404	1.72813866787531	1.65780031616498	1.6263731942382	2.3530023576294	2.26626485883739	1.6063268273238	1.61977210312702	1.25205900785082	1.60167525888573	2.77429743685954	2.40243161018313	0.971056903501202	3.27623015719907	1.34034966481331	2.4020494896579	1.46283828041985	1.02067930628341	1.71705228669469	1.16938811307052	1.66883778055936	1.58154118089593	1.328220197475	2.04548799554064	1.17988627290157	1.39639206660819	0.986253857908954	1.0138682813716	1.8975875801892	1.04835455855804	1.31554380188452	2.18100861532258	1.10703963239169	2.16592413572293	1.1702040790008	1.10307662952641	1.22315921806744	1.48054496454467	1.22307441880694
GPCPD1	26.5720859159179	24.0672774161409	31.5019706764216	54.1345229247184	55.9615214952857	45.4011106273054	44.8183254975178	30.5071905555326	26.8906122967826	35.0911369085613	41.1769082683964	17.0751236095757	29.2087912742633	34.2393786597048	22.9212295551305	17.748623021991	38.9185751378597	36.8630233106734	48.910010365505	18.1966756024801	38.4735137789188	39.2397311053623	43.2737633198675	37.0131281950362	43.270862794963	17.8643850554307	46.4473299932971	67.9758823256553	29.804170777133	57.0590462651476	37.5359264711536	33.7193242818389	61.9488892237126	22.2589461678617	89.2312227996206	40.4795921896368	46.997580693873	60.8793367764235	26.1794253470725	54.7023129376552	55.6468253371234	27.618613168068	75.382879667498	17.0648684184124	47.4704523709663	37.1270794432184	27.6799726096848	32.3449900248738	33.4636845664595
UBE2S	4.87939043626689	6.85765325210312	6.52034351391924	4.12224007205616	5.83472100346301	2.67796283076561	2.50496509598274	8.12818045095593	3.20569840296304	3.71163189954711	5.37191440579108	3.11366181495123	4.26987968906385	4.66318408118765	5.78437738067501	7.09575119193326	5.90193586643708	8.21721302429351	6.20327830183297	7.737804972259	10.5836210533209	8.85829897013322	11.2051740331724	5.01629105372239	17.3791168771996	6.24398161564776	9.56083030460059	5.53738079743967	4.42290461842904	5.59535992755295	3.63433396028144	3.42264351368222	6.41995431126053	2.62022207556145	13.9654577964721	3.92208996023404	5.091440455082	3.64336324457557	6.36118280191147	5.34349392717456	3.31030565599388	4.34985887365559	8.41216058914347	6.27173805980718	15.5766220945039	6.03048700455748	6.33472277993467	7.18420352398021	8.30299968009508
UBE2V2	8.31277745781779	12.9080397109789	7.82165060947979	8.1197113576221	5.20226859120756	4.55049931209361	7.57177713132219	6.37876089258908	8.58121618743416	4.84996692508745	3.88651907658085	4.88051002435989	3.08352326472075	6.43466497177819	5.6125912670224	7.0159439296971	5.88394243789814	4.61799668066581	3.89953558943884	5.9877824416165	6.51983640611841	5.80528396544127	3.35370709092202	5.31316871427301	4.48723328686549	8.44593789352071	4.56052299030704	3.51636758373264	3.97602228459202	2.85693363583706	5.3592126331331	3.35968742641374	3.28204977481975	6.21639447940977	4.18965940163641	5.56135163418696	2.71332786102522	4.01059070981965	4.05759659849038	3.82307775874569	4.98537563073538	4.68184349180833	5.37963516785398	16.1587506393318	7.46532717001241	8.26567767030825	10.8913765788885	6.83143021944164	4.9848600763237
HIST1H1B	15.6443907214392	26.7636459300196	50.290759552282	30.1320230951215	9.84566735924065	6.03758378772628	2.38952454930288	35.6499877801886	18.5297343748193	13.3536346971748	34.6315809647025	16.2061802385751	6.28527690347061	25.7134375018047	10.5940466813534	28.2270468141091	27.3230157144012	58.7868704811414	5.89416464366193	42.6145601103957	25.0394765833423	22.8529888246438	71.1484274872493	3.71446012515742	55.3961250940968	33.8927423607109	32.9390583254105	8.51189512562667	8.79607670567867	7.17467537701312	16.8446905801501	2.09957113074801	25.5843280263256	8.49615309721491	44.0384532510632	8.24958489616357	8.2727664384165	17.0498842201828	45.0166724246323	33.5554748048909	16.5497449472469	3.40858578399796	9.24407805798689	9.3933518689751	117.204915981028	19.5221622685769	8.11404039809127	6.89816864372233	17.4467735996733
HTRA3	0.447118638961733	0.195106210717227	0.1277070762451	0.22088837529855	0.513504121069283	0.0969912677400178	0.572047419576745	0.281183897373527	0.321173622949374	0.146826457999269	0.832780198519636	0.829229888708574	0.486261977580882	0.213284527482292	0.290192129665831	0.527170195954261	0.185659910810861	0.530693585598018	0.199223369515099	2.47880849362351	0.71901960593061	0.853420502446477	2.34400871824521	0.399287603707795	3.16439166900521	0.635319489839712	0.522231572302429	0.916697405737931	0.563465762669037	0.161940899242938	0.429553557260126	0.0216948307958541	0.491614047858569	0.263548694016687	1.11242008825884	0.170453869942724	0.270684385004849	0.670588422961846	0.231680621754195	1.24432197012908	0.0712283609167082	0.0116922663722171	0.06752153137724	1.68476772585963	2.1545403827903	0.213638103383163	0.0717615252636278	0.181966693973495	1.10032013301312
USPL1	3.3100885159986	3.29894891922804	4.05663315628708	3.35385785299174	6.17304157812495	7.85254685847559	3.56879595876718	3.43152228924558	5.25378965889674	5.08289699362322	5.39446155404019	1.77136629644991	2.67896722567375	4.39775179337139	2.93120662583567	3.26486386631861	4.47775769284548	4.08793451017194	5.74825004074069	3.97510748392313	4.83469597061451	5.06018486988843	4.65004106797403	7.08402254646441	5.41311537913094	3.02922329698947	4.27044912583789	10.6619213052763	4.9927541341087	6.80727081121275	4.73362846288249	6.67963926836848	7.72980870102701	2.27615160941942	7.49517701855626	6.77263876521461	7.14484189280041	10.4414432336261	2.29469661523451	8.3271890522928	5.71065924922645	4.29949748502315	8.24185650794479	3.40231438870632	3.93744713301735	4.30835767078607	3.66476606893791	4.6877638389611	2.79401612276938
HIST2H2AC	381.063048904584	315.090033486253	232.227892266828	275.895580913025	337.024159081271	314.991372615392	285.209825422327	312.963235898086	263.869831827053	247.502335695291	332.922826347305	196.693402367613	302.8590315439	343.20178660234	261.991551543402	377.477880324814	308.579224263471	242.252121938629	233.309039198076	238.890335037014	219.411098556872	180.642230229064	316.731314823336	206.458097265756	284.467716858417	314.865383921968	360.107337352841	247.601194677795	294.854684152225	350.136612192501	297.009490025224	269.373449251612	180.52487422139	242.522579316197	208.989122645475	409.177187337958	304.49107043718	370.567937719538	287.007984082916	324.771261713484	270.397099582316	364.30045359627	227.179275320234	328.762559290834	414.401142140927	161.053860951685	188.111562815991	303.171514480257	314.076528225518
AC093423.2	0.7507199905131	0.389411124932058	1.08359307674909	0.517125250721452	1.05285183090978	0.636137701515068	1.25512175625322	0.308242168594681	1.21892426337379	0.706782365096239	1.36603207510441	0.71486947439208	1.03970975479331	1.96765411665396	0.516654414128789	0.110666097349397	0.465221765357711	1.66853773417594	2.39235867769509	0.25505861628627	0.885622286210326	1.74046236908136	2.12567411632731	0.331658763498284	1.64689909600149	0.0709744927685083	3.05980793131017	3.40500311625779	1.10868544291349	2.08575386122719	0.928562525307553	1.42038047598573	0.760319293720995	0.319637859854374	1.87484860313265	2.22748629416123	1.04718270887472	3.42047305244431	0.513916682316675	2.34745346843402	0.447897116504329	0.686791931329264	7.1397871318589	0.391837935723414	1.06962721112412	0.14473760308517	1.16370460222169	1.2579372985954	1.05365824559683
EAF2	14.0304767531338	13.5830775931861	11.0502347082176	12.3164378588378	7.71180789962419	3.05109088307533	4.83847434609822	8.16312281146206	5.9141495836085	7.07636508170929	8.51291718494373	8.37920479666483	5.83174828166381	9.4223674860664	7.54152768101792	12.215829394701	5.56945569419161	9.75885632560309	4.51556960987779	17.2801342513646	8.63501846553569	7.18190207877141	3.35020845789589	3.85191243494282	6.19128805790689	14.3607643021886	7.61854346709754	3.9464753862339	9.57488065890328	6.11984056561966	5.20828811733574	4.01323514744239	7.47899356075987	6.32094738762229	8.21108673654121	7.16996486947153	4.78286640357551	4.40305020043396	6.93338762734622	5.39411474230783	5.83310886944471	4.9196664052407	4.12344834764724	13.5875480364194	12.7031929574121	12.1948033137018	15.6932354530876	8.4469922381788	5.29513338340837
HIST2H2AB	53.9346562464669	38.0645496583561	42.276809797349	52.9013965084367	68.7034458938324	43.3901163194288	53.285483672771	44.8295957203628	37.324564695679	42.7109745047903	41.8218696362545	23.1833173653963	39.8253772106753	35.2314097351016	39.0083595815699	54.2861971096017	49.2492473305527	29.1488590854134	32.9893353348941	40.3959833703986	37.3182594284843	25.8966711180773	42.4679575644954	49.3152783917028	47.6409695892073	41.6385216620071	75.9617861025288	45.8216124119576	35.4831648168877	65.1567813856701	48.7056485829001	45.5465806000111	27.7065984910144	28.5915227682518	47.6269233511809	104.16445859879	52.1168875424445	56.7914106279976	46.6000880901653	73.9475303687739	43.8209598139186	45.0483913128976	37.9855612224439	88.1817184126997	100.420884043114	29.7142923292654	44.4355368561565	74.4174806247414	50.7333865753132
GOLPH3	10.994789334628	15.1234614647822	11.7586187831676	13.102755045374	7.63257104700453	6.62167738941067	12.3081267600835	8.99753778755207	8.54420595778799	13.3680104799502	6.57516746137094	10.29620205906	11.6185678159343	7.96493396348978	10.5878286545669	11.974150773959	10.1695654836884	10.3015169471907	7.95932884912332	10.9504079960838	13.4526086312729	10.4604269946771	6.38425028037469	6.47711427187701	8.0350741359909	11.8971596710325	11.143422505862	7.9058388205913	9.0391794572438	7.25221248496949	10.2017626682932	9.30840692503731	5.4221317016065	11.9305105298531	7.72880146571681	7.07708616331241	4.34176608414397	6.38738524774534	10.0206062646517	5.50818796559378	7.84362406905637	10.0645304403799	7.44413961911096	24.7632939723434	10.9692023574499	13.242522291906	14.6690795695834	14.8973556480193	11.7446400853878
COQ8B	4.77280784415364	4.36133729463168	6.76279453815703	4.9456945943293	4.89854740181492	4.94764006234191	5.04289738538417	12.4423315989134	7.00606315518359	6.44415502179243	5.80826117984457	4.24701146526123	4.89263570802104	6.88983091536774	7.35896197645324	8.26404306782506	6.13619686768383	7.48867908398777	3.95136617319531	5.00623138760174	9.74836170218817	6.18067859846779	4.93314835757697	8.08428778961733	6.24012800535443	9.81341223559064	6.16053087380228	5.11316070920663	6.84137270255386	4.21077510997463	6.41137387950959	2.47552828201874	4.44174362925088	5.68392066320438	4.50082551778366	4.20018046564387	3.82820587595829	2.69964140629637	5.62620235580976	4.20831915963756	7.02522505187698	6.42696411928996	4.63646354441724	5.46008850373288	5.38696636963396	3.70408552454484	3.68709931341761	5.25336794308653	6.50742527448642
TBC1D10C	9.27780444189859	11.9435699580854	8.42276011702072	8.5458410219727	10.3075300865293	5.15216588894871	12.096624006564	12.3969736981794	6.01844730831332	11.7368750600796	13.1410792008718	6.49489417689384	6.85547011228656	5.07465831882728	10.4482817381063	12.6795218312403	7.13471253870564	17.3398199682027	9.06804026477792	20.5554013081206	12.5869345857461	7.68322854131773	24.0734511070185	7.32200483642599	27.8830249528769	12.1260084279359	8.96613173864097	7.9873440040289	8.10369286144295	6.03192186215253	10.92229352145	3.55658448987534	10.7753641781775	6.78305433257973	15.660951832934	6.70096712567978	11.619123779095	9.99019513549477	9.05170955960488	15.3196990507151	7.89794687424043	7.00377144170485	6.4547555488336	15.0642960287813	14.517349474961	5.86214074640371	7.3944789367237	7.69493768109467	11.1651316640384
HIST1H4D	43.1253963602005	54.4068260407497	69.6578099552252	27.1107415240528	35.2451717942377	25.0127739881065	22.2235702905498	38.7620585390886	44.4449430817307	34.7360067583022	43.5823087969587	36.9981727072823	25.6388449834092	55.1072901968939	42.3510393322324	45.7044237291512	32.3768647341721	57.9923753574573	16.4770570522373	30.9226374547044	31.237782696894	19.4864437552777	29.9415739253068	18.7156217783847	24.1910047896753	31.1084433733538	32.5603409656672	20.2696482058037	33.5462133107058	22.7505348642998	37.3642215519244	30.1271153618459	18.1014552801174	32.4180973464657	26.4312928592082	31.7721448031731	27.3957128574315	27.9798509717219	35.3788836973701	18.8214599675424	25.0935877952069	12.4398885107118	27.3602688823641	43.451017187028	41.7083070305854	44.6721738107834	26.8457369711963	27.8841036427121	40.0038066893185
AC073592.6	0.383886335548032	0.212509694283446	1.13408159698968	1.12300211951264	1.07666986778244	1.01435259274729	0.379617627878594	0.335479823155864	0.504866290265401	1.17146709904438	1.59689612109249	0.502855448525403	0.323288684196114	1.29387111281459	0.328080380475708	0.361409670655797	0.858033730705966	2.23356381650195	2.20198738103429	0.616833221726098	1.3756515353137	2.05673945584301	0.268630264897533	1.25987244258991	3.93476615128692	0.115872541033341	1.74368833350578	3.49896877153781	1.11825083199848	1.66552390881881	1.17877678519908	1.00821617643472	1.88622556740984	0.381720584520328	1.01667936785881	0.892820604109096	1.1848039251835	2.81425588384374	0.214853060012296	3.04001945087404	2.22755127019232	1.31052609740752	3.41433282986976	0.142049516114704	0.816306128279695	0.471168882643486	0.847800655560097	0.898785881739152	0.653604391710823
TRADD	4.17470555512907	3.95121617189939	4.36776441286416	3.40448783577311	2.92957409531542	2.59159327750135	3.66473854312284	4.23856464577393	4.58664236618127	4.47469414774464	3.23964850797567	4.13699961041732	3.97544982810615	4.40200936671297	5.09540103370552	5.07789435517463	3.01159181185156	4.28843701237771	3.85334365475867	2.64501976111796	5.5463637036561	4.95740999537123	1.94683240805059	2.41137177947302	4.07262831698557	5.76279694612019	4.65783741521874	2.9592367012682	3.03493265173422	2.21294401994266	5.52267427265146	2.02146677393524	3.03982663024264	4.24259866307248	2.34781072472697	3.6608563836502	3.46726526976758	1.47953824319105	5.12192575692415	2.17374698623302	4.29908644487817	4.40788025224128	2.39372974513687	4.4656829737821	2.53903045023059	3.91992085860072	3.29629263265014	4.26995813771453	5.16221782526301
HIST1H4L	1.97822919083488	2.97645485973567	5.50118088877163	3.08076608227873	2.75053064818915	1.31239863517843	1.7881033567109	8.1392264292057	7.96305230214341	1.99367809208799	3.33767313319861	3.27350087739329	1.08237868003839	1.99664094916282	1.34072191554553	3.10089010551763	3.03327042316072	10.8141519621488	1.70873184245424	11.2613784163401	7.07804743887326	2.94135000079664	9.11653892651132	2.47561134634719	4.28382376483833	6.88412316821609	2.71336174713894	1.74738346601756	2.77623834295497	4.01480027017055	2.47679498923741	3.13540114625546	3.21154851744018	0.968554753760837	3.70623294704765	2.12218524448675	0.784977445771676	1.5905858433537	5.86074437006938	2.74691577904673	2.57370131232892	0.62512002566391	3.78215481609151	3.74275248986513	13.7123201196445	3.96801543878019	3.41786003105508	6.74121186966667	2.57895605343433
OSTF1	43.8736838809272	48.2418029411883	35.2670824165064	47.6849615467841	31.7604561364682	18.5506902595776	33.7773151643617	34.5634066769963	30.5831984995675	29.0088143470424	31.1205028833369	35.3646058789474	26.8810529740033	27.6897992054683	29.832971317254	41.9925445986157	25.4413847956068	30.787661656417	17.2048697669404	19.567340483122	34.2757126758804	24.7768489645582	21.6834569980938	22.7735874424206	34.9682160397182	46.7428957366227	29.4787879343345	14.1704468958621	26.69125769631	20.615489268961	25.3606689873212	18.4990836969416	19.3231781131529	32.3619331309507	35.6333132911159	27.7258028593059	15.6649458398417	10.2139399764981	32.7532149275582	19.4704878244619	32.2495795086922	26.3831763634798	18.0528638915045	58.4556626866116	50.1903079684443	43.86854786343	44.4098034179823	46.6857406912826	28.6417724853391
AC073592.5	0.132437842806697	0.263420299563029	0.48198360173733	1.26885346129333	0.821711173239932	1.17648685101818	0.312434382181813	0.559987306710975	0.202471675440896	1.02254977699873	1.5959831431192	0.220631243392176	0.111181580819356	1.17633380937255	0.901552887551262	0.63432488774607	0.266720276941735	1.56926151391054	3.33226045470626	0.229372651249089	1.52465276899584	2.62236910008045	1.78190777636882	2.20882566862483	2.11826205064986	0.05304690679627	1.13115296404969	5.97468817728243	0.590875151873321	1.21994438982178	0.491876005265458	0.7827936721774	2.29213054654824	0.385166813260322	0.499153112317218	0.876834038349895	1.28039731737478	3.49123279449305	0.474974451326519	2.51575269822834	1.93714682448818	1.18198873971628	2.3653244607063	0.146682877636881	0.95331341865823	0.136092293212772	0.318845607087838	0.523077584278397	0.911521861303152
PSD4	9.14194911511152	10.7536609296366	7.3918482622909	11.2975918667818	7.31602348360243	5.9010535194123	10.2084367698594	13.8976365449568	5.93255617686609	14.6371351727349	9.44031152561474	7.58702539325845	9.19558786162276	8.87475428241934	13.5555272793775	14.7030873920819	9.11687959337328	11.9170001500929	8.85206589074986	14.9606519988464	14.2268432152976	10.6142186231668	10.9540959653974	10.6667175422496	17.6604568719235	12.2502744829086	9.17141996476087	6.84049064726948	6.12348888681228	6.20268447542522	11.9688832411734	6.0340785686189	7.93576513727723	14.8993260419428	9.29650748831972	6.40386295318476	5.75448001913423	5.73688819096897	10.2138282399669	9.15031947151205	8.5961647720223	9.57382931463349	10.6520121534455	13.1020000539728	11.0635394817438	11.5062700654181	8.7188621225427	10.1259837147076	10.7706105798634
HIST1H2BE	11.9224355335527	5.87063100081622	9.47552019871099	2.91947606987067	7.06362642058765	1.67060817584326	2.7393088742013	3.72282573793921	5.71666151083011	3.50919949163342	7.18531194009449	8.62664732754151	3.71145096886803	8.03101669972966	4.96931381930083	6.82457479390805	2.69710556428481	6.19819206290162	3.45042800901321	9.51074003577237	3.93653538567885	2.94817486532723	8.47613165457653	7.32535025862959	4.91623054174291	7.70626812079855	5.18001183366825	3.79260987061819	3.77996763246894	6.50672389491721	4.5320909359995	6.42558650910816	4.88775907741037	3.68293199717627	9.36077619070899	13.8557768346817	3.59105324231612	10.7028022923514	8.79417839420832	4.83416943827297	4.84721660208573	2.5885238468857	6.91892290008916	9.70496110258378	6.96033884591597	5.50550785275034	4.32154562881401	4.74166230035873	3.82897631254783
H2AFX	1.24348314731328	1.1375118869954	1.22567039773846	0.751954206804379	1.45131996616057	1.2086219732039	1.09263267653896	1.31715111119842	1.23826078659802	1.71092743896166	2.17986740982616	1.45424659168629	1.34659161042571	1.47166988168394	1.87834432049206	1.67979427856909	1.12966760363531	3.05021946184725	1.33396735440388	6.41224893805333	2.06671531946046	1.6959766001262	3.67719254528517	2.70802078878126	3.63000177681725	1.88356086321224	1.80529221634382	1.53767035821381	0.914900488534096	1.73563342023747	1.29749008333005	0.808997172832162	2.42757314342702	1.62543765455557	1.55743775287118	1.03682677951465	1.52910928893281	1.50112974191188	2.20705002276088	2.47885327425023	0.69839840203569	1.40455110758575	1.37086652604557	1.06394498125687	1.87920392253954	0.81755896832544	1.03389113768597	1.42669013160942	1.83650121770726
ATP2A2	8.70549967512635	5.82168900232822	7.33766750295169	9.26726672779228	12.463036533594	10.0784430315118	4.69983574679575	9.96659476760738	6.3612525370911	10.1675021479104	12.5164151678408	5.08564562332911	9.59615844047593	10.3236325654348	8.95055494195715	5.37285952761781	9.20963275255646	15.8652069067075	18.8814254579197	14.6827627788593	12.9120055460154	14.5826461627138	13.3202521769655	29.3749775453317	12.0332820312676	3.85248040489999	14.4803989661078	34.2215580894283	8.00364028834356	17.4355175728773	9.6330243191556	14.7624686716718	19.8391641575973	9.62862137415684	17.6803486519396	12.35275224127	18.2184366029875	25.7281386338297	9.39303263664962	21.2540249175301	11.5093717252475	9.39547844913071	34.6712393116938	6.24804052883847	9.61156110227033	14.3117446423212	13.3996439167018	17.831242118646	12.1940235954867
H2BFS	10.1864688022785	11.7964877568862	12.8793970901832	6.70812027877495	10.2320804902258	7.43890918096618	12.3824179371956	7.90546824021159	11.0615433593807	7.64821971910976	5.6796680704706	7.61442123849751	11.2072531675529	6.47981250439448	10.3056960506632	9.45031691128117	6.60481667045588	9.15338165368951	5.71969786783763	14.4649672236375	5.29609003434719	4.62718847009566	9.6817579329855	5.60612355888535	6.14454924737637	9.92898426124284	5.60604987154399	4.94565545775657	3.45998237336886	6.02185588695107	8.48379307089848	9.7892307992523	3.86684864524834	9.48575340901101	9.22747983408064	11.0720519627404	9.8788837794766	9.19745717747417	11.7668003307843	3.32833718052713	5.57920802553304	7.34829305267146	14.5550332412548	10.1263437598446	11.1610879547972	5.62016182557238	10.5938999098619	28.522478127277	8.77244560351041
CU639417.1	10.1864688022785	11.7964877568862	12.8793970901832	6.70812027877495	10.2320804902258	7.43890918096618	12.3824179371956	7.90546824021159	11.0615433593807	7.64821971910976	5.6796680704706	7.61442123849751	11.2072531675529	6.47981250439448	10.3056960506632	9.45031691128117	6.60481667045588	9.15338165368951	5.71969786783763	14.4649672236375	5.29609003434719	4.62718847009566	9.6817579329855	5.60612355888535	6.14454924737637	9.92898426124284	5.60604987154399	4.94565545775657	3.45998237336886	6.02185588695107	8.48379307089848	9.7892307992523	3.86684864524834	9.48575340901101	9.22747983408064	11.0720519627404	9.8788837794766	9.19745717747417	11.7668003307843	3.32833718052713	5.57920802553304	7.34829305267146	14.5550332412548	10.1263437598446	11.1610879547972	5.62016182557238	10.5938999098619	28.522478127277	8.77244560351041
ING4	10.5870276072359	12.1633469181602	14.2959107624891	7.34784759822105	8.19035872798728	3.94707908834443	8.70278301557885	14.7068089215916	10.6571969104421	10.3276569476064	7.61456112911706	9.36739715885301	10.7208636410764	12.2165613304852	12.5971068933122	10.5122789748834	7.31569457883558	12.3431923383962	5.03897934373359	9.87784022581371	11.3363186245248	11.9260687072718	6.86991407254716	7.87804689941508	6.5108264480541	17.0714549522463	9.7773023705507	3.31910859446234	11.5409480883316	5.40988016791465	11.2236508063025	5.72617000182895	4.18160107957002	10.3081727092937	5.09326221602068	6.97471832319685	6.12232682515009	3.41992249726803	11.3779305335589	3.74340210519075	9.30927590864155	11.6341058787003	5.10623488975844	18.3388861115968	7.34272559204515	11.0615395394469	10.0765048466631	7.54948414799253	7.02941395928331
FAM160A2	9.1988813602121	7.48880861701961	7.66673564567339	8.71826893943441	9.21761043780159	6.29823815826489	9.17503394446664	11.1181938154933	8.02181455301907	6.56413652602844	9.95792900944111	7.18792964185766	7.56843986782981	9.24519970887741	7.79804591746736	11.4976285589373	12.862436952532	9.7483562595542	8.13560240713572	7.81906463139235	8.324080011701	13.2607220866877	22.4330693486068	6.84671292710279	20.0929801723387	5.6717615382583	13.2551952995446	9.45059505223051	10.4909535441854	6.51354252374624	8.70159030219913	3.83746482857824	17.644083466369	7.16530411096718	16.2531720764978	7.29628531022288	10.817281495721	4.82596628393131	7.90367077482242	11.0569843469275	10.2114582579592	7.14439344092183	6.97522271388804	5.56882342740335	24.4568870412808	8.36534150908241	4.97372984357454	9.36020587098367	10.3528093329103
ZNF189	1.15930614402642	1.36996275353558	1.82361537830889	1.29301838139521	0.889348821056822	0.453920922297795	0.64535783629865	0.979759654472796	0.783613645029815	0.711830358710282	0.957165749210092	0.854248649034608	0.813913173826983	1.34706330648924	0.903191492699425	1.3458772945471	1.37587264495237	1.29647131798255	1.0184155333308	3.26853930782135	1.44376985813669	0.658103440376109	1.84219288176351	1.07138857793239	1.47108055866944	1.2672065918142	1.40095298460392	1.17349500185982	0.725517340941157	0.73620378387287	1.26844995526142	0.60084061568411	1.18767896894501	1.14867253275665	2.03976989401144	0.821337424613222	0.765889843220413	0.757091714819662	0.961028784629004	1.40957569396286	0.727405484284841	0.557749574687102	1.33569243388638	1.26929831527091	4.66156334944853	1.93960131641279	1.05101743275655	1.18619503855504	1.43389458469076
WDR24	0.836398777792227	0.649825458253002	0.595526026744972	0.649399875378786	0.532668740077365	0.312729237645155	1.11133982780828	1.46453148603262	0.649031219239412	1.13477459354456	0.808500400146643	0.675577884368449	0.846993527527633	1.19298452270704	1.20040854682563	1.26108950548232	0.808043768486811	1.36371533041447	1.45164061236243	0.906999871172957	1.73738203522391	1.73514768134979	0.439397226707762	1.82560819381247	1.10099047889931	1.14958660867713	1.19665630697021	1.04391736635968	0.64748908533912	1.09172812203926	1.25913248140446	0.551442666155271	0.725601221118456	1.46050751457191	0.563493595767602	0.639928513962401	0.384101501459421	0.572950149672565	0.910441909130937	1.12433764772576	0.704097873397053	1.1347664947894	1.0663463751681	0.929032266363331	0.707720603574207	0.567164527859652	0.515639038090479	0.931023872836811	1.18231982042227
MTHFD1L	0.474692460771763	0.499663028347864	0.566070440235515	0.352867205515823	0.905769184934795	0.881085688665663	0.802461329132534	0.961884959775148	1.40768736314515	0.915389177892229	1.34897064696641	0.284150198257327	0.902606602711281	1.05804393529614	0.839004679601492	0.614406539808548	0.622768992654934	1.34441987012941	0.824543677218757	2.61278580550883	0.506512636350836	1.04827298229105	0.901118163049031	2.85588256182818	0.66165677312622	1.26218260837398	0.999403833934668	1.0464782095771	0.660522670715943	0.173837741631899	0.545176905226774	0.437596888404387	1.45632306140134	1.11484067449282	0.6063035969026	0.552375855132644	0.839209668372516	1.05564731522135	0.801012437682519	0.917764826774227	0.503245708249421	0.174634964771591	0.933548376417073	0.641217311230042	0.583014552028647	0.560630950266295	1.24615106793601	0.655131276930257	1.08016954542034
AL162586.1	0.111574737971508	0.0507726036046473	0.420431149117895	0.179331000311943	0.207203204984048	0.103653970399748	0.103799950158913	0.313051536454945	0.165095176904661	0.181684848117874	0.199096345448987	0.0786414316514727	0.53084319530892	0.585036162165766	0.226931612399447	0.143735488026664	0.0655082682816489	0.389995332309583	0.721071973834069	0.632887839819545	0.428575506140864	0.688894240463167	0.439901032604517	1.25054226282422	0.429980955684501	0.0380249679529405	0.3896565157062	0.747304899907814	0.20117198948406	0.319226855143986	0.440915639606031	0.859980140677774	0.461999642983905	0.228265689017631	0.350233173490074	0.26954183880948	0.433039785026671	0.873481266495714	0.18459252198354	0.470647277874019	0.259290927505711	0.161745009616647	1.24295115874232	0.0419635931338698	0.242876197954147	0.182374407076758	0.349095848871009	0.209255781014499	0.126892803187704
CKS2	11.5771980229144	9.59025241670274	7.68375426792715	3.67332802986262	3.93833449817859	0.953159115528384	1.11518359563243	4.85058044164998	1.39177112311297	1.20088769102478	2.70774870653359	2.1194252137714	1.84468084468055	2.72182526871541	2.47386720277754	5.15299113077416	3.81055861880227	6.55492468980467	1.18622207516821	7.89380241560598	4.1509488843194	3.19543326310531	4.21608272479976	0.677838869206605	3.01075110931907	7.33670901095948	3.27395997176478	0.66391435654293	2.4807274636297	1.32043113526246	2.01238317314365	1.17611842535292	3.86005833517144	0.879642484587955	10.8181544050214	1.96622574192206	3.41281816850824	0.900615114622335	4.64610261438976	3.35969318901232	2.41702856228046	0.873222073019134	4.11243475960675	2.43180886375262	11.2140640802587	11.2034921237669	4.1621430857266	2.92005064793438	4.1663070214942
LINC-PINT	8.75488528062653	7.0200040567509	8.931442305537	13.2821803982492	19.7337909000461	27.9640629651878	10.6578191240003	13.5880774173204	9.80878478416619	18.1180893770444	16.0636248158221	5.35919715135695	13.2382228085325	24.7689712940024	13.1237163413156	6.76515335469176	12.9810218959857	24.5181072021012	34.2534680010378	31.9059364565339	40.6066373951874	28.8226027771872	31.513646111397	15.3499011502953	36.8900585287962	8.54893182350016	23.1090433631704	69.4522261819622	9.58646555658646	18.1906081868579	20.6841709157138	27.283955219018	35.8113316539998	6.45450557162132	27.4870235670911	15.9164709076283	29.3335733208963	42.9869148792746	13.8059823611984	19.0959094828335	19.3610128409134	9.89347739600224	55.8903909665231	5.35593477558642	7.48885822649576	5.93353624661636	9.59940592997542	16.795226480305	17.6495257158286
CTNNB1	31.4910775976553	34.6570170629274	24.1340394665479	92.6042548690968	67.7442852528465	85.2751537469081	55.8143180829531	38.7057884823707	37.434012239575	38.2364303235592	48.7261425495825	43.1202758232276	42.1292881003107	64.3597996377854	33.9737980271947	29.4197703012679	31.9312471645511	43.5867045783246	75.0787012063095	42.435049187955	39.8398486142925	45.4116037407912	61.5197371098708	43.7721994348001	50.1627544564659	18.9441332878308	47.1073162243935	90.5656735674649	33.0130361920097	47.7223463123783	63.8262712702755	47.8239624836907	60.7582498386838	32.6813831158814	54.0582687361592	42.2202204474847	71.0006811138128	100.315326488093	32.9641343919405	60.7520074912615	73.5501958685373	27.5658704285729	91.1101782217149	29.4056098997219	54.0222127457902	40.4088191459301	47.2600084517007	46.2651441705673	50.5042834422379
SRBD1	10.7341436314818	10.0123341757115	9.1149722771708	5.80973919898525	10.969879209109	2.97768925912964	4.88657549961354	11.8821069107607	6.55273106542829	6.08471502830737	6.25107081622727	8.18680963043993	5.55891419480677	4.93401927910329	4.26180647868611	7.06314403828636	7.89137542369364	9.86592252078346	4.72616462367954	5.75680086467653	8.32511107424233	9.1827135760612	6.3229576262923	4.7181034556962	6.47959317504873	12.7512007644633	8.19751078123798	2.43418422460937	8.78804889124249	6.35932135537939	6.18036521278263	4.33956348424487	7.93000689445073	6.98302994556442	14.1982106472095	8.60873280746572	6.20116891400461	4.67628628449984	9.57499302902391	8.29846515250667	4.46744824233606	3.4487781591876	5.41402299744178	16.5001203255162	13.1482922020801	10.6623718819266	10.9724010924313	7.61289141275746	6.75018791593696
ZNF792	0.733197467334761	0.710346289717139	0.639230571673327	0.427264682456724	0.280215613901435	0.191881882598059	0.285662452486304	0.583439469080437	0.329484340634774	0.362320099950591	0.274017507582415	0.290340244778314	0.400861137437089	0.503768442508613	0.485224185003194	0.674089085412893	0.319149657726414	0.888343308962931	0.285043168088688	2.0244365031332	0.650551184343155	0.442008133575652	0.247796068871056	0.767282757254986	0.333384353405587	0.575715459446993	0.343993443687369	0.209411957378193	0.340939184689145	0.185922080025629	0.396914850813164	0.268388610964054	0.364470898252855	0.640092476261786	0.560360298433494	0.313098380132658	0.203543841863327	0.393830551978267	0.451754263098446	0.15252942189521	0.35427159114691	0.171448394976168	1.03576470685497	0.511405654133376	0.625577519652691	0.909997350384273	0.38319073854942	0.819194607689493	0.402929303897806
FOXP4	1.48475868557249	1.17276389982679	0.94498672127066	1.43124129296272	1.19247130464618	2.36779119432028	1.89515156349689	1.57065581596411	1.14063961311292	1.10910152940835	1.88138799456817	1.01053528017365	1.88756357000246	2.52096171738655	2.19150054924892	1.47673621197659	1.83357806516903	1.58561172058562	2.36895817789183	0.992348087858917	1.67204941870371	2.03880345726105	0.729460103420338	6.94697618413408	2.30803886161423	1.12072041124397	1.72506286363288	3.47925069873297	1.67891438717855	1.21207954410343	2.0002907738813	1.30484767051106	3.19610004438055	1.49339705755321	0.778793510963103	1.66940291216951	1.49392227469497	3.47394311412474	1.39284842267479	1.9707802703047	1.88241902820948	1.3577277983877	2.51177785686707	0.655602000302723	0.744634874775561	0.719257391919363	0.728769311707114	0.84741548567333	1.72044032872279
AC067852.2	0.809321400067329	1.05751802495347	1.10910730814345	0.69473598443458	0.377657188018806	0.288121836559185	0.653163184023278	1.11148175304967	1.27476186835439	1.0732518716522	0.517737973652648	0.628351740733384	0.607486141366482	0.515649328604952	1.40778260736844	1.26307960271731	0.577065777399447	0.614307105368236	0.773931286279589	0.982685774724503	2.83444493326939	1.12948954870823	0.628170981069399	0.506626119843927	0.719144590158747	0.998483565271245	0.784665867399772	0.602542926110993	0.31974835636103	0.512931104323859	0.804536096831028	0.54489686281616	0.304626219854605	1.40772320394214	0.656086749721497	0.44961988755009	0.178932748249814	0.376360835872983	0.845544875707008	0.433388071296602	0.453428922261085	0.748032244569772	0.834653158465453	1.49605436581642	0.71417621110209	1.07036894496124	0.66559680338019	0.978722349232972	0.727237820014954
STAMBP	5.53896724022949	7.97693151602866	7.74533360580707	6.89383008610024	4.31628356944424	2.84588971948482	4.87559274996102	7.375028990832	6.18927748757133	5.77592727630275	4.58908031611417	5.02548123406772	3.55143347528533	8.04764167677958	5.24862208792981	6.63171937794412	3.87301851883797	5.47238801441019	2.53267737752909	4.79451886259953	5.81553545910613	4.51661822853189	3.75140093448591	5.28298771016879	4.62848435842184	10.4049821004554	6.20884826051053	1.76111354295337	5.15545282129091	3.69656766716795	5.9144120002454	2.36502890531025	2.38260421102699	6.70234063119215	3.92198758229268	4.63852701468751	2.73223425953617	2.05369471529469	3.79145253554577	3.01980702049787	6.17124417219132	4.39803917004865	2.8530325522343	5.491284050838	6.75030522585555	6.95917165870865	5.04905588495106	5.31126006763787	4.96624763399377
GOPC	1.77295604002746	2.10780816084046	2.1228045784117	1.43440167220426	0.738402321985111	0.398440168407264	0.574587738811019	0.845897075120859	1.02589537453885	0.914724998942872	0.740982887912385	0.642878539448509	0.55840269241076	1.17336360363632	0.830226555509426	1.11842203777583	0.743302277731525	0.851497122092249	0.703161774111971	1.47846552230321	1.30889913929593	0.900769212543142	0.658292710978513	0.757548172953985	0.910127982901312	1.39117853472126	0.858757527024255	0.387622411165206	0.798139665984255	0.513147964464645	1.1894944576808	0.430181358343875	0.475015823130172	1.11416981463479	0.977589746428909	0.643679550420581	0.424117348046894	0.607232206624135	0.702025751491577	0.565837318286419	0.543615096986422	0.643954370871003	1.37283513478148	1.97651005596884	1.14942141829999	2.49374399789192	1.75602908147858	1.47519471603323	0.69500367203339
HIST2H4B	1.76279379484908	3.10834047730412	3.68047285284536	0.885277602355303	3.47458210490933	0.926182852951048	1.09926115989877	1.52799650088436	1.61881689717248	1.14138513674852	0.536368614306215	1.76004988269986	0.804816910102308	1.18473766319726	1.36637442486023	2.73592696656501	1.41463122226293	0.583727045017412	1.24735615598557	2.5593101286993	1.73669524993881	0.365260093835206	0.837438673392609	0.83756271849178	1.49819468645551	1.17167513708977	1.31479403954824	0.628120098546279	0.833670518427662	1.8235140957846	1.08903061215098	2.52397162375925	1.12339318520485	2.33547956520664	1.84159914682205	3.27361309288197	1.34667214725734	0.832751859815967	1.41006141014529	1.4779782718779	1.78018604229959	2.30812262028207	4.00156133304073	7.18319060387672	9.32219433416474	2.75607526583968	3.29521216121121	3.99118734726083	1.25134187736874
HIST1H2BK	90.7142672174855	105.068356352284	138.659508387583	72.748604635074	84.919910379274	70.2062901585404	120.963933443664	79.2414309354679	127.877915836205	89.4954304636909	59.2960995531567	81.1843366104052	106.580544654544	91.6707596504048	115.323088908538	90.2501170902126	92.0953527251178	102.761911444865	64.2752031539937	164.267146969996	74.5719962841313	60.0770520279405	127.899476607626	65.7417381443723	84.0647123232505	116.600796777173	78.5348967218284	64.5085917065008	43.5209695366001	75.8876025887716	117.036524584826	99.156129565367	53.6485637543072	103.123938637099	95.6929652695702	96.8024293371843	98.1021794168669	95.1143105274181	121.554516847258	54.7725955688289	66.388187566892	75.9497113197178	135.806422007617	101.0362247259	117.249532217052	67.8412202779363	95.6943891657149	250.621478755984	94.2499305219938
EFNA4	0.802809605492081	1.4568280313676	1.5282136635626	1.13637913570177	0.791817962494073	0.604651943288455	1.37551693847724	0.981425113536471	0.534976769908452	0.738420975287782	0.52600759194885	0.462033181414012	0.48568893965558	0.950499486765771	1.19454388595686	1.32123887200695	0.705817228120195	0.696766038152386	0.532953339810261	0.428887322929153	1.49497662325008	0.411624015920227	1.04121149245615	1.06875615329401	1.55851419074705	1.16167463957552	0.843240487026818	0.31479834400959	0.650432884458635	0.586821271022506	1.1245743227427	0.284676210793043	0.643919550216711	1.11456619588342	0.632730930959786	0.714555693326643	0.347865687334584	0.652518904800589	1.09466610074906	0.271519082636934	0.6498319882146	1.0481448415782	0.995165451447783	1.2235608573749	0.791636372992142	0.982222039511953	0.879619756281167	1.36519727040415	1.00684616671846
KRT8P12	0.836365811616511	1.25343694714088	1.18453620419008	1.27253266912339	0.975087276440305	0.356469471216935	0.578782949443752	1.44133123450148	0.57530309554166	0.994542900388488	0.718512905049623	0.986952007281284	1.09976385093795	0.975565204743885	1.01878729171607	1.05187556574481	0.832816638950222	1.5367301219034	0.835857231946248	1.76032925430213	2.57774379684567	2.37010386127684	0.295441320097334	0.620901455470583	1.3348558098741	1.16527788353604	1.7874547896564	1.12378467641734	1.21706415885469	0.507065083355856	1.48862182874401	0.348829854954369	0.466849881306483	1.20787429739396	0.736622846831581	0.820877110578457	0.692957054019485	0.785315647804483	1.61981598578125	0.946200771608837	0.684802990008122	0.599330521413213	1.62322882091741	3.20549337010129	1.18406713458955	1.33818887478248	1.1472146487415	1.58849239378088	1.18512721098894
PCMT1	24.5086566665596	21.453132309265	20.4893788335619	20.5928689664688	16.5510056319782	9.41236892618665	13.1308622491022	16.6905960151018	12.9140856304077	14.699103394086	17.3376216160392	17.6430597565824	15.9943790868023	14.6980444062353	15.5534181895032	17.0822385980153	18.6501321501464	20.9013270498566	12.2573327350579	41.7428353143313	20.2772700206016	17.5178470369584	30.2001071911231	26.1116740623776	32.6968408159238	21.952111709329	21.3682649936105	12.1932190316577	18.6256034310241	14.004528579244	16.1672831957715	13.4868725115228	25.8928772871735	16.0774133393783	31.5402601863825	17.6443018622261	12.5422923033374	16.1873687586458	17.5927412353504	22.5595288579069	12.9407025105399	16.2190496934121	13.2677078078542	40.6978405720393	36.9800547084189	29.2786841052541	23.7696860557619	16.5653782952519	13.9390559389397
C5orf66	0.927209299179921	1.0899647700061	1.74083890232655	2.40275055158366	2.91999758090069	4.20910514373903	1.17023972661147	2.18351126421138	2.51017157018869	4.74929321778759	4.33176417344127	1.82942133424628	2.66962491510818	4.4247151846872	3.01982888337761	0.806661288360834	3.80238107345774	3.88139559958819	6.92414275036282	3.68415688587078	2.283908119463	12.9073201350494	7.11981643109538	11.7414356215299	7.79315801716141	1.21904302255235	4.45866280002878	10.5579900008635	2.25518648192845	5.76603885398649	4.04339662511667	3.38967747538749	12.1674811106107	1.62737074536327	4.57157148766281	2.19540824927341	4.90933810538413	7.7215344740832	2.8905161339254	9.3056787654301	5.93208243502852	1.79049990111965	9.63306214949921	0.318312725098445	3.88149836200746	1.49890154430261	2.52931595453142	1.93062466385852	3.34636974161816
C11orf98	7.97069850731764	8.8711148735377	8.68911474824211	6.81911751855471	4.72934632745831	3.32823926544744	4.35734037185185	9.20053890383014	4.68388710600224	7.00130291090405	6.6418038389075	9.85909837556713	5.50826845212838	8.78383557903445	8.4884946699009	9.84582321533361	4.37648633803711	12.0848371859434	4.27471087702291	3.72367904479158	8.52602804566911	9.36736976322113	1.91301492717328	3.76634463420434	6.48189353818666	10.4825561497176	7.36820342873532	3.2136720368375	7.07834476681312	4.35681467236665	6.67760686310837	4.3208264648344	6.53994737597112	9.07653039586506	4.85435454475345	4.22467243948333	3.97141597063069	2.15093964142459	11.3558178761563	4.7870474528778	6.63429278136572	8.76141427684581	4.63911683400901	13.4376435395481	6.30685283846106	11.9118939530225	7.54689469228577	6.48546245333642	4.76427239201628
ARPC5	96.1610199241033	97.8248819273805	83.8347899885759	70.0621904540962	79.8141587613254	35.1945852643952	60.7940228043035	70.1294529654054	62.0095027411974	57.6050228809485	46.1013554412496	112.778207994126	55.5357460053385	59.2473586115507	62.6270604917442	57.8920237674441	44.135325301442	56.4397124781784	49.822679771342	35.3493338100738	53.4249348407534	58.2664708533228	48.8745667843874	44.739282146855	72.0191712016778	64.4893113130822	53.967456431089	34.8482263883362	47.8679776858043	35.9112114103485	50.8242608791461	39.8254321070112	48.0842426308816	80.8271190755797	71.4716487800395	66.0365157952389	46.8024657684965	26.8672758896452	52.3523462530873	44.1025619754027	53.4637983317549	67.7389517325267	51.1008308188028	172.413959176223	133.072732369335	90.9307752246643	104.498741310202	81.1180431855965	92.1974534789553
FAM53B-AS1	0.453771788178838	0.169021577514614	0.648567150833188	0.290605456144573	0.902155430774535	0.219394538834701	0.176551633798894	0.699355963311712	1.04240278188259	2.26771752375935	0.906409706687703	0.849689959484087	0.661686339528096	0.850276211951802	0.931107984138514	0.408327578894844	0.60761282150751	0.782478255026355	2.41592685649679	0.20782111448414	0.47728893345749	1.88378677149065	0.680884331693761	3.15977373298115	1.33604797328567	0.448848001982655	0.823483986209957	1.79046471089064	0.472389678722297	1.09727822634199	1.30096281960391	0.737699849856245	2.22214032942455	0.879548941933149	1.17887123345499	0.654604584535694	1.05303870547807	1.48945991264595	0.945840936257551	1.14319552933595	0.886806742454341	0.590934100635389	2.32508988562406	0.262953301375746	0.294048894691504	0.339970802174091	0.935732917139942	0.349406682614492	0.455519178858564
NDUFAF3	12.0689623967239	10.6661507313515	10.3823429320744	11.0275574625135	8.08716179755567	6.05446790735516	9.20113316819435	12.4925214167744	9.69517590900391	11.0987990988531	8.85990336385488	13.9127468954797	9.3589133994073	10.6458998678256	10.6053515735316	14.4502667892459	8.65425418417759	15.5086422665233	9.31282103087339	17.5454619232374	14.4965327962637	13.1652701252205	9.61618008841675	5.45601084996677	10.2715154804364	12.4371332761369	12.1318982306439	8.43161420055428	8.66424179266674	6.11448695075819	11.3736414630126	5.47963639125227	5.80925022040031	11.4176284142444	8.861089253325	8.26815629221031	6.66711797910295	5.24020295766947	12.6186403595068	8.24202144697744	8.36349183460803	9.60188569381293	11.5912245393345	17.4370514961147	10.0462714026642	10.5989175936754	13.0486782415629	13.252184439242	11.3547270287676
BBS10	0.30237149048159	0.86137273553926	0.653847726870627	0.499634780667852	0.128933862479057	0.0369477672566958	0.0924865986268862	0.14883415746494	0.262415952679111	0.212787079346192	0.0794553087831644	0.0999898730466395	0.105233738565748	0.215858865850395	0.124927367294485	0.268978192283062	0.113642509341454	0.0931792502782059	0.0933532137094043	0.193576881921434	0.194752151159837	0.0867195670145981	0.0710023375237919	0.0313683615768496	0.143062738373078	0.26956079831271	0.164662589253436	0.0970084931938524	0.157394562231771	0.0675424074731577	0.267010311948087	0.0821924376445628	0.04834546288741	0.28037218084413	0.147255045642496	0.16173724766282	0.0420787648455672	0.0795650578594525	0.100878721117431	0.0945784990148464	0.0726116861054303	0.0890550805848499	0.169156441587949	0.741361979971765	0.451768875712392	0.507962279632492	0.478361487637852	0.34518618407403	0.124206948155001
TMEM185B	2.05116700267217	2.12600742078798	1.1523147327326	1.35047172872268	0.75086728608547	0.263765762801671	1.46307955420312	1.36561746952168	1.106318372451	1.12105276127096	0.698547623825607	0.738561290871118	1.02059296579763	0.873478331233446	1.24399641048557	0.777730728302933	0.828249873302965	1.08859230054504	0.646961001971917	3.62470357554182	2.63110206363584	1.84252594567593	1.44474661759215	0.491872210891674	2.09863103727072	1.01911157760184	1.09948537809799	0.712551153437107	0.519944787369439	0.571199639410837	1.24502554783203	0.686781235596604	0.995601044923157	1.84741201356102	2.06064704083177	1.00878226299735	0.776370177548557	0.523915444505848	1.24266457282735	0.921589840464271	0.577196993468946	0.815102209606084	1.30536085476359	3.77306250014119	2.48103060285374	2.73494815948219	1.31783919882334	2.5716272691851	1.38243265028116
SREK1	7.57474749032499	7.18241010237271	11.7447772237957	13.0778561489796	12.8225329668816	21.3048120335903	8.23726675287879	9.38788432955148	12.8087626497108	16.8479015560754	21.7901189264517	4.32952183023896	16.0209503250247	19.278645557236	11.6249338051584	6.1557479078724	13.2180385874508	23.3914803549458	28.5466379411104	35.1738588490059	17.0945439023041	24.9713332450644	26.7573197645571	18.0462280715878	20.9084014562558	5.74176377077822	25.3322243482448	45.766688510693	13.3633907390481	18.1156052019849	19.1254397180454	20.0393298894725	23.3427384172218	8.45028673204436	30.5599945793806	16.8194475737304	23.7375762361436	27.4841690994686	12.1017244797022	27.725370966447	16.3079123316801	11.4392892695451	50.357066492865	3.1074206276463	15.707288343527	11.0859110674602	10.8730306765134	13.9782824965492	14.2229811247531
DCAF12	5.33865534863003	7.17769460762513	8.10206585140529	7.15472130469584	3.37669249661348	3.09461382775978	7.07356445202242	10.6793189928991	5.00717191892486	6.85870177381241	4.34497520498431	5.41724514168295	6.83949261481042	5.92095782825395	7.27521832728048	7.39852393405477	5.28577226616201	5.28667456345288	2.94929223437479	8.21830021286885	9.77609664911581	6.26888421207395	4.33095099864363	4.50492215655778	5.11631539065651	5.48500198063987	6.70190304333888	3.46943080169202	3.85828142480598	3.18854839578425	5.19164349530685	3.4734574950324	2.77195792833535	7.70684521780764	3.99438520464545	3.04120500050243	2.98853368409057	3.5269923267449	4.43097953358922	4.22344760331519	5.82178322833205	4.92890298260058	3.46718178990484	7.37702062253773	8.09860685642984	7.60385605238948	4.51994860607267	5.48381144198256	4.43642485847369
MSRB1	13.6156927636345	14.2730307913924	22.5885290824323	11.6547855415106	10.744401229636	10.2287903272482	21.7436395236932	20.8465569821575	13.3820724668812	25.7779217503606	12.8175862589688	15.3305244859658	14.0835584741553	11.0223891897192	27.9457543954265	17.5239501682045	11.7050569982366	19.3179755887611	11.2395988722787	39.1152861388535	32.1708602257188	13.2659806377696	25.6430251087862	12.0673257505047	31.1258239753167	24.2882404004994	16.2891538788386	8.96568404756334	13.2717400602895	10.8712826468686	14.5119690429089	11.0939575489943	14.7289770873461	21.4683830795231	18.069015466309	11.2387155499709	6.61237910444841	7.43865445139616	18.0128585997139	14.1568411875008	11.7560254085861	12.8525127436465	9.89228960223634	31.7567987985629	23.0980193335932	21.2520369673403	10.9847881114411	16.6643349573651	15.4670651882753
SMAD7	7.5748961917887	2.43538474750945	2.08272385804696	2.24226994903709	9.0903420458265	5.01130985858356	11.693297614223	1.59558221099388	12.4318737231978	2.60839758836937	11.3356141260286	5.41809172723187	10.0916141297962	7.71859432093095	8.9949611107412	1.83822077433345	4.89906755023153	4.92685042109427	15.9537181535984	1.36248498286562	2.97938204611909	5.2799539703134	4.02435138539931	14.5402574191467	5.01103443249014	0.708407382747113	3.56264167665884	15.221669010353	18.3737191609842	9.85512709138124	14.014065261625	6.43889442063911	7.08323004452291	3.86285788035427	3.53948049545888	10.7999000824328	6.58143382457145	6.93002067176108	3.69307546370082	8.45285250433011	2.465179123262	7.03313831070263	11.7245758022676	1.02405151041983	5.12683813245029	5.22810419392406	5.21077707024878	1.85046015528321	13.5495683277773
ANAPC13	10.7568645168562	10.8982734991366	11.1859034799638	12.0755218004236	5.9537145243892	5.59172671043911	7.82599858285081	7.38605540719526	13.1641182868626	7.33843645639237	6.16844301006614	6.63990590577713	6.22764815940839	7.55418634482064	9.50073687854254	7.0257227895339	8.36620641908102	3.68528383509967	6.36309295326865	5.73079383751567	11.8002071200825	9.85505673958668	6.3220881380902	8.69528896118192	7.26942909706854	8.43317080905279	9.22410141194745	4.85163053409073	5.24360030927022	7.2030056789393	5.49251078682802	7.66886387262366	6.32072890561737	7.53878142944619	9.09518511430259	11.0399821611243	4.26786103531295	4.32595674311504	6.97786260204977	5.82493389449863	5.2318675038046	7.73493462055911	8.99041590793927	23.2518579425681	7.86792746755967	12.1470393110198	18.5411471290699	10.9546682862171	7.00778284547805
CITED2	22.7645904902217	9.06294957702744	15.4636719728707	23.7018782180179	25.6660987366848	22.2775723357617	24.1178028990625	27.912972330989	21.4365353312223	27.9735323954647	25.5253804868836	9.757614150663	33.7275622550716	18.389456684801	22.9966770705907	31.6792531123085	43.1452480207446	25.4373642418507	20.0582207864172	50.6906754210172	23.2361685083917	23.949389561338	18.5320679022064	19.6783017364203	27.8049455301657	25.2707477921782	13.026244502906	25.3845823364084	31.0131760809982	26.194041117998	34.6044422938484	21.7053747160409	19.322453055083	27.7165595878924	15.3370917547138	26.6318047666355	20.4425594314175	25.1040925476332	23.5003110047677	32.1417262590014	49.5796735910072	14.3143820376836	16.3925824702706	9.67397060179692	16.0621126599867	8.29057483136604	8.47314047961423	25.0768096751144	18.1702766531303
VPS72	6.23026860302987	6.00805902660389	7.80319645796131	5.56767468939063	3.29607153922986	3.05046078502366	5.43649037605422	6.46644124143004	4.68401829873254	4.82603077834748	4.51466443727116	5.20606985446567	3.30582668017185	5.9408716723246	7.2585523883593	7.28904406484871	3.80772689136076	4.65980324266162	2.30589557317548	5.87347860258716	5.4824906413562	6.00631950031796	3.01963452281919	3.05868524328356	4.80315584186819	9.54641294562644	4.19218674803298	1.54235692560044	5.3211459287662	4.33140021155343	5.55345482292048	3.95077431567233	1.874066938218	8.83593131386792	1.85305355999493	2.48431583262855	3.53849788541887	1.84045956855393	5.8367545397856	1.7036878632744	4.80678480117751	6.39059416947609	2.79507751501777	6.69540454694154	4.3655730880612	6.71312239060107	4.57662484890249	3.65612010589159	6.71156136293854
HINT3	4.6939743497592	4.14352625248438	5.72733575507633	4.13381533156574	4.13603073369874	2.11115078069076	2.23204637646256	3.30061832140215	2.31518397961637	2.26548450590531	2.02582124774255	2.25379049254639	2.54093040389729	2.41901157527068	2.3917287572202	2.13823712656513	2.19686637986257	2.20547168954974	1.68141540108112	3.43274601568215	2.39975763212229	1.36963077476532	1.92816889330458	2.89543582896014	1.75694996865212	2.4557147634516	2.76738926881204	2.46512653288784	2.20019809036788	2.38848773911182	2.24480105559663	2.68348465516226	2.24724943561219	2.67039112135055	2.93741973548618	5.43620403562804	2.39363189739887	1.17306821835509	2.3642269213596	2.30835820479414	2.49884272202822	2.92075715377359	1.46727265928653	6.5736235512274	3.6956297726566	4.92072213624792	4.12098911441715	4.49535621343238	2.05495822811166
MTHFS	5.75163753758301	10.9968102004516	6.87815278211265	9.36844114811137	4.74349404114316	4.44792895437022	8.72408952994297	8.68116120997847	5.27173180477395	8.97176829377816	5.49615099527618	7.93504302876947	4.23675180718609	2.98893771674668	8.51080707171633	10.3031102594827	6.64864407791773	10.0650216246198	4.08145928010411	9.13772063102288	9.70836392636568	4.24163460916596	5.84425449071249	4.78019702907036	6.00973805604579	10.1914783542626	2.87553831499846	3.33041578138433	7.80184208819016	5.04447415042693	7.31179473779013	4.93026266476619	5.69105196994041	9.55911362384729	6.68489211865982	7.33947442821991	3.02250638131036	4.18167736520519	5.23221674478849	5.11618675097846	7.99372711046128	7.1136692751137	3.3341137045449	15.4637123900329	10.4283125708311	4.51407713889148	5.6425460575311	5.04553888256164	5.78163741901162
AC004865.2	3.83418474357596	3.22362521842479	3.36714486060202	3.94469733066069	2.99978584929722	2.70297441498218	3.10133712602011	5.35267069692191	1.80912941110124	2.33685237578013	3.51959281508892	2.18094287249686	3.00148921239393	2.74908154869426	3.80339563492573	4.73323461996781	4.49473757558157	5.43824803916998	2.67969473871897	5.07355995896413	4.07261509448538	6.22896190195866	2.8311226881252	5.93026501737549	3.14120945967616	4.8803132971265	3.01914199435689	2.26743953405372	6.55988380559533	1.75411769771563	3.180041751874	1.44194818251541	3.13920640493115	3.05584369805387	2.12528042542293	2.63664653911032	2.68527163573832	3.15411809986834	3.71033006953191	2.06277428375131	3.24232714112955	3.07006534921971	3.41208771854275	1.05303033088179	1.69356981739147	1.36105870682962	1.99701586865891	3.98361723317956	2.03126705481473
HIST1H2AK	12.9218344234652	6.5857557509295	14.2998508002922	7.60865590311047	8.9439972829265	5.98737488328263	5.47965239273933	24.2486224636677	15.7146755797714	11.053214008876	9.55056028764673	4.5653416722358	12.790079872881	13.3696251451541	11.4138339429165	21.6234107012805	21.505256733485	13.5932740409792	5.32034197945084	31.6435914918647	11.1102163221088	16.2378246217951	12.635727061349	5.02183060264176	13.4216800187554	17.8141989060968	12.5728723359764	6.76671199676435	9.67548441391173	10.3072183521868	13.7555468891393	12.2966497954134	8.68400830449586	8.32922781037227	9.3283348437476	12.4095940548897	18.4565789391208	7.52460872473711	17.9685301440278	5.04114756491267	9.98188763899178	4.86839175933229	8.53414808627276	5.27355681600308	15.8891227024878	2.75755464211422	4.77688065938322	17.9879807912491	9.49679936421475
PREB	5.39336811963326	4.06294461843467	6.89742115673209	4.04440118066521	2.68646869429526	1.73157460703002	4.34133044906234	8.01073480082683	3.66305316712555	5.26941371449114	3.64778486725594	4.11797539422328	3.78477935036484	5.38096162886457	5.65715598975961	6.39449060651397	4.31367983234682	4.8439287026616	2.48467568231871	2.7403737263094	6.22134327183642	4.95550277139112	1.8016408753871	7.17743239280662	4.56933435534538	6.5408803799712	4.16590728841953	2.42392084299028	3.32567758820773	2.64880155732903	5.70704101017064	2.85891916131677	1.96870510195467	5.84029296176966	3.5080305871711	2.89061197851937	2.57737652592679	1.57411429993138	4.62392411426684	1.65302801914422	3.15778563099222	3.31405687015135	2.99114639697164	8.1028380998641	3.68977623522142	6.71648942999951	4.53136436637315	6.33706737395366	4.78582360721343
NUDT22	13.1287932978925	9.70908670806542	13.1738704797505	8.28385310500706	9.8637158563446	9.19325125891674	10.6491901216581	12.2046957482653	12.6057963067254	11.7538793663432	11.5873254028556	13.4754598956351	11.3247337219351	10.8592861323991	13.4595593297159	12.4045261451005	11.8832244432419	14.9228676992967	10.9616759615354	7.44152767291112	11.4810160342536	15.7586730375142	9.59060332172942	21.5817176107714	13.3394224738493	12.9094252243974	12.3985342090473	9.80884679359881	14.1995799245116	11.3397132169255	9.50643392995051	6.92740084239558	10.0013711132334	11.0699914685273	10.6843383451914	9.16016074719886	7.22294612203241	9.29031143416785	16.372841475353	8.5955473382792	10.8115210157436	12.1713283842429	11.8280782988286	11.7761051308841	9.8551920352825	10.2335314837193	11.2076632030573	13.4483735581743	15.1517965763479
HDGFL2	4.53007104548121	3.48735833264011	3.97619439327376	4.16960618419911	4.30723540397488	4.80134443105388	5.60375547741379	7.25259101486108	4.59099524202924	6.25703519650482	5.72683931916519	4.76582708991401	5.62189328886104	5.79147074605097	7.7716664454083	8.27881214223506	6.38153800285976	6.16239872591984	4.60751848610971	6.16420686076279	6.99732464081771	8.29901331140849	4.30821297547187	9.78163247130514	4.1505619190044	7.32848795703925	4.57526242612274	5.50470101342898	9.02200378958563	4.85985917751302	7.13594353506668	4.09820308131795	4.00680774947885	5.8282669429067	2.61226082188275	4.36808725574041	5.68799247461973	5.2397308792088	6.91834160732239	3.52527592446658	5.87602959417691	6.28429281114981	3.99640771043231	4.65046380188437	3.25575400049569	2.67572560137515	2.77111902693058	3.76834657223365	3.9179952285296
ICOSLG	0.139252791008588	0.619969567773598	0.503963194899189	0.457603455592966	0.872098677529185	3.16815834029738	0.620503895170962	0.770597853978833	0.512906164150804	0.496871515216811	0.263469652922554	0.198474762181778	0.914015275718646	0.846791279264872	0.699258875522445	0.205940206143037	0.471927251188692	0.605947148811249	3.05420495925474	0.387781510827284	0.51040424564192	1.23678750891962	0.746655078235608	7.1774154812732	0.457344989080075	0.158723459536415	0.912265541444776	3.01395668104939	0.417385253705826	1.65649331550081	1.21902434205778	1.83884428912636	3.55582017090337	0.501726989211859	0.51713480262321	1.1364961668456	1.00867079865461	4.64964542895611	0.482158551029735	3.30512662825903	1.95962880492955	1.06820066983139	1.68021329708059	0.138889617245305	0.338874862979619	0.886759495603215	0.720007772762286	0.227084220565475	0.932875828250494
TCOF1	3.7260572513572	3.83896583516746	13.5134074357021	7.84835046566182	6.62138385946103	7.46642436267283	5.12797408174268	7.12459095259191	9.0167412729299	9.68511403117958	6.68363726897647	3.81266119673074	10.0896240249808	12.7407587019253	13.5788505104545	4.98420253340458	7.61097917737287	10.3273728365737	33.1529119272737	6.76727208729605	13.8099574440199	18.828844604349	25.364598151358	24.8544771919224	19.5284891597122	3.63397733531972	15.8939829062716	35.1615872254095	5.58451082418159	16.1547771878576	16.4808334690751	20.450550677671	22.8504842451459	7.56167722250621	8.63452983524025	8.1758331335238	13.0743151122033	31.9591594637338	8.04650661259927	23.4455511684926	8.47628909444034	8.17946231943887	28.9855091354263	3.01673203548698	6.06994192882015	7.42047496935874	8.41768650184131	6.58030167840885	13.3833483909187
SLC35C2	7.13525491297421	7.75228453511064	7.51683828895568	6.49874856078654	5.55871616477961	4.95687456543647	6.60265323764101	10.3661636184027	9.14660591605883	7.96041725860102	7.16151255970215	7.32699955445229	7.99927360801955	6.9085080174079	8.34715920033109	5.79845078130663	7.31208006647834	9.37571801361006	7.03974180803056	16.4003582912801	10.2540423715377	13.9479943177283	13.0467276093838	8.76267627094561	13.2926754679282	9.09112747898586	7.94836195296565	6.89083227268019	6.22094235345433	4.84053644587254	6.57394884933806	4.52202591355242	7.06163183373263	7.44789750806203	7.82130087963768	5.65879721435259	6.68035884443118	4.34291951293132	7.00240774043961	8.58798722559387	5.89952290130939	5.31009244001256	7.16819410981357	7.41288760374805	10.912282297104	6.64935500617918	6.13881432059308	6.87943390310687	7.06037919181203
GPKOW	3.4363360384807	3.16368777558129	3.17779581133196	3.57588022626792	1.83940171000312	2.28018457685648	1.73666883195102	3.04448133816031	3.08907718081114	2.6359584563906	2.19623374305546	4.56044195565352	2.5582941214711	2.93259069863382	3.41944432872624	4.18252774133287	2.56263454180869	3.69465389040251	2.67527799778309	3.29102118047034	3.89258368225947	4.16094891736286	2.35818007823028	3.28729070260236	2.45415454397697	3.55326547014455	3.89262465831969	2.53156571564828	2.24654264091612	2.56225804843365	3.38988178433972	3.52853865030377	3.63506205123671	4.6822954001041	2.73189942030099	1.90094129849185	1.82064741425593	2.7746819598979	4.40013541060471	2.4889294219593	2.54722969885193	3.10263948006018	2.69837910773709	5.08564281057087	3.33553418164346	4.16622380398755	2.80501741721633	2.40932692941196	2.82849741468066
CUTC	4.56926780397547	5.36979406640409	5.55864431646231	5.1897107172179	2.67990443763657	2.79892045017786	5.36970027469379	4.83331012511277	4.48608981023125	4.78671377813953	3.31539916465465	4.1950328108083	3.87991958030631	4.79710799660792	4.03043246193937	5.39547969491326	4.73270260058756	3.8044028189437	4.20833255755544	5.79053070687062	3.51416450279054	5.69694990362461	5.71771885518929	4.83744586235583	4.52075733900439	5.47904464435008	3.22921784679923	2.5821762978447	4.41505585513805	3.36007372646237	6.19366802557495	3.70330164633571	3.07073209932585	4.44159966745636	3.12686397308297	3.73200236232204	2.1102212303687	3.06030394220606	3.66760314242311	2.35794385973179	3.50046516474735	4.71265958617569	4.82693231953393	4.53343540040787	4.34349703333373	5.63518261650615	5.41908842394092	4.9933105117214	3.32794515882688
GCNT1	3.24822745681153	3.26224312499486	3.9723608055237	4.30133041200698	1.96831786284197	0.975335315544608	1.28037325313291	2.55291782122685	1.40084457924146	2.18656993001765	2.59180470761927	2.87189483882228	1.8684379002122	2.30121414389046	1.723181411512	2.40404699350822	2.70070991804529	3.51673383345632	2.15258654415316	3.60447401940067	3.74501662098372	4.53815902704981	3.89265176869866	5.16667509069344	3.14874390652765	0.98439579324026	1.79255366293105	1.03212451159299	3.52193152583878	1.7940824387111	1.77923082732705	1.06690035086576	3.52840728928725	1.84289590734723	3.21042050096876	1.2692809532668	3.03539719334005	1.89656474132473	2.98753248546278	2.26875185397874	2.13590910755579	1.35597899409219	2.6445579062907	5.39641708871832	5.59743466261027	5.43157156548172	7.89734394560307	6.78690364589804	3.472454607138
NOL4L	1.95913731966885	2.19805846902067	1.45821743614717	2.33377874492854	2.34112584860095	4.47180103434954	1.68880966622783	2.0447422540981	1.44300111761449	2.2923466237478	2.24639614793212	1.52160855854463	2.35422481928254	2.76378533200269	3.31366743120677	1.60112320058922	1.53137630609861	5.72946883887186	6.00504287467016	4.2333887358688	2.64301327568391	3.52961897270339	5.86994309581849	10.0352666358894	4.70384973712891	1.14220972349227	3.05631427596187	7.85169500629139	1.97049356862331	4.22907461922896	3.60225613286718	3.67888828659732	6.1116270467384	1.12017534243372	3.18516649035915	1.63867778234496	1.93247964610702	10.8268153410584	1.90503805037986	5.4224536703009	2.27805199844923	2.37009968789214	5.67494278083607	2.45704046673175	2.78369708492193	1.64649056745638	2.13766881245374	2.10571327964491	2.07775333771991
NLRX1	2.30814732772366	1.27561654646227	2.35392635285527	1.68040687561687	2.18157464236528	1.03317625325313	2.56602508520455	4.26177579669166	2.9304803898168	2.81537719029382	3.12415914230048	2.70601649800252	2.96967020488828	1.93295754724374	2.79372856933901	3.09553454374912	2.28741760611105	3.97687567867764	2.19321223254141	4.04016289364954	3.62638457913078	4.82833936819866	3.77443457425566	3.38093065504085	3.36313484112109	1.84006200911752	3.04476928574256	1.81546899534122	3.44408629380734	2.53561392615777	3.39588655474286	1.54129150717559	1.9744920559444	2.92932623835657	2.56694416315569	2.94509625352008	2.22686111104024	1.46359016063944	3.0575952092295	3.07820967819108	2.35288170792982	2.36390265033044	2.14119805423458	1.6237981817272	2.81085865391471	2.19465540986738	1.643066200585	1.39324010632305	2.5549949720848
FRAT2	5.96733110588834	6.27355977507842	7.20214613123083	3.19485830005771	4.77576048120041	2.39778827607829	8.06713787608796	7.74726001829583	7.32232236079011	10.7449174863568	4.54584026291788	6.80336472591561	6.70040544985907	2.91114317442743	9.00835211807155	8.22091282482375	8.41523744422034	5.54023045001148	5.2436844859952	9.33460132054451	14.7254886655216	7.48263587664006	8.42724492008508	4.89759046124553	10.3880456468738	4.79721515039419	9.23365740442375	3.55456444257418	2.72183089190334	4.62596424382829	4.26956199818218	3.64491722794519	6.23124593243901	10.6301934624127	14.7510290610872	5.21272878312617	3.15182167486627	3.6002428788882	8.2641630569597	5.2686113488403	4.48930009479547	4.80942733084605	6.1903768512964	12.2186325989928	8.21589055935348	14.4922447057468	9.30946977130762	10.1692449775745	8.43691657519932
TNS1	1.20260057579227	0.825864943387219	1.20614761099742	2.17760941733362	1.09726887159512	0.433243739061598	3.01793226167124	1.42988046534292	0.671710361172859	1.03450356842308	3.27830377509375	0.453958593933062	2.36407292540399	1.61947080787329	2.58229953658789	1.13338533167166	1.71706559552821	3.15757144265714	2.16806283441635	4.5023813603386	3.48268798369687	5.01613600204462	4.49531130836035	10.575462687441	3.2874850956071	0.93763681412359	3.27609118559439	2.00843718550805	3.02566243299328	2.05608228234264	5.23736731989701	0.486533031341338	9.71570855955661	1.41999643052591	1.94194158412541	1.78672991084153	0.45523690604843	4.24932714634896	1.00719922577394	3.12903991223874	0.62553893920297	1.25120661950823	8.28527259296403	1.58008505604871	0.255730662229318	4.02616623794545	1.61569661707045	0.635644513498635	0.831238217176491
PPP1R11	11.3685980181417	15.0668946019617	13.0505950447043	12.2187811614281	10.2905825770331	6.81650232190644	13.2706079312658	12.5686495423835	11.3300636458901	9.77740148166331	11.2481084864984	11.6377439794603	10.4217642776942	9.59629154131324	12.4693743566849	13.2940079158274	9.84478931988712	13.3827386147812	8.37016286886174	9.94876471588921	16.0833481761192	13.1920419274181	8.39525432715606	6.8048054189921	12.452496886288	15.2536104461074	11.4048351833897	5.72304048718146	12.5470177761397	7.83993755537825	12.4407478219304	5.20831664564186	10.2904881796163	11.2057574919899	11.3878737687934	11.3032552083879	7.26480007948505	4.5552990600858	13.7445552460277	7.04075307488014	13.3413461789225	10.1862603893144	9.16635746941691	16.2704590154417	12.0749506521423	14.2771286359957	14.2398921216458	11.9710876775242	12.5166308374486
TMUB2	12.2500610420064	14.0663227072264	13.568221748707	12.9789823400863	11.4187953406541	8.57462787504029	11.5394943950377	17.7413155491659	9.35798730666851	10.2353998880587	13.2707372744672	8.67896474118425	11.3312966991505	10.6907408906149	10.5530021448856	13.1097803312501	11.7086700710662	14.9166335634463	10.6786804152166	10.8874573017804	12.0017693209739	12.7756578489159	12.8863948866698	10.7386688268044	13.295244027872	8.98797312570281	14.2939049665666	8.69982780821555	11.6910300381247	12.0680953478247	10.1965658586144	10.8186372114941	11.3338703078451	7.66514162531755	15.0611725069323	11.5317807416438	11.4458415508188	8.36268911642391	13.6252226843134	12.0403644848699	14.3144450036374	10.5197109615658	12.1074789742928	17.2557530560722	15.8028774885928	11.4302899865064	8.76645159625887	15.235193828304	13.3192600601432
HCK	91.0576163864373	90.2119328436551	84.9725769091992	72.3634901019759	54.3441938962054	47.3400734829859	64.7336146779966	76.2040696365862	72.4670051384531	74.0386312778637	54.0323755107548	101.652888163079	62.0124465704244	58.3386840415312	98.4057559859035	103.294857212972	56.4762736776185	70.1514582136859	50.0385167544802	25.6174094937345	89.2651442176309	84.2865108245262	49.4083073224268	67.4761602760694	80.4010726509301	70.8829287988971	85.9365054067466	43.9006281537677	56.508452348263	50.8855757651286	77.3858971248611	37.0322238414651	35.0289005913503	96.7019316052199	59.3727019619512	47.1315719989696	39.1626014498647	30.3165966644318	85.509450043019	34.1857456988705	67.95997822993	71.3605325631186	44.7453379242768	181.94599323078	100.814428579962	107.365396789365	108.752022461886	59.1021096514992	85.1590756708001
HIST1H1E	433.641592835723	426.691804573426	493.304821072214	507.643705011486	336.479246000822	325.981612250646	277.934366063744	471.340914532751	330.297053650142	221.634421397515	392.394795877268	169.014988178132	212.483701794526	479.307120305943	318.438765775619	484.786362230273	309.970307828411	316.497667499596	253.027616214396	187.236714413247	228.531289591432	317.583706272974	490.061556342699	134.317473244563	426.390245993162	488.490598585854	508.180265195829	192.298257129308	309.76253431625	403.101384848804	489.096360700967	191.204299499363	168.239694726573	226.461255316638	352.341588229449	303.472749005809	271.857750093248	375.20124903133	330.568086082142	252.015487787602	572.914587626023	199.266583417514	302.076266720443	242.452109318318	936.737138960177	263.924290048913	322.349880414375	319.52959690867	358.282610959928
MEGF9	35.1096533466809	32.8570369323076	29.327705166693	33.3767355303984	30.8320160524464	11.9446552152258	32.4161446897182	39.2587856574473	15.6472621957976	26.6602715103979	24.7579932587409	22.4260485619237	32.7923429606224	15.3115305784789	29.7055863796639	36.7427264879187	29.7487224991404	21.1140157479893	15.2614214248685	14.3667735285697	30.2583307071594	19.0727306017185	18.9692937817435	16.5453532537858	30.9969123939392	41.9404308195136	24.9707188815727	13.2818642656692	20.8846426789783	10.6795036171881	26.3315456281788	8.9017940530549	10.9467338648509	35.3525646980652	30.9648668188879	30.4182608109581	6.48418194160428	6.34075562987791	19.5991055642791	16.5690853115218	24.6372975399012	25.2668860801449	15.2197837919187	26.3772772952885	58.1509819543752	36.7952223928781	17.7392100992589	38.7778542916253	19.6290634575307
NLRP12	10.8065795369182	9.90395976193768	10.3713841622741	14.7531683651153	9.78566396233813	6.07625343768373	8.70718638573978	11.4820536774448	8.42487301371699	13.0150752612779	10.9723093940283	10.6331364163385	12.0517101469195	7.70174299796697	12.5775093775911	12.3198831013626	11.3671578679348	10.0816879831926	6.01558057941239	3.16780335959292	15.3233872760791	15.9698865727507	6.71096268174133	9.31203874222401	12.4397223344109	11.8304358389674	11.356054789236	7.56432982375928	11.5745510414136	6.075304700401	10.0298170730587	4.83593757098858	5.0300700935217	15.2057047640295	8.10163014007115	9.11720907198964	5.83284055677574	3.72395284324791	8.24977973817876	11.4376873170035	9.91907036241054	10.232376365749	6.70013028193538	8.02663605071045	17.5148945796926	9.01902739008866	4.79090784050631	12.1772668543353	10.8771629630984
H2AFZ	38.749057835245	39.137889902731	36.2947592053359	43.6012019359507	40.46778398958	17.3202583260639	24.8877768443068	22.7638524431977	20.2978971442691	20.5649268050433	24.9517280527556	31.1819420719346	25.8424859180954	20.2706569657224	25.5097657363056	29.241602693776	24.8293985728135	32.1102825853646	16.7130192237981	46.6481238021147	23.4642233774966	18.2278157206598	25.3929871335433	16.5764852560849	26.6484373097278	30.8349591045645	28.217509938008	16.0837635444298	21.0431557497287	28.4863369441576	19.7373947374251	23.2752908749619	24.6867073820205	25.7893392973451	39.9570306017776	38.8250412773751	20.8684526109334	17.4371106061602	28.9800252187477	22.3470988835062	22.7668345139404	27.9429529752625	23.6174807222198	27.4872155841813	43.0416595596522	50.718848772232	52.7706258097116	40.2406625311934	23.6954524958549
PCNA	2.86326970698024	4.77263700248116	4.64348064560642	2.42612560220529	1.32557536412569	0.567100092090736	1.27786711798117	2.34741797154579	2.36551472595891	1.92772226439406	2.16462715804375	4.38238673600664	0.934043877620818	1.8579948033891	3.23716374490251	2.34207586216617	1.14978522377373	5.34060021621202	0.551232030356103	17.7180929543175	5.19387511946691	3.65686350507543	4.63241197129413	0.688544567064772	2.49299587297424	4.09261176223418	2.71864834176977	1.14346491564977	1.68413845679503	0.50404405995386	1.35832368823648	0.735863231389722	2.54786744712391	4.21177033612299	2.9365417253472	1.17640912336889	1.25684906773833	0.937984527242948	3.25360023394749	1.87202769809475	0.671865855053429	1.51016048613415	1.35720232905843	6.84334209152819	4.27535072803106	5.49978476408123	4.54519150877203	2.8837255205026	1.689356489206
SLC30A6	1.35335787366315	1.95150740036886	2.08640557502974	1.78000922883793	1.17029470629156	0.501360653266292	1.00551909712768	0.821712607145352	1.31757855624914	1.55992163530142	0.873111164297573	1.05512416907307	1.01785490753839	1.71822565278459	1.21154537664011	1.44235161306082	0.965614540092243	1.05268095814379	0.827373310981649	1.3757495703165	1.43565135039305	2.05040457114653	1.29212554063234	0.727993780509196	1.34097797350019	1.81836895079539	1.08080881772886	0.734919433183947	0.886207011063138	1.09522313030167	1.33140202733699	0.616127512679256	0.764873654071198	1.70294754941335	1.27246928169374	1.14633914489273	0.6911148588133	0.642517574765379	1.14474945218635	0.622542357598775	0.762352462847742	1.1511445409093	1.38795699120313	3.35411376225955	1.54282674964475	2.48093998636465	1.68281675846856	1.61891848576496	1.35023515868994
TPST2	9.89170334190919	8.91466165752312	5.88560615299416	7.2109662000003	8.30542927006865	7.80655672758864	9.91770245396949	7.50263904031969	7.45615615279474	7.21709718711576	7.65754201968514	7.62057865845559	6.15226851881173	6.1430509734753	8.15532177589525	6.65443560832726	6.7757743871643	11.6775732639444	6.70680454737497	8.04378196403713	6.03840938867186	6.89464438496096	7.49608292045177	11.7211525251504	11.5948564761621	3.96260184078828	6.32712903229583	6.99307409756759	5.33923325899603	7.98035001172618	6.68352767581014	11.8518159049933	12.5129609252514	4.50796370436661	11.5984742466907	6.96467678822045	8.12153013009147	12.4039453881841	10.7415093198905	7.91068964597207	7.45306391020679	5.01784941660822	12.1662365775531	18.4023040425944	12.1769348090407	8.95940578700064	6.9264756840731	12.8380341889539	9.85928714438837
PYCR2	5.53314037750957	5.61937580136784	5.95185301256682	6.44867455035353	3.76063453398863	2.32929907023991	4.44924831075916	8.03565099731323	5.12510699896857	6.39711585306153	4.97150735231959	4.93586060091884	4.71949145774734	7.17797054889509	6.19917827190281	8.47608515890712	6.16353325867763	6.53693470880447	4.52166892967922	11.9935571640672	8.74649846467896	7.33164388068685	6.29450052015752	4.9384226426602	5.49427842037374	7.49127446360691	7.65879776307472	4.01173308305616	7.61570158717226	3.2267381902859	5.72242543335863	1.9850805144419	4.24829395695015	7.44322108210687	4.32241693066071	3.18104394242839	3.93028066766345	3.56717704071273	5.29143593059211	4.73632077149753	4.24175699228826	4.97216984918494	5.56630251927868	7.57479621538474	6.07737646997361	6.10254277418766	6.22281807933812	4.47508778960786	9.75009686886925
B3GNT8	3.38490551535737	2.89106530467784	1.58500264252878	5.3601050181704	3.16527391475021	2.11590779113296	4.00709494273096	3.3929630635261	1.24115626030555	2.72050197650573	3.0172505243088	2.58209211936554	1.00126622027025	1.95682381433273	2.10231035755203	2.81836035604655	4.64435928432588	3.31738488890871	1.81308664685791	4.70736736107635	8.16692536129318	3.27534425125251	6.16810511713835	3.69122003676166	4.89571001277623	0.725990057080105	1.74013197760739	2.19609947070249	2.59461934781853	3.66364484322578	2.10189698879417	1.8762717484309	8.01691240336745	2.21097968854994	8.0519492295753	1.9033666996829	1.69312255844655	2.47916934620807	2.49168280753302	3.19321484472731	2.71467361253127	2.04649320248244	4.98010198100334	6.70492538615208	8.84912646292931	2.81581717195866	2.24432749386588	6.65249092735553	2.00176735643649
LGMN	0.782982316838946	0.83961366903397	2.99983450966996	0.786074526987554	1.18412398660074	1.61316106088556	1.80107253553254	1.30351900771218	3.63903733734624	2.78702008693505	1.17377724789352	0.590793553460371	1.6486518006322	4.8261430364687	2.39245672260231	0.954849785929962	0.953858752199849	2.50665072576159	7.73765944263349	5.22492649223968	3.50458362839972	18.0299465318273	8.82347177745913	4.12347018035462	5.65390126317503	0.975175611383201	2.68336707798784	9.22841178110861	0.48477245984665	2.27591157902013	3.61839491913373	1.34400414873402	4.49747111556861	0.608345345888151	1.97732737222377	1.43045036561987	2.38244192329985	3.5319890267707	1.42579623836933	6.8819624271583	2.23848540790472	2.31476086224643	5.25015994667182	0.261012590440982	2.495297151812	1.21778601212353	1.28170889831944	1.06955214217375	2.66103181033705
MESD	2.22303265951655	2.98367187319926	2.78458738435099	2.76164316459592	1.74380466080497	1.40662842831275	2.43893715580502	2.72268246620698	2.86020563589331	2.54620238369828	1.53161943343516	3.58749327883807	2.02482850370557	3.1466857054414	2.6621100845716	2.54410387535667	2.67711275196076	2.30807937831395	2.19800326992172	2.13479795910324	3.47981542015566	2.5470296659572	2.19030129035	2.11547153813795	2.60796614809381	3.1971857823514	2.49096050143459	1.417045791452	1.99566645458563	1.65145528902214	2.94227404772078	1.73767093222504	1.44668084038755	3.48951730092489	1.76128814021493	1.78111866680456	1.41864228544759	1.26771811051336	2.64157743967249	1.22654014903401	1.88729611841865	1.90686066446051	2.64809897472906	3.19602322111149	2.40038402519588	3.69007510719166	3.320439612748	3.01629014014159	2.87650079798832
SNAPIN	9.71950723287102	9.61326825910312	11.427660582228	9.17461714962259	6.02029339943864	3.7417891421542	7.79987496119374	9.58313086964574	5.76567450944474	5.62454944423768	4.25336952695365	7.22518449368426	6.33847291158985	8.85490589576115	8.11343018813865	9.04484891018291	5.42902955651558	5.72232087957051	3.86981876288889	3.15804408809697	6.70869389466869	8.35928391096731	2.21650758998552	4.13553490236056	4.86815126374962	8.5223945576172	5.97786554593362	2.67431155886375	6.737042360187	2.97667567588796	5.96401774959881	2.89344785040711	1.93372526392217	8.97581307569489	2.83876559529007	6.45509462193107	2.10348860260395	1.59267622852571	7.81522594366426	1.7822519828528	5.66860636613399	6.42897747975607	4.94418841013956	12.8865507150313	7.96570455408526	10.2264366953213	6.41280986717111	11.1416561970288	7.41530309171872
BOLA1	1.96704156823767	0.974795791663309	1.93473359925269	0.889657554245531	1.60957692833376	0.264674736050154	1.33018239176937	2.62490016625764	0.717008970404622	1.81000923008973	1.05905179374943	0.906625426882038	2.30520072521056	0.815828570667497	1.870377153557	2.26210236164706	1.79418750034976	1.361374580887	1.58203409455031	3.01811237753467	3.66487738325209	2.33934222033288	1.967398444564	1.82203012994418	3.20055601114378	2.34350341548521	3.92254784773536	1.88002490680936	0.848591227536424	1.19639205116104	2.11260222060798	0.597853031809913	0.637482192974802	1.35269971662364	1.5359395380043	2.80843686301598	1.26034853196188	0.965650547967674	1.00925683326122	3.59298085246743	2.35267958104157	1.37064757076456	2.00559038695907	4.64496969720091	3.8413209181041	1.21954110090196	0.857911750830933	0.891569991380814	1.09075463585559
FGD4	11.865920461432	15.363657228559	11.1024701617227	10.7076443356059	11.9450059646842	4.94993896996206	9.76958261176801	13.9775782065124	10.9537496238401	11.0591032873269	8.40813628978668	11.0625620260283	10.8884490634525	8.50051774639193	9.01468715489084	11.1892126187004	14.1410893465993	11.666299648161	10.2347609507106	8.71568587443863	10.6858158396384	14.8680355755534	10.8554748490248	13.0229802200853	14.7415027473137	15.5792802892524	14.5744930537815	6.91844925409471	7.05836921841081	6.43038897419919	12.1268105349506	4.15809666652703	8.44598728991851	9.32045739817943	14.3801343276098	8.52914475670208	6.27796143376919	6.32709984504942	7.76852113513113	10.3453375566893	9.21177051871872	10.2267520443682	18.0492307244378	3.83944501884351	16.3204069817003	17.0228813316855	15.5519184116968	14.4900316550635	11.6462202031014
ADD3	33.4239440133595	37.2127343201152	31.563083084705	45.5294755838363	32.20163118995	35.3781534810739	39.3481334663978	39.2848342059851	32.1604430519592	31.5835346949508	36.0048085370963	41.3054639114561	29.4984840289835	28.7306694228725	23.2998817898908	32.9423547701219	32.4161869155251	33.9486831070263	25.4318669899251	31.5550721653244	31.7297078162144	57.7867638660037	40.7577235331113	38.9734478036452	47.9651486363933	16.6463101670616	34.5089571803176	19.6141678291489	33.0032449747467	32.9727315012971	41.3758110105396	34.162222707935	34.3003970878678	25.998185049789	47.2997079066292	29.0365293396687	21.1886805963025	17.6130272002056	29.1266888931596	47.3927161074904	41.1136122459235	27.6355264640849	30.9723802846209	26.7950506998063	74.8836818001566	28.0630112363398	36.4954306632077	30.4035012773592	40.556298384402
RBPJ	11.0168941846599	23.8491243353112	17.686041961023	25.3384030877812	20.6489862920673	26.5682542166519	19.6576458315744	26.3859998045238	18.3391789966413	19.3788972912927	21.4887146336337	10.1881915204895	21.7088323942393	21.8304439172207	20.0488677266062	10.410447698435	19.3311444169501	26.3610130013192	28.9702024969134	36.4183209197595	27.5389144689131	39.8496857878698	37.096673093001	32.9336166707605	36.1785880233259	7.9690660784716	33.9702711690389	34.7477306522915	12.702618598545	28.8108380230953	24.5442403888209	26.9973510532003	50.9303189733857	16.3696144331136	29.6022398578889	20.0510185528503	30.2048932608394	65.5664040969058	15.8635822278184	39.582880841041	30.5238184630548	12.6705377075356	63.8578428388942	15.9019461222775	34.4885332166758	17.1251481479456	14.9049116214301	31.7209043610439	22.2839786630809
AC073592.7	0.105435111809424	0.124218976468268	0.063947530224806	0.109915478196522	0.0871329388264545	0	0	0	0.0537590929291382	0.493859524111305	0.361201229977626	0	0.118045477749847	0.208227111386383	0.170955550491552	0	0.028343747576291	0	0.267976741883147	0	0.124461482088467	0.449867327802615	0.236293047971565	0.176749471020955	0.399198189388994	0	0.27998377035287	0.971606858615041	0.226042098893483	0.248153701116973	0.184344081277977	0.445245610876152	0.868030149783209	0.051060515438274	0.793795379495122	0.273615841146834	0	0.654550077705594	0.0629991596295175	0	0.203164627340573	0.0272815859971445	0.645145181157908	0	0.233318040027588	0.0577615952727956	0.197283439696371	0.0346724379253293	0.235432392246419
PLEKHG6	0.123957960463624	0.471084701089258	0.677302465355979	0.277223248911318	0.518194108833781	0.754147808870952	0.289107446082648	0.489191540254306	0.568080767804977	1.06108658665411	0.631817046123641	0.293528350797249	0.247529194015832	0.537299090629593	0.427169521446532	0.316075284169007	0.334059266539873	0.639671688543786	0.565061302122343	0.776490168309065	2.07660885052442	0.758685536886281	0.686549139622647	1.67976348186592	0.886341933214397	0.408781398157174	1.34749584491317	1.4653888661173	0.346351425587411	0.493551415329186	0.475226943134411	0.83496816482676	1.08975256492053	0.608296054135216	0.81923449964751	0.417316291226815	1.04789910300593	1.43986391312199	0.253714828454048	0.72972641870541	0.64938851172871	0.365927469548698	1.65865589038953	0.227909745275443	0.926662870920751	0.378115731896929	0.535376496785413	0.359333186052347	0.976692220554177
HIST1H3C	0.926415454285104	1.24581357924775	2.57048899381467	0.6845067655533	1.51929437777341	0.749631594545399	0.0771650801083052	1.2177362567673	2.20978064552163	1.42766073005619	5.81235944177687	5.29586297000578	0.657058860144064	1.11213388276819	0.523986115233802	1.26495254927418	1.50664378560062	14.1678036507391	1.48926843886816	16.7371028876977	3.22167830181826	8.30151252239626	16.8671137280549	1.15768070319842	6.47926131418374	1.53093473646338	0.885573491458611	4.89786853508538	0.490569259359203	0.42325626339461	0.599017311925283	0.702888040723717	6.52592489785496	0.281972101815913	11.8586508569669	1.20936412012053	0.914692150709859	6.78932354817952	9.51554516474902	5.67015116943142	0.141565139003044	0.0379645224718731	1.58543917325166	1.22668880049781	17.3887373466662	2.79148322842271	0.583059895420288	0.955644789632444	0.800875132635699
HIST1H1C	241.572263503966	401.816990676394	378.164553812228	407.867188103291	159.695710811271	203.937443951802	141.301974495526	338.73739046721	199.194268311569	143.253378205714	192.627266707065	111.909433346561	104.912855744375	258.678478270792	177.078724937046	308.156889922823	225.322633822335	185.12790529482	125.598435868453	143.240588278735	164.617512788615	157.111206800918	277.096745086281	55.9116472832184	299.554572509885	387.12354103124	310.327582575802	88.146429905107	160.486855358993	195.452188160786	273.009510893243	100.947564198307	122.32612793413	160.64239616252	312.916509049942	130.87028301767	152.376243249819	162.660978460215	195.697929192857	117.306933062986	383.192638965933	104.247730509741	140.767112203801	129.257686419438	933.167526183707	190.74876430281	183.009257285951	159.044042576565	201.610147716096
AGL	0.648801965596593	0.770374440617475	0.840682054733711	0.618742582582657	0.741268227007497	0.323671040111076	0.490534318467499	0.419279224145155	0.867993937264502	0.807984997993587	0.586680763383081	0.575292505890325	0.473673943208572	0.76759096803507	0.645781375287136	0.447863785934748	0.385293495114514	0.773544004898669	0.352207234686992	2.49397588964213	0.792208629548464	0.798754517387212	1.25825995212433	0.32658427939228	1.3937523363051	0.639149486669907	0.688664055405228	0.771739074169911	0.702999587428867	0.489592063282666	0.554879638344758	0.383405042552787	0.968067622803723	0.813383680175318	1.77451307971552	0.455196494416731	0.692715960689071	0.376411873511177	0.340342092025198	0.663727632199167	0.270226882910021	0.520846924870735	0.678401349269455	1.42618089889087	2.20553402607619	0.861206285993716	0.830768548490252	0.820243758791509	0.813548420056405
SLC40A1	6.10581188748801	3.17460023255505	9.05724881101812	3.77777500836702	4.37138391297637	0.725568111120318	4.81996537757996	2.80159457153739	5.13333924359571	7.88376261554626	4.02997529455192	3.39443603554538	5.96408915434391	9.20300106646599	5.80049127054656	4.47956081250021	2.57930897354416	4.74066465269199	2.47492880393146	20.7133733919549	7.17448494439903	3.8645305870223	4.91561901724606	1.22046996036751	8.16182620297656	6.40596838118605	5.26095592147066	2.86752448878258	3.97167712166954	1.93235456866371	3.55391682315884	0.740059780994632	1.56033420327455	12.7830050625078	10.3743510209985	4.01305291241948	2.67700308430601	1.42237308534391	2.25692005854168	1.51636209250472	1.67565705321829	1.65588172513274	5.90990324931429	5.11135688628332	7.00710522216368	10.513038786107	5.47121214849947	5.93389764997992	3.24664430223034
ORAI3	7.93804592290025	6.52071988431534	7.23978414770827	8.68811633316823	5.3543217653109	5.29894847305645	6.84398039473787	9.09109579637167	4.71551075202205	8.06764577926801	5.90049888965462	6.54450138386724	7.94075858721003	6.34218146933668	7.04342065407115	9.45780415565834	5.87894895826807	6.06428833033401	4.42185188979564	7.10320625387744	8.44702011900021	6.68661089734322	3.4109711905363	9.41558256344924	4.70887164193775	8.75878434594387	6.47943096359238	4.70538010607691	6.61224622633569	5.0366934342063	5.72507361547325	4.0723704001917	4.06630429540887	7.30041719719842	3.5978568313103	4.01768083607946	3.04363308226382	4.29960250302812	6.55295230202412	3.96010785139734	6.41902075044745	6.11838974833146	3.27361474574406	11.3523204915074	3.79860260577458	4.9636378218337	5.67672712495177	6.866564458293	5.91502966314343
HMGB2	34.0487914489384	44.7591370696827	37.4546137811902	31.5453165076918	51.5653390267347	19.400528936157	21.9277095209077	107.83667871267	29.8088628454514	64.5205385562092	73.8327235379384	63.1925702110276	29.0249175861794	31.4666000520198	36.023373045807	67.8854531212782	61.5584284794036	53.6531148374339	23.3276160275161	173.037039585222	61.1093713056915	59.519426447801	143.308165568284	62.8544062635259	99.2318905503926	159.417454345442	45.8668877322632	27.6559332704292	47.0363463698421	38.1161922817214	32.7773745344649	19.8916006335734	77.4587388906851	42.8028877047956	76.6658789500328	34.1420990556135	31.8447172798487	22.890486046658	34.2755469873412	88.7010324257237	82.2040163899388	32.4446234080072	17.6601370785602	30.7233807904071	106.47162099607	43.5871274335643	23.4363277675986	50.2670767070629	30.1851101201513
PINK1	4.11600526419315	6.34668955725155	5.82653173864119	9.42512911902365	7.15633486405448	4.19992282404088	8.06327094982947	6.6017384766174	3.6689747307719	6.56323796150209	4.46710452296187	5.06399088452504	5.90317266733904	5.00748132225772	6.01358205758921	7.59592963580786	6.46341504232842	4.80669109954687	4.17187525098177	4.67885452205018	8.26797548635617	4.29286925530693	4.3029487424318	5.95527436500216	5.56052855212597	6.84732257413735	7.16335273591183	5.13867919386612	7.27447243357636	3.88093651436495	5.91625195390556	3.6618492594369	4.62485964032112	6.85729720500553	4.66831441080694	6.76751556267721	2.42510988478834	3.44748666423393	5.37685751528733	2.85221507424503	7.47519750952318	7.33925996602183	4.11850627044448	9.56213515766591	7.30676843333091	4.74101110666742	5.55645109765552	6.48346976493218	4.01291246083819
FBXL4	2.19345703206963	2.22313777010164	2.66497621012634	2.51536133763855	1.63135165265807	0.701713410007234	1.70536984362205	1.24376092496395	1.67254933895162	1.67747978764104	0.986338028186986	1.25609044931321	1.26566221301703	1.84698993332728	1.58328422337714	1.47393068734282	1.26044859707443	1.40199295684696	1.05935269560552	2.4692432891028	1.59639575838887	1.32667906517643	0.95145341325007	1.05431590969683	1.79024351261333	2.06797244321608	1.76129902044506	1.09530331638388	1.24793167128319	0.883557995118682	1.76151190854367	0.893593624510288	0.898887489332617	1.67951696636464	1.7656965413924	1.52563011339323	0.995924791286581	0.740552803301699	1.05912786012439	0.693849234261213	1.32930244744542	1.30973978536295	1.84519918934734	2.39262606555879	1.9942809809541	2.27648038906796	1.45984174174429	2.02363458209211	1.15450586873806
CENPW	4.59487942590241	5.47793289748878	3.22563807487017	4.06758260728407	1.92189844618281	1.53539205161463	2.79610250444765	3.36009818547428	2.06788438822714	1.17232703840368	1.85012619137464	2.06276959034457	1.74379549911534	2.44725161989333	2.33105422896517	2.22901543431433	2.21971147040396	3.32052770279623	0.898242817491105	4.14484062688098	2.95528900264211	2.87143180991125	1.79997327765581	0.432888118297865	2.1926132558405	2.66126796691913	2.6677430361991	0.502894837085489	2.768838601034	1.14207559894612	1.91376623441552	1.06432702409898	2.44576929399051	1.24222773235001	2.93735928769508	1.64439577024334	2.43427160719352	0.51951684949189	2.16666186151176	2.86275307039776	2.26829641222225	0.531848079786917	1.63189643170324	3.86618552804115	3.71529093697492	3.72088325522697	3.38622683355268	2.27881759265996	2.30127503671212
B3GALT4	1.60987027253811	2.95113245329121	3.03393313294926	2.41386023430769	2.05319662791679	1.51740620924777	3.23721397017948	3.60520129187305	2.79237698190909	3.46146386655952	2.19378445804524	2.79370725086234	2.49483625728392	2.27359581979091	3.86632102873132	3.07858568166073	1.80922061205498	2.86886992055508	2.67143941589173	3.96857774094537	6.65726753598358	4.60844377097182	5.36829449445884	3.36899348410524	3.79183379702704	3.42300694430782	2.54083039761553	1.21932355105516	1.72084835901894	2.01951954911691	2.82308830953164	1.88617261880062	2.52012243024955	4.18159872397165	3.25212193964079	1.7669815343994	1.28058904262813	2.10933190217656	3.14349386602329	1.83674355943594	2.37121310687271	2.8168772307773	3.2821911715705	4.03486744050511	2.47090604972676	3.32847524883392	3.22582315712936	3.99965824878872	2.58154136126458
MRPL18	9.10990421281195	7.49393005752742	7.7865320361941	8.04022296947972	5.55291276615193	3.57619339149053	5.71579956999629	8.42920149018962	6.2239250257457	4.76449746830608	4.71453257238341	8.12696532280274	4.04492846602977	5.43415577099271	7.10364815543876	8.11058427854695	3.53521800929016	7.81154078846103	2.8245909458287	6.24855608331934	9.49112085868932	9.92751515109326	3.38259276159498	6.18847872602387	6.53457557683637	6.99791588531794	4.52625628719129	4.76128561651721	6.64600405550929	3.48671340009941	5.83896413028752	4.32281515329084	4.32801523071099	8.71438506762882	4.68989304446913	4.69028092239066	6.05586273341241	3.56574989338237	6.66979140001638	4.24012797003088	4.75200851528461	5.96448973873484	4.596741676718	16.6532310084361	6.12496372275736	10.3031305665117	9.05515655736606	6.58917976348983	5.24615861778378
RIPOR2	28.6064552994055	48.1182907958675	28.2497853115376	29.2386874743363	26.3121913612958	6.74158969294256	22.2704175159695	61.7585082525505	23.2239798969595	43.2187656781059	24.2980072214369	40.3405133686841	22.5657332922565	18.6727638770997	39.3482957518826	41.5795869020035	31.256939433942	34.6912190392961	14.1074993614245	8.06713589146023	64.325868130604	22.6963790765604	29.0956345722378	9.18807483875911	35.0429119585302	79.8065027795544	38.4294047186849	10.8456503923791	19.9485084078533	10.9435210011443	24.5915881813223	8.57579745246794	26.0721217776428	24.6681831402969	25.5251330703235	19.0490009701606	9.83076789516533	5.30271400610547	27.6961967594674	14.8100060254767	22.7287816246887	18.2457619146362	9.85623698522009	43.5933922308374	57.8207305343865	55.3407167630961	42.491922229618	40.7645851470459	34.8244562577579
KRT18P57	0.186532299996357	0.264197043225891	0.480462133201353	0.406242350074798	0.156507829142592	1.03747098867567	0.163328042159085	0.240281264593853	0.778588338960974	1.66251751955462	0.614366200152377	0.241511026568661	0.350470763156571	0.584154154892443	0.916832737118668	0.146107132756777	0.780603315107984	0.60375921306963	1.29453050559223	1.77999080305082	1.3828882177109	1.38769469386878	2.3335920912132	3.24760583553288	1.42336381654424	0.122872519331678	0.757808563139768	3.23147620127824	0.412320834343779	0.487160858453411	0.737609140625359	1.71420505745541	1.84842176132156	0.881017221791142	1.34470069173188	0.29326467565278	1.22328319454142	2.28344556982544	0.168668377087322	1.22683317467277	0.411266636814026	0.289592401041513	1.87883971025024	0.201960876308633	0.730349438261887	0.289611865163314	0.507399455282314	0.274075973602751	0.432847044263104
RNASEL	0.962608231303967	1.29718631637121	1.27024507870003	0.805883530745572	0.447040824030677	0.155082505668743	0.620250375596884	1.34327325083113	0.71294254500616	0.735630780472962	0.642528295264665	1.0771826345748	0.394356885726515	0.711348275752592	0.898289917399544	1.06573386625725	0.624505291122775	0.730200947718366	0.423367653583718	0.982679685799005	2.38472619577816	0.678488702769793	0.461526989398225	0.247154807285542	0.947270541241931	1.5368344407004	0.661091139446027	0.263818502895511	0.500431185448949	0.462213974058491	0.936921344485851	0.27818459232055	0.443229551918494	1.47965843158557	0.887859078726177	0.461701562403916	0.283893574098358	0.315264613442554	0.806982632613145	0.256992738336915	0.528457812603413	0.511240099918501	0.734892033281466	2.72458163995454	1.44608165662563	2.91329428502624	1.45735473667883	1.10224773516797	1.08192870539926
TBL3	3.10532164372873	2.38863278016814	2.97868370842884	2.15728275251404	2.45704688529428	2.83261497546134	2.59212072995059	3.66377701812465	2.62998492793481	4.31055907906987	2.70256828066486	3.96258187780387	3.70583840733098	3.54837784951136	3.8488493833326	3.76661850335362	3.01717915078636	3.97840844897485	3.15720921716426	2.53227469249439	3.94718621719799	3.93340690554939	2.44844495038477	2.78628919376617	3.38606525095151	3.52221360561966	3.10414225899176	2.54618296485292	3.54393862539747	1.96081274183412	4.1851576922788	2.43814838630554	1.57026991562592	4.82207841117344	2.3716535319397	2.23805635090376	1.94708392466684	2.1583207922845	4.89508754760977	2.95392885337301	2.3151678029818	4.20095498270855	2.23316563705427	5.30484191965799	1.80306904525525	2.04130923785209	2.37490761144396	1.46976356616639	3.88986117156076
NSL1	8.43411171149837	7.56091841226749	7.07346826157979	5.87096379329022	4.71830649321284	2.62767178270534	4.69609850928426	8.19815159312375	6.23561285112535	5.08699431035577	4.70961957197329	8.92165015292655	5.22188034948686	5.63696980976496	6.97378422053437	7.85599216326447	6.07954491676437	5.79285003087039	3.27802478839819	5.75263982811896	6.03790306876357	4.88236560382121	2.21355659830335	3.84394659239329	4.58003321726628	10.0573045860889	6.92168556125097	3.71842928369197	5.78499031007318	3.7142782753785	4.91485641640185	4.69944744643435	3.89991053852825	7.42108284159589	5.03134369095933	4.68335994608166	4.39165673519977	3.69657932404071	7.03155048671297	2.59396658569004	4.5729648835989	6.03671447301891	3.1926865871413	10.3497822616379	8.91164249107167	7.88545579065505	7.03669307716011	4.73289351451534	6.38428459581863
ZNF181	1.26139056663485	0.86771832762233	1.20065760426188	0.777087373278044	0.733102745515033	0.446618489483211	1.09701427017165	1.27727508792225	0.368632577913725	0.792481927381539	0.577992536476355	0.483161939143662	1.35454977065136	0.982527002338193	0.664069463926696	1.29341106167147	0.176790162208051	0.862421377755409	0.819534876782605	1.85760137012012	1.4878770614541	2.85475281865697	0.446230893182718	0.222051990543238	0.805005478481842	1.00593342681052	0.737547612180749	0.538755143613071	0.733342675138726	1.10553393879918	1.24093092999019	0.945500628530348	0.43345069255289	1.07080312575572	0.564679943178043	0.711594364640959	0.824918617732516	0.401972145735013	1.2839506740507	0.510651591623232	0.789545379195507	0.922596756949276	1.18485887695473	0.927150077516554	0.759772444813062	0.939303927790915	1.2142629340141	1.72123428657909	1.35257459940191
NME6	4.36819224413646	4.04420885133774	5.59152896434691	3.9818469867475	2.05211390632726	2.34672282121832	3.39864830279099	4.67038462743637	3.35148147735328	4.08275258092764	2.87944805699296	4.74361185263538	5.39076214681576	3.61974421506088	5.24364137419048	6.54354796183172	4.29165947589939	4.58674993290163	3.57219772860598	4.54220319503264	5.23728240100794	4.3222358081728	3.28938704552949	3.31630991456716	3.94198964113347	5.10457800686303	4.56967220027933	3.85878163063953	3.48382341867415	2.22822855915284	3.77131107682317	2.94093075738883	3.29406698429733	5.25034741226488	2.99112269845741	4.14947422755671	1.7350273669953	1.52553598155246	5.06240452337112	4.30768808713469	3.25713510553917	3.340965130286	2.95178240013104	5.54768265971561	3.16445822503639	4.61801730602085	4.20484118985022	5.86100586352263	4.30465731666844
FCF1P2	2.18407656737593	2.00942636990803	1.62130766766983	1.51294354128819	0.81021722512397	0.497022683312665	0.902822256264827	1.65751227948767	1.18525481700144	1.74487084082876	0.635274549314644	1.75164494985469	1.54364971995415	0.99187429985204	1.70342925363618	2.8466749757812	1.40918064784687	0.574881456435807	0.548039193480451	0.564145093508002	0.950807478892456	0.23485687863026	0.483968930810184	0.653136222772989	1.48126386046808	2.87580277124458	1.67169827763754	0.669655724871138	1.55608982148935	0.49470809574062	1.10414996119607	0.388016490524093	0.926434595835557	2.19846746162753	1.08599358999151	1.07579252537509	0.257025190865081	0.330515005423563	0.928631488526017	0.491801065800318	1.05762141291576	1.0700896539209	1.02801085669271	2.43874508930319	1.36061897215482	2.48241001256818	2.19488060487546	2.6444611778107	0.683919809972787
ARFGEF2	2.31627215372504	1.71450011061587	3.20942125303331	2.69156105804904	3.94435277969297	3.15717118589696	2.87155651855363	1.96286834748242	2.76713872700365	4.76547479042517	4.45330741909137	4.12522485706281	4.8589900665575	3.42392281928349	3.10484556370579	1.61708497091449	2.50621969274379	4.18825233336407	4.49951737599931	4.64557098426817	2.3351713090997	3.55263410627252	7.06876849792422	4.38582164985603	4.19273391059436	2.2630213546612	5.45068883985311	9.18765322009259	2.35673954738126	3.92508024392729	3.99336427215976	4.24149611696528	5.39200939517791	4.10989310527642	3.70271812380811	3.41042730667208	4.57317332491652	10.0972584420426	2.74402764511691	7.1772141241517	4.88557710683201	3.14151274655676	9.32088697889981	2.47978366918828	3.14371788642396	3.15078932487295	5.35678989212612	4.14969433754352	3.19408249499368
AC026471.1	1.48727236133386	0.843426257231526	1.77997646648847	1.39908306544774	1.17936065778989	0.91614610781213	0.900669419928558	2.04403902441091	1.12128917048811	1.74281011266326	1.05011375185	0.486579358529627	0.921836739630176	0.891244950061206	1.4379744182578	1.40031593372282	1.03695419127519	1.76908725963676	1.15482348868521	5.32256222235324	4.00923052297	2.59849130795227	1.92016448188555	1.06969966110863	2.05531337787238	1.00854929234158	1.98137431143279	1.63711548347197	0.925380793365841	1.0074526490035	1.44004976049694	0.629738260437107	1.84989472484539	1.0259767819417	1.46583777606088	1.1629205804966	0.749063248684424	1.25311323466475	1.53390016450345	1.80726103511012	1.33998082274087	1.28940025493538	1.94245461772879	1.00500521094749	2.86102037610379	1.69687660902404	1.32668668969914	1.05325654979203	1.30549977047945
AC122718.2	1.57892140327741	1.37278945179451	3.89983651632333	3.95102297815844	1.61369296132912	5.09343607848257	1.41704982103124	3.70093926324553	2.15327570347462	4.58172711799924	5.0302951445257	1.15476712352405	4.54371463975785	4.86540857733416	4.82197133288854	0.985726179836592	3.28568335351827	6.22549832495286	9.05584579197867	3.19086377572169	8.23019881020525	13.4016340135527	8.67507109640332	6.0187632531915	7.52733521071663	1.62504493667779	12.1589443331014	7.63871944274263	2.39000621145292	4.34563747914131	5.83468055623582	6.21044190770404	11.6456411700635	5.81511180523106	10.1256527336239	2.74914484292683	6.61425868153305	8.52951367288986	2.53124087296209	5.31106839611709	4.45537021269899	1.59663498507711	17.0635139589	0.561690835436534	6.07140289876536	2.06454462205426	3.67297370770946	2.56736628824423	7.80058735691796
TMEM71	28.9200468315264	58.1955808909113	43.3763271278544	33.9765046482734	38.3587148024529	46.3431992598062	46.3523399018744	30.1629945051377	28.7386500589561	37.3048936220134	29.5974635002998	28.3187656218203	31.7562985084435	32.0664437789856	28.8628582008628	23.2713691515411	35.2588850906018	33.5652110948448	22.363251992766	17.2221209539245	34.1828279538893	34.6202271204459	29.1745931479216	9.55404421325683	47.6714329603088	33.2422621413862	32.9894811233661	19.6408326834815	28.1410670271219	19.5262601953766	20.9467786655531	21.2310284939399	26.404625336006	27.8523515251379	35.3942086331483	23.8134384400001	16.9803008667148	18.0281314691632	23.7548289368642	23.4899370110845	35.1749548744082	27.2288245163287	28.497679536448	27.4206101335176	88.5064660560672	34.7171889318523	23.5220135333248	22.8762680560408	25.1776087453454
FAM45A	20.5587295239989	17.5166322434573	25.0504220097001	18.4019258985128	18.9703198775457	11.3595385704266	13.418618591517	18.481215482606	15.5090251948848	17.4899619934203	13.786059011231	17.3220734168409	17.8108079536964	11.7048702660204	17.8953792360277	24.5052935243387	16.9560729724538	15.7551864074584	15.611280333461	8.84726608011689	19.876919280887	15.5130175475881	12.1607998581122	15.3749795822908	14.9783721711168	18.2503200091506	21.0932739363074	13.2765514233794	15.3182310921841	17.4012377435075	15.1658721941855	12.526543328048	15.7335644623983	17.8479921578827	16.1920017273521	19.1998623932089	13.7765405740304	7.82393825416337	17.5529925638531	14.7760695203302	14.3341904859345	15.1200683689198	14.5993314333132	34.2347825161716	21.5861902149839	29.2853316701157	26.3782759147827	25.9489564377807	15.9175078917057
AL513327.1	1.2994351589178	0.935599822415047	1.7825803820357	1.64123311123161	3.36917529672621	2.15074172804494	1.09170333855433	6.84456841833545	2.32661578512319	12.1715642509754	4.56136089823466	2.35152497675584	2.26165004453301	4.68346426972187	2.9026275151838	2.75469042204815	5.10593553740733	4.22247033908791	5.42836662127722	2.16315911542104	5.60411291109902	9.77929461686418	4.43097449266759	7.37335876315312	8.46829433079307	4.3243216186695	4.39809095704854	8.27101748838045	2.98722192011933	3.30752598841628	2.90474720655265	2.94101027822186	5.12002620744422	2.7173961953706	4.68022132984424	2.46787741513526	3.10584939884092	2.59098620106984	2.12900429432242	4.71583961085333	6.35092694495192	3.26719225553689	5.27547623580204	2.60493220606831	7.41843359116449	1.75419569936778	4.97058085601745	4.93629600213036	2.79133022463478
COG4	8.14535822279521	6.48570557986606	9.41426116228366	6.75493114542228	4.31741102128918	5.61240702128817	6.58867581107197	9.87634151593799	6.0738876017848	7.12478657323285	10.1452382759411	8.08364756300927	6.02012366587516	6.24866729979721	9.06356859910089	8.17090776288687	6.98936905794575	7.02156523962848	4.54237754621748	5.10076407898185	8.51754206479088	8.22593645387623	3.93468388143187	4.39344526310681	7.66005298239323	7.53664602902312	6.43691330120537	5.46987964027721	7.05509961853929	3.39789436877059	7.88128355084541	3.98163480576756	4.26452546975119	9.59634442278788	4.79656570279647	4.30211006294891	3.13770387369242	4.14362264061491	6.94507189519139	6.10918340912773	7.11704695505822	5.86898029096187	5.17961096758351	10.6445928170264	6.87332429985655	7.03176026856074	7.70038181072593	8.27865513382976	6.07869673293718
TRIM34	4.57691945069246	6.61253718024801	7.13807735368469	4.60508422389751	2.96122436095679	2.05725824561104	4.81232432943919	6.18110463699321	6.14781695073969	4.2739318310825	4.0680519361285	5.42958819659026	3.8629396052309	5.48412106981574	5.39256276607445	5.49189410276358	3.82400941555455	5.59066124289512	3.2983958556232	1.66796585938563	7.54485216448215	4.60770245271513	3.27797573975011	5.12823210750835	4.01895612838469	6.96644723910703	6.92394225891824	1.77784636946845	4.43458608422497	2.73073552492825	5.65253696145976	3.19779794872707	3.22040675441183	4.83680964987899	2.14991068233696	3.01543754412747	1.74788014690357	1.68142000725892	4.62614695992449	3.17099969438093	3.58871231258348	4.2376563239209	4.30821099840262	5.53679237487942	4.05033658706835	8.48527945354968	5.23671556460223	2.16158241606944	3.79787440341602
RFT1	2.60484950374781	2.65047679378202	3.56081110198022	2.22848912077212	1.40917734080233	1.10692374424915	1.36134974718556	2.05899282660417	1.71465328876687	2.62258432850571	1.96292760478234	2.05447069755219	2.57273245263851	2.02828965227517	2.47838289769472	2.02691235941432	1.97297645835114	1.83800874918239	1.78624657597127	1.88186939298855	2.69358431787062	3.26875610510269	1.43092465674166	1.81512936400585	1.99227418991252	2.9629894927331	2.09873080610328	1.88086622319767	1.70966721160667	1.56332847167596	2.1755566911632	1.16083741128791	0.950674988727813	3.85670980678794	1.5923316765143	1.54144734156927	1.34927538876905	1.01671401152798	2.21357556218337	2.10256132459099	1.78396350367096	2.01070241748355	1.83821295855401	4.12971122351508	2.19359852565819	3.84830623646273	3.32950409351066	2.51356342266204	2.02184451890478
EPHA1	0.644450308864333	0.628372858892639	1.77589764410579	1.3312421997761	2.12441763088374	2.21118230067615	0.701352636694876	0.698948235253419	1.13638362202542	1.86582449782567	3.48329993465161	0.681596679053732	1.50108155337974	1.96820558536566	2.63908216460302	0.737661607053026	1.65943890939802	3.29331205161128	6.17057144694692	1.36437420924097	2.63600440408518	2.07614008109774	4.66341525744246	3.67055748085043	5.38352552935495	1.32060767088738	2.35238745089857	5.66856563612777	1.65055016765283	2.29004052215156	2.34721773182507	2.7424749797949	4.30378520370568	2.1684235266308	1.94811747409645	1.91523187686922	2.00172463689168	4.4113518513615	1.74457568551008	4.58685761201152	1.83040295326934	2.2444550596972	4.06934213493664	2.1280732143708	1.4374442114384	1.59552895094425	2.38174107505108	1.86746533263447	1.58335126390163
ATP6V0E1	52.8417379738288	65.3460615099253	69.4579702240582	78.0935994769303	44.854727890254	27.8399902916495	53.8262814382828	58.9813949874383	44.6626673645343	48.0493964385579	27.3811074869195	57.4174337803651	41.2425888924897	44.2128736278654	58.9266327346996	46.3203397379859	32.082623606701	42.0817655155772	31.0972237667528	35.3716957065512	49.9004460996868	45.7575043350651	31.0567955602873	25.7402123846019	53.4469774983723	57.859889389947	53.0047539197402	18.4663838353197	27.6988978944708	29.6657235903593	42.6874613263671	20.5480236863398	30.0174666533507	59.9530283485105	46.851979333897	42.5534609641528	19.1242581741317	19.9006974567019	47.0043975120463	15.5081609804216	44.1875306445234	44.024429089814	38.5174678932883	125.402215877938	47.8120696887047	110.327691687518	81.9976400362118	94.2653789270724	40.6565426967603
PRMT2	15.7598012280707	22.0180144608677	18.6107970234292	20.5867031489364	12.636236610224	12.5654558647828	19.1582325624865	25.6626711436746	18.7540065897332	20.6520517703761	16.0823005072128	20.1606931460172	16.6918202888225	28.1237093530455	18.4503552603979	20.4854258273846	12.7537138653461	16.4075204091037	16.35027436539	15.1917309410037	21.9494266740838	33.5980149675204	15.4332550901664	10.4324591602157	22.4412594106071	22.1853927167593	20.2529182892315	16.1660641125791	16.656793985772	11.2315423051157	19.7189578372532	13.6509867698196	9.67652894862699	22.5558644387689	12.0158487091578	12.178485730334	15.9387133020328	11.0453162409446	18.8539114505897	10.5296090377621	11.4894201886435	16.3743500915972	10.5867287650245	15.5971292618074	16.1825379758901	14.5687591412868	21.2529543723528	20.7089558844875	15.4343167058304
LMAN2L	1.54836548436014	1.05695227326726	2.15370623041202	1.4556039044756	0.927846610305986	0.599148865370648	1.33041242487911	1.25587064297732	1.09829499137357	1.293338709191	0.559020572030647	2.15072464671576	1.39915272829659	1.94911519108396	1.43550343714109	2.10631168350584	0.486143540469493	1.19899794111743	0.613103835805149	0.594356294219506	1.33797730311284	1.48781655684014	0.507185063611214	0.74118774486747	0.847331386815931	1.77019355271024	1.0735770075039	0.272102863077376	1.04603292696301	0.437922523982665	1.82642478442821	0.412629908943942	0.641251453206553	2.34429753785596	0.55247150706319	0.843849961638644	0.84343846894682	0.331246599320976	1.15681916778323	0.955459507869775	1.14586661196075	1.35294620821596	0.769085148660128	1.84044135940996	0.78386533335762	1.92058035387671	1.76276883991416	2.03844151683434	1.15423201048093
PTPN12	18.6595257522185	11.93775523215	20.5504732258831	20.1967821464917	14.3794740299125	24.0342732406095	12.7251924954558	16.5325757215033	17.20041992548	27.3426479628329	25.3955054876267	12.315060719198	13.5212806949369	22.6860914003091	16.9870883746388	13.5740093362447	17.3703697137227	28.1238184070857	21.194500153039	18.7137929870284	28.4178202099607	28.1986193979673	31.6832534609061	31.753799035058	27.8099012530863	14.6884580298324	33.0350862878311	39.406413138152	26.7664352425406	17.728496686143	18.4265794445405	18.457650716327	40.5098017473881	18.2164038348814	66.5421999943105	22.5816365014617	22.4868817237723	22.833867717122	15.9994188063901	22.2956703291394	21.830037494364	15.1900754850013	28.5867848048384	11.3201642615002	24.2588331601885	17.0079207337973	15.3118016138938	12.1841544851787	16.624710442715
DGUOK	13.5388239594112	14.912805612211	13.85412403123	10.9129704577114	10.222265091127	8.03261084449817	13.0948362147647	15.8129098075777	12.0535775736586	11.3722245302127	13.5180681123357	13.2176679529945	9.7822855533571	15.6485164533797	11.1196997457582	11.6289861171924	12.2401866151728	14.2280613115352	9.10272932296848	14.6691552090904	14.7627882293064	17.2600289505086	12.6225413770009	11.557371797736	14.0011651207255	16.4581810918054	11.3125514729066	7.11589845447543	12.3233986281685	9.60385782596399	8.74226000065941	9.97937666169068	10.333451057718	12.9679653311726	13.1399493730661	9.9356277387644	9.60465443950991	7.46247306228941	13.7260110784275	9.27385492284024	10.4999569202925	12.7887421034544	9.79821342337974	20.6304360599293	11.7145824947123	11.7188111547085	11.4393615088446	9.48974319790062	11.0625272409769
AK2	27.3801198309877	19.0579497828851	23.4524419782262	20.0594916307662	19.0225310726313	15.9898900829774	21.9066954359767	18.8664030738679	28.6239052096501	27.3235622062586	26.6873307985951	31.5982478500425	26.1160161810282	27.1387651217813	27.8927000420344	28.3246265196928	22.2972745925464	24.059995285025	16.9108721129961	24.2014339479433	21.707328136947	27.0708475914271	24.4923295128828	22.8198193015678	22.3277061112154	32.9654080509571	19.6346588269069	14.3114331230726	24.4888884321665	17.0667654466016	23.4437125870157	11.2837345702928	18.7732568772733	34.6633032169931	17.4068648584716	15.6964778573943	17.0870799904978	14.9762354507833	28.1911336540119	23.1989633881113	16.1172197848695	22.3455301419697	17.5575234819684	33.6166753463256	19.8826408620281	28.3760431045734	24.1320975808146	26.9925264541777	28.4879795617514
SLC35A5	5.55327203356489	10.9556813127351	10.0462957164963	10.0099357065546	4.12510752836079	1.31291786368865	4.38443178871583	4.18003938949558	5.2900736842964	2.84361535712531	3.05406201307527	5.71657977698641	5.13413642448602	4.59750779648292	4.31556746557698	4.37324271368206	2.9755000467595	3.10061595573659	2.28150685403078	3.52077621495754	5.67602685726845	4.64236972358143	1.63397396055043	1.58623569591969	4.57695589775125	9.0390647555191	4.96210896992023	1.47556225459586	3.45072098710778	1.34849301818892	5.06669952687139	1.76534824819068	1.73942479661068	5.82066829923623	4.59733651987548	4.51495856757192	2.06020731778376	0.948701222481544	3.92915228674168	2.35918232229829	4.04558688953746	1.99657097008933	3.56489788186463	12.6210960729485	7.78694739531999	10.2352011197433	9.48795756509504	8.24916329887362	2.49687571281567
COMMD3-BMI1	5.59859146516945	9.36563228250579	9.49489193237027	9.36858281852119	2.53265561860533	3.94547385323555	5.61302842554748	2.39875333095793	3.83094551790868	4.66989990773718	3.52097808660557	7.50175901064109	5.1158847344684	5.33723880756193	4.17200699906864	5.37875391325204	4.21389109148113	3.087596965436	4.99417209512241	6.86092309248529	2.38129157207432	1.66106533361794	1.98975128036794	1.42233787016638	2.14113672783934	6.45293062380328	2.7695544217373	3.37124662979367	7.60110262844149	2.68210542372665	8.59525064628623	4.58832458352697	1.55191001939813	6.46472318385981	1.82689305868897	4.25385241318958	5.08549377235728	1.84620250060372	3.28691003041452	1.7349658614205	5.01915818155126	4.9897082539903	4.35803467972218	8.50805573879455	4.3565179410141	4.24863888747023	3.79708708170362	2.15261191430376	2.44450111603373
DPY30	8.81315198313674	12.0880694082842	14.1935255247601	11.7322157652532	7.6110749149477	5.27013430015974	6.97880357363934	8.51111792771957	6.40569966989524	5.93931686096379	4.1486521982708	6.32028134242632	5.23752818494234	9.59744310446955	7.12314473377327	8.49346798681075	4.33475738784541	6.23015567803256	5.14767151270274	4.81943560938643	7.82596251657408	7.13874386185734	5.4914223700115	3.28482306434388	8.61760337084142	7.79117066274171	5.90013552607053	5.07758498218505	6.87716220761813	3.01709931768447	7.09567254471833	4.55693569854011	7.27453775656812	7.6633960135672	5.0427432846819	7.57148161876929	3.72759809993223	2.72850762639817	6.63393480987502	5.10064354386898	6.2301210598818	6.97366606862352	5.59998243570529	16.6959755841136	8.56970998170088	12.9050087550416	7.7295737088654	10.2559842257849	6.48259643127861
ACO1	2.10595959977866	1.34772141035165	1.88482732843524	1.39260417112279	1.27536882904021	0.476123560432181	1.50290564691787	1.12927318406016	1.34152641695078	1.32918575643351	0.987349337742737	1.7567322519626	1.15846591479077	1.74831241350881	1.58664374558051	1.48397125515876	1.27277367765233	0.963738551142513	0.970322768309108	1.47353823965192	1.61316454218671	1.62617565363598	0.724525226737437	0.64863273621457	1.31142360659198	1.42067888902105	1.53142786514427	0.90913478748033	1.44597236632154	0.620292562233101	1.58714563161315	0.566566032268085	0.574737140629863	1.85132894185523	0.958621489829403	1.02892661499442	0.966111062247178	0.711770958896764	1.49702200698953	0.590074279751527	0.87730295454303	1.49510005974984	1.36628024178857	2.37605738286332	1.39264750963284	1.9469115734063	1.87132323408583	1.44447540373671	1.18306551815172
PA2G4P6	0.12747990140017	0.0825978837375274	0.22774310147095	0.0769618656283608	0.12626713194339	0.160800586544483	0	0.0940645033469645	0.0539378624541753	0.497667661713146	0.148096515168225	0.0776929687348916	0.107070485643466	0.331404268004426	0.259340412053917	0.0482499609230126	0.51848983615679	0.253853325874972	0.30713625605624	0.124175103967661	0.668470571380648	0.169698479261167	0.476871371817958	0.667381317035578	0.709914079183961	0.283481941078324	0.43119477674732	0.459999896294367	0.0925834090928089	0.577403464769983	0.296531113357612	0.157095145750468	0.518285021530288	0.156182650221632	0.437849017535175	0.13112095637355	0.153755186054609	0.428954298190014	0.0944457888550806	0.424565888296953	0.565235317499052	0.266200179327227	0.446813350378074	0.157901754889689	0.245205131036901	0.0493524727223521	0.122545310250007	0.182581894776085	0.0603360292954241
ATP5HP4	2.28950667364173	1.81541036328146	1.9746795601584	7.250300130241	2.52851718139681	9.10977177318823	2.81195058029087	3.12647405070453	4.12713975314476	7.82480526082576	10.8983761440651	1.29175457733858	7.66457972488973	3.60219561049443	3.70100903897062	1.35974471388055	7.98798158679351	10.6612229353642	10.1476497622223	8.02189910225224	3.93416496194431	17.0786928376305	12.2443963322427	8.9619745486362	11.9506833672779	1.64830738617638	8.11075983345809	17.6738072034138	5.29906888205389	7.85857225611594	9.50282444089474	8.82149919897172	21.4596802576532	5.08975185133708	31.1680731390898	9.01944854148253	9.66979105955648	26.8071941146708	4.27377111106239	18.2181546538652	9.43126678100863	2.40936998725838	22.1138648014437	0.516110003221716	7.79261339201694	2.00669822193167	3.81819697966563	2.02372666719407	4.79262429987622
AC092127.1	0.124069547295392	0.137722506943431	0.268683354431503	0.248830515033859	0.291973374433956	0.205198959082132	0.133464204709303	0.103383553751543	0.233520299973278	0.317554802667761	0.237735527936038	0.0453525026379853	0.194339666845469	0.245023401524429	0.255097499675079	0.0665110498374886	0.101985419027904	0.450150530702317	0.570681046189685	0.249944922602784	0.41790488040691	0.363896184281243	0.522367060521794	0.294377996134543	0.431059415975634	0.111316433006628	0.308602947557465	0.796872644291291	0.333872343202023	0.314192514949956	0.221830220117546	0.421742462914702	1.00690626041563	0.13457068372422	0.448427318251065	0.213567677084611	0.315822227421192	0.67819639801572	0.139386131117663	0.303544188624307	0.306524124363419	0.178050440490082	0.565788338746524	0.0674452516705349	0.187231584752182	0.0924130151885485	0.132159485938722	0.238883110749355	0.262285523536059
LSM6	12.3511856961585	20.7041688122405	11.6477747528284	19.4078416726621	9.3808635395331	13.614733896286	21.7680905369639	11.8261740276419	13.8028765041778	9.11283456615103	17.668477717626	12.8761810985122	9.67012734184327	10.1555491629749	9.96935489637024	15.1237555835832	13.3375111138806	13.073356848419	9.03157426741224	16.9518549698269	13.7652879558224	12.4115461503155	15.7257884953119	11.0428405181185	9.4603756332767	11.4739593190248	11.0208829484827	6.05320574463197	12.0161147228478	10.6142909919612	17.6908641899599	12.7564446014108	9.52980802729386	16.5504041755188	11.2920869788582	11.9404037651237	10.2556041619238	12.8501180547599	10.7445976390721	18.4677063435383	10.9113481233732	12.9735860270172	10.6086081491879	9.10934687448779	17.4237600663988	17.2077102086022	20.3803541318951	8.53078646552359	10.7855530156914
PLCL2	8.27150206549908	11.5141959337662	9.3519023925711	9.34910637809053	9.57569520064238	4.94008469865738	11.3977951470189	7.95886012745524	11.2286615650258	8.32152323550211	8.23317374464807	9.63044395459458	12.4876833138392	6.45204643411159	11.074518299642	11.5761650308445	12.0091681056757	9.93404625646955	7.51196877800107	12.2097058829339	12.557519510511	9.74304204185627	10.4995347140236	12.2066649036786	10.4511234254973	11.1458875996748	11.1072131345685	5.33745962723217	8.43430753422418	7.82327431190365	10.4125379135143	7.83227181049027	5.29515262970833	11.5763360849461	10.16034089588	8.87093216864861	5.02337911280761	4.98475259849394	9.01661640249717	7.92404820738032	6.62178186307136	11.3561612089745	7.39383940334124	5.95997976605305	11.680629139665	9.80622610416179	7.69237059203499	5.11265751203041	8.39374232886069
KAT6A	6.00623690938074	11.3209932438472	5.86806367548553	7.21741526066175	9.73804976183695	18.2289863338824	11.7984322526797	10.5870995780741	5.89958532083196	11.6863680465435	12.7410827820091	6.83019040349861	6.40676652884567	11.5348515899458	8.74389309634867	6.71740828981724	11.3102714677266	12.4816361550351	15.9065941436072	23.0615056279786	14.5311434499747	13.7650017929607	21.9969125920872	14.4254968346888	16.1566006357005	9.59589401748857	14.2049323573989	21.7411973587737	6.4211128566629	12.2532553170334	13.26091815686	15.2065447699038	17.5495421335284	7.12117588963242	18.8788582212719	9.25199816647075	13.9245273266767	27.5545974450301	7.98395698619379	16.6182742753817	11.5396179400222	9.28461335244972	22.5671449461786	4.59855465902693	16.4189584498391	8.94011895169081	8.65542292500539	10.3415838493018	8.15712167282858
GOLGA7	17.3280622159692	24.1113739858544	18.8294236515139	20.8382136859158	17.2931846369867	22.320387849058	28.8294071214958	18.4652962864742	15.9547903255848	17.3342420806309	15.5114751899226	16.0034287213106	17.869726622173	19.6584397685705	15.5931841789376	19.610458487291	15.498991090651	14.7925267778761	12.4204177956273	11.0982516553256	13.4621823319763	15.300896072784	11.0480299855768	16.146401682501	16.2775030653572	23.3539575412708	14.8384307276106	12.285932980772	18.0987430655702	13.5148655718368	15.3610382435099	12.297511710473	13.3310014702271	19.1376500698536	14.4182135475835	17.073556327853	14.7285631437449	12.9999900872414	14.6144002026467	15.7274894282297	15.890111011839	17.5612152152364	13.5138488919279	26.1401846293291	15.4797910822758	18.7274124628201	16.5439740164151	18.9306078045155	15.7990879555695
RAB10	21.7619300718112	21.1275224507477	21.9175469453794	17.7942312225099	10.888142134423	9.85268674449107	20.0782371033993	21.785528431585	17.4310650208991	21.1856407013754	11.5394216046838	34.0877623320049	14.5346141479981	21.4655405705706	23.9762368323743	27.5180787668553	11.3729799766136	23.8958903275868	11.227677294757	17.3266082857931	33.0778860628453	31.158990179558	12.4600823335321	7.26236197480585	26.7848745569244	20.1040286093426	23.6929649101082	12.09001975587	14.0794722070592	8.31697019039163	22.4486156230871	8.18764922659641	13.2949387752084	29.8965478000423	16.0701779416799	7.94022321656776	9.17735929089402	9.80039095145427	21.4387842274222	12.1310946822041	15.5667578549922	21.1462657919504	14.605804446467	47.3793164361252	30.2693199618502	33.0781337869796	38.7141774080545	24.4123532928701	16.3870129789178
SKIL	8.93515905594132	7.29747532362238	6.55041122405858	5.97827724513916	9.5030086001985	8.17357745592619	8.12935123853095	5.87821036302189	9.57187828803704	7.11904254037769	7.65400431463475	5.49401493126565	7.91168485117569	8.71382926495542	8.35087495559067	6.36869803360214	5.99027717133581	5.94331293623499	13.8620048965447	7.1702357618155	12.2521165642999	11.0469569428505	11.4240101813324	20.8816082034845	11.2644785086252	5.22512464834128	7.41831914231692	10.9061687384978	9.93054341801778	8.32397047493341	11.5836657868204	8.50092455216782	20.229447479871	5.73081492264127	25.9036188561933	10.9836383908747	12.9836459824787	12.3380906969691	6.44633613383565	8.91617506946235	8.06015803650636	5.37532534464356	11.3703826239782	4.58742697406104	22.8139552716687	12.5185335360883	15.7599553323739	7.02100446478209	11.04122542299
HPCAL1	11.4466665050263	10.949569081391	9.24113466247888	16.6130589371034	7.71409479079882	6.14245777094014	8.03446403202802	14.206518132661	7.15854049231158	8.10385166751348	8.95333613552356	10.0025644443107	7.58174165279663	8.13590182364128	10.7748581007202	13.257162789103	7.79037493539396	10.2269454796201	9.10558207303034	8.96934119598405	12.6588294345892	11.1422055118783	6.45548524285794	19.4060993058906	12.3508816948113	11.4922624658617	9.35358440655613	8.17676005163226	7.61710198069321	6.65787259651364	14.6651331406913	7.21747634352605	9.50986105899928	11.0077108293526	7.28720037790751	6.66793257624294	6.45794061507894	7.64709855392721	12.3160756732439	9.96321029471222	12.1427233412512	9.64988107717087	9.91911065305768	20.0699863974841	12.4085649519121	8.20286506112404	7.09597257942938	10.9546726717701	11.6010811502185
NCOA7	5.23493138006697	6.87966943347964	4.66634356593951	3.35194859943004	3.52353547401345	1.57596640789584	6.1526161031556	10.4530732272558	4.69082841725008	4.52405843834362	4.27161422888307	8.75345737677826	5.45691444521161	4.65814878802398	3.36188778353803	4.51154564191958	3.9214259063902	7.05844850192138	4.83655402981844	17.3138288177983	10.6463740127021	4.5444186440635	8.1847093660262	4.7027107133151	5.66283183265308	9.72074365106421	7.81552446258249	5.37947927581242	6.52662232754126	4.97617120066284	5.9771714678427	6.22469429278783	8.35316050679634	4.25803788905416	9.65609571650003	3.8440932212496	3.29514738552334	8.01565515093951	7.35204847097737	7.17056376939883	2.92384505591187	2.1899505560581	6.29351530685925	14.5239344060729	11.5441251206419	18.4903277334249	6.67875177855178	4.02411701961742	5.62838345067596
RANBP2	5.63831125534348	6.06471354928004	7.07532570811751	10.7660414975984	6.3153787692314	7.23477792057101	3.34621333303699	4.61030699925263	5.32722844227185	5.03282025399061	5.47259405236084	3.52324675171744	3.7550721183681	7.33017677333987	3.83715384429589	2.59523912353999	5.75120509367625	5.60411912815565	7.46094778516753	8.74026732609931	5.76224771211535	8.40418437982673	13.1080051927566	4.00591685533628	7.2820517508285	3.77288300460752	10.3903114164128	12.6859255344146	3.32521289457673	5.63565413326062	5.83935448451027	7.26240635853721	7.53246022694481	5.80694122242723	17.1815917585019	7.06815001301183	10.3293576092256	9.96548650001971	4.62376398123228	10.4353104997533	6.98251207835291	3.64424064722817	12.1403228064607	7.51837347936518	15.1966114699575	8.27457518473826	6.72972896162483	8.30904470813455	4.54814287923221
KIAA1551	15.976538080732	36.5485101621643	19.0420736190282	22.5712903903318	15.6073579091033	8.12689969251235	14.479929852047	19.0733462200346	16.0926612642428	21.3140666783698	9.04740835755662	9.05841811632139	9.00661510340058	7.33537524141928	11.6858747488457	16.9314202884489	12.6716878740794	8.4219656181667	13.5401220375709	8.04630731875588	38.1754992396848	19.2573502178331	13.6492059954911	7.28241596112664	15.4568928978645	13.6209331805681	13.8085451028156	7.00823071183153	4.29021321685284	10.2316697016866	14.626745769902	11.3071448574758	15.0991074973242	15.1361611243081	25.1726141353819	13.7140686813625	7.63877567353739	9.32767471541124	10.590107130482	9.0467766716371	9.23878561994173	12.208122313494	12.1281683672678	28.6894900034326	54.1553005046515	21.4920314575162	10.4829619675085	21.5696000526127	14.0734445260003
NLRC4	3.2029762981943	5.50033149373299	6.05249283304248	3.70917072998275	2.11086071618726	1.66856848051967	1.71078348116318	4.58022254651576	2.37711420920704	2.04485098275574	1.6772758290685	3.25039066292214	1.28400207015817	1.87347578159121	2.29657580258116	3.61534867617005	2.29028495315857	2.41560638874545	1.30312981607463	5.37132758646925	5.01800402431024	3.47754108000816	1.39593156532415	1.2234446327204	2.40578567064258	5.36139355150578	3.39540235850326	0.965525715926707	3.30234405653247	1.44523247957119	2.58596288872906	1.26225153553538	1.43034508232458	4.6189494451104	2.43857658553891	2.53883438795001	0.804420231062817	0.929127082033006	2.26978730044018	1.49626896138525	3.66710556302394	1.87979458931483	1.96308649382222	5.3097642807819	6.56807587426102	5.65967017691397	3.72059474391979	1.91315010626121	1.48168659745835
HSDL2	4.53385691242792	9.87455518684262	5.82650178363657	7.10535471991843	5.47183421529589	3.59040462668453	3.86390659098531	5.30791810748627	4.13179369772794	4.66580776374025	3.62698234682765	4.48788345181241	3.89442207798803	4.68883677119373	4.60532522033152	5.55017206255442	3.90638742947886	3.08294366508837	2.11394531369303	2.58512544663502	4.63017139008506	2.74600788530449	3.87720731890142	2.71540683271925	5.65668894653334	7.03699192919511	4.6662257421757	1.25407426111493	5.10865578242728	2.75869753448206	5.26835836383905	2.23666717499042	2.21656115279037	3.83660518875977	5.34582604174062	4.26070649528782	2.34767119936004	2.38708151222388	3.23976883851964	3.22746002013276	4.1116648582359	3.65967090691942	3.77857191663	7.95764695457044	4.17397197243631	6.30482067537695	6.27684544151295	5.31713086328275	2.69469457508104
HIST1H2BH	2.8974192042067	1.60356030064231	4.2360985355289	0.948940940922421	2.10366893940951	1.51007216768851	0.985955302940076	1.91213691967462	2.08921130329165	1.13398440369652	2.86933398731653	1.87034663091619	1.41890870232314	1.68839493245659	1.76171629242894	3.15436015468838	1.77408968647059	6.01256501465124	0.835394736842375	3.62917957563698	1.04986508798912	1.94872389205983	3.38388239978506	0.915192587718954	2.37186003157243	2.36148566313379	0.770104428741046	0.665318015110206	1.83250520021711	1.99355785389648	1.56111237547954	0.983758637004273	1.52535482870932	1.06523493608342	3.00075343931294	2.64860413399729	2.49231689317294	2.06349260949339	3.91892043014705	1.35703166257082	1.5107983986396	1.2758747694513	1.97271178640871	1.18602809902033	5.94573241310354	2.35421126509195	2.61141289058555	0.466713922215964	1.02183396438219
CEP170	11.8886689320973	14.2765346404955	14.0511766916339	20.6663575879072	16.7156801290881	36.7612467434714	15.4350555462049	21.7751137017866	18.9060137897045	21.4706313125163	21.905953577942	17.9599106847993	19.9715965453918	23.9851882106845	16.5798419202108	13.6744250193819	25.9744804699295	22.2553484969548	34.261913387186	22.1453030706946	18.8397728531022	22.4726065260286	24.0651744120682	24.6903534075496	24.7545104289958	15.1084105106503	25.1561536893869	47.5500977820062	17.9882476428785	26.1128932672585	24.7909281092845	26.3626932542067	31.2678671082065	16.8255131538345	27.6428920073328	21.8361798316352	27.8643808525769	43.1967606128156	19.1913555477267	29.6952608174909	23.4129997638686	15.2097685091786	48.178549766518	11.1730409750811	25.3382460423648	12.5346607318725	16.380560184192	16.4976448158988	20.8227646403703
MED23	2.86149857573023	2.02644377937183	5.67323411815357	3.83452381080725	6.09030287642936	4.713035995069	2.74937093877042	3.35124822632065	3.46055388772715	4.84578438175372	6.07861625876254	1.65872665892609	4.31503654467429	6.61308572939658	3.66099088327044	2.02755870718508	4.00387439131885	7.36937971430074	9.39519952045708	11.1917734970717	6.31994659545611	7.26786993110513	8.77143937954332	5.4376337317457	7.46694187932729	2.30661169115589	7.13235703954191	14.078546499774	4.29075486155007	7.3056891992695	5.37425026080449	8.11920042438098	7.6907308720457	3.94830867298126	10.6506013822825	6.17248999136994	7.32913076886861	8.96320615373358	2.96850314777462	10.2945832264232	5.85925554650267	3.92745704308684	16.7916950961985	3.3362708746742	10.0467649230867	4.03873532317736	4.90046104771234	4.63845792792043	3.60595313829943
CITED4	6.00974255354861	5.58298768856907	2.49995151861479	4.32621606607088	10.4545933471098	8.07262420898758	3.82158623419423	10.053092587184	6.59670987768156	8.01643122381985	6.06522137498755	3.3181775158672	2.87049936029837	2.49685929404077	3.902749462038	9.24282481930799	6.82705231197545	5.58078564810755	2.69601915150525	11.1624052374851	4.93750022778829	4.78658906337108	6.4479772356394	3.53932252062407	6.99911946712179	7.43035269545391	3.4658645020855	4.9284657485307	10.2644865472865	14.0329819067566	3.43436482844863	3.05910156613826	8.66837526447838	1.92748566735209	2.75731239828456	6.15374818896373	4.44263477158042	3.24883800724848	5.77349159766142	4.40789999981618	5.67827011962504	9.82185741107342	2.21695971689806	2.81199590565605	5.26503725627946	4.15257868812225	1.9878874913679	6.69117901146152	5.78659162608836
GGPS1	6.0366389744238	6.72397180255439	8.02750856362721	5.97187566701125	3.87399796575802	2.1233253735175	3.82687666130505	5.18368665074313	5.38511619160963	4.88659394080452	3.39353857413488	2.79475831376001	2.45325504276516	4.29621313848569	4.17589943602999	5.95744706538724	4.05283960352993	4.24422260583068	3.26296738198715	10.7260721813803	6.78631552444348	4.18556176191364	3.74113681432335	3.02135063673716	4.81147622207374	8.05255456519042	5.52831266857734	2.52144044451114	3.90263494239817	4.27158601241816	4.69721221321771	3.28505127487821	2.33120559620586	3.96544515618007	2.9995518185182	3.47548359919796	2.75706358044306	2.91228284230322	3.92639024943226	5.29430783853395	2.56324107953854	4.25773360859013	4.51132021205159	7.9747926753946	4.62987869255278	7.40477787830666	6.68644816820474	5.1501138494679	3.53459773299502
DOK1	7.77804121822515	11.00658183281	10.1795767395045	8.68477629118434	4.84471645276118	5.50473304509516	6.22432489632888	11.4025311507174	10.9675053058324	8.30631113086267	4.989039351045	10.9106605264382	8.35034461298691	9.81675067554617	10.8678099383616	11.9158694610509	10.704088072917	9.41463148383951	6.84086186491046	7.92329375103241	11.0559037624098	7.38200184565535	8.6213695462349	12.9925081053403	7.73968776632027	8.13974812943766	8.45908976580944	4.7883073024518	6.01817448123103	6.67843854059398	10.0667076514116	5.26121032279955	7.12448510459944	12.020346805897	4.85928588605421	6.420557522764	4.41258651889659	6.54337490055147	11.303171207995	5.820287482295	7.19708094039686	8.24542140401409	4.96592571898559	12.0123824554455	8.02626061303274	9.65425811874783	7.59980744346089	6.49932599713582	9.60255757274515
HTRA2	2.8103692598712	2.57490733801707	3.7023752965212	2.61253001880104	2.09462544259168	1.36298552956617	1.91095598582149	4.41750504864313	1.57220586719051	4.27028278603585	2.06700537776151	2.45453865450364	1.59352567180004	2.88625000627507	3.02315291962628	3.72981420859744	1.98818741061134	4.79213255084462	1.14298114018809	4.21582289552193	4.6705547968096	3.58702326560353	2.03643810287395	2.61705293763679	3.18071140155596	3.14317080973532	2.46810444104402	1.16167942454281	3.62194194735808	1.14076166657479	1.82492491004924	0.965939673210169	3.9080575086904	2.35172297209293	3.43839622484228	1.8302225520851	1.32234240640869	1.09841535609387	2.67109085728644	1.93563180014647	2.81608683710702	2.07916412490791	1.71655023085032	2.96538551289228	2.50606240016772	2.72513228822704	1.70465570695337	2.37884108420146	2.38442446291486
RNU6-510P	4.60160447304692	0.796204083203875	6.81717806775715	4.57363325838822	7.4104279245133	27.0492860537306	0	12.1143880457514	4.92595930434768	11.1551416321102	3.8653448372747	0.991023128994373	0	3.91772931827498	3.08714654675665	0	7.31437318643062	17.1458563751938	4.27130109055123	8.1308982090518	5.77012977216264	4.6457427871869	25.7820091051569	5.20260285198986	6.43608893462747	0.820948723972387	4.46126802490884	30.4703002584177	0	4.89399857984015	1.84280303778112	12.4474457530145	21.5617156348594	0.759124849373143	16.5554654683618	33.2287676411766	15.6625975129076	21.0586360378002	3.66958138929155	79.707471886581	7.61451783966648	0	17.9997523818591	0.704993889462239	26.9921556362452	3.46987772100206	2.85433288454149	2.64703779942468	6.17515069272042
CHMP6	3.62182141678888	4.16353542513726	3.49131813573921	3.76469799538809	2.37676176500788	3.06622192731429	5.79145027116338	4.31323249538597	4.84092019778287	4.34912513968239	3.5391419738403	4.84782000361084	5.35562946841931	3.65903651109525	5.49644815252828	5.24110931489511	4.81315094587023	4.71828595000663	3.39639495959197	6.34648593521154	5.12439286410064	6.24655047335946	2.5497909369211	3.7592426643143	4.9494436071249	4.91844388271594	3.67939296112584	2.56486296683246	4.0203827787638	3.50535386427987	4.44862765846554	2.58054038916763	2.87449513469811	5.6266786673249	2.96358022682345	2.39803309607486	2.14379993360164	3.56946300517956	4.89568445839436	2.69913365377876	3.14395939660152	4.91363374721096	4.1836786686969	4.74179309218934	3.62470033471534	3.88173348582174	3.71587807336142	4.59577296157031	5.25169656838408
AC079316.1	0.243793540601343	0.558468156214507	1.50683837568446	0.34225338277665	1.35936865379726	2.48315465693164	0.501573020703984	0.876770104872456	1.57306418833743	2.21057145299023	1.31746814013609	0.186275796939026	1.68371332911916	1.20884117692194	1.90540405539565	0.53046397227627	1.98242603368503	2.2408260876169	3.02393188189713	0.507184935990839	2.24366881733772	3.04953521230883	1.25548095710441	1.82791689978698	3.74582294726247	0.787429845347191	2.60137213115967	5.3947537487897	1.43666711669481	1.76998073783201	1.02688682044334	2.56347403087473	3.1731561429937	1.19838143271763	2.61166603963697	1.58729040765819	3.27363506569844	3.96043873643805	0.698388635944882	2.33106214743292	1.55721652903349	0.911148539324954	7.13447627963245	0.0721581647351652	1.3568213946064	0.478539982015322	2.09901562351304	0.238911197408111	1.34692635943277
NCAPD2	3.39731064148219	3.05270142754619	4.31169867575237	2.81614363525431	1.67102959005938	1.3298214270714	3.39196179157659	3.73302859109801	3.8835096275249	4.23712700477901	4.52056695100102	3.91943129464534	2.71148855666825	2.76769048620124	4.8059390999207	3.03445967687755	4.24416112979672	4.32526354121575	3.40415583916386	3.80306414696352	4.68030481575797	5.32404016519022	4.6699374774271	4.26360021971843	4.63755718248243	3.56442168211126	3.1964439285672	2.21728964329093	3.90628976603288	1.55189870491527	4.70638218976464	2.15666773774001	2.20857278329894	6.61228308008372	3.47352966695447	2.0453482708438	4.1093532214069	1.85238199680056	6.00160553997564	4.19439077264859	2.09638977083515	3.17915572167384	3.21239876461772	3.55749638064688	5.53039908685896	3.63082424163505	4.03110323257938	2.42487720600278	3.05315897981233
LSM2	6.35275287662369	8.72541144863481	9.53132163332484	4.7104913911567	5.44158990155921	5.1903036348255	5.46184893548854	6.06082795721831	6.83215788666582	5.59930949614912	7.00149913554909	5.74545262342982	4.53595939025112	7.78512105665292	4.20578896217386	5.35107463752579	4.52414620398361	7.40550356979132	3.62786276767483	8.72897615852764	4.1000717723345	5.0929904796702	4.59759154070188	3.22013814645948	3.35072024094427	7.00216430420825	5.42865581859589	1.87469941636434	8.29237728040057	4.49664572796447	5.8128822958948	4.55238017320122	4.82672609859766	5.9733479986975	4.38459274858719	5.42036380242166	5.64882392155015	3.85617580724445	5.61991707999374	5.20977907098596	4.67758834814467	5.67336198450156	4.07364886202255	8.84664759771693	4.32727255376831	8.1355769898894	5.41514015453953	5.25853035493797	6.61472047869281
ZNF184	0.942087618852523	0.828436310159747	0.708309811512811	0.499373989748008	0.191688009686927	0.0784849026213257	0.174114956255096	0.303316338959221	0.382552334728305	0.21870789661117	0.214501268769212	0.264783065462968	0.227419910339156	0.395581149159981	0.292366149036494	0.253463618309215	0.359576520265738	0.295525860868813	0.20255050004028	1.52313209810569	0.624451798108061	0.188105881795779	0.446970313094588	0.370877630145412	0.48476308330197	0.669608375606584	0.357672668802403	0.0896738648366597	0.250042707659481	0.315383551431683	0.548308020911297	0.583089441950286	0.62836327313509	0.462687261847814	0.850592065500444	0.285416582444939	0.593900719175454	0.226617428838902	0.320325119527785	0.265021345654761	0.119408440086684	0.176096154573744	0.406302161579517	0.379389903347868	0.613094977349345	0.772339124161893	0.557440429761783	0.468376499063056	0.387009929913436
RNF5	5.85892668256964	7.25537612257342	8.45456338256369	7.29147153564613	3.86658738284983	2.47786724185381	4.77129616652366	5.72890359558792	4.52827389718387	4.85311256717898	3.1191006412615	8.28865514911549	4.93783199015278	6.38271542854064	6.24489645505286	6.82337195067349	5.40198972170566	4.65847487868373	4.23475375275708	6.9582318562011	4.08615406180388	4.83899223069673	7.66676412895874	5.28251081168461	6.2728462110879	6.67266950113475	5.0556862794636	2.61823335839886	4.99471864190972	4.40470591954751	4.72063449669482	4.3385538469741	6.04448465480764	5.63130017466384	5.96470788753472	4.20766276567646	2.66757966531968	3.13206879395505	6.36098231251966	4.73462788267484	2.95305271673808	5.3095771402796	4.08700453989903	12.00383726523	6.02416122315569	9.53772482818412	11.1996023701627	6.59348530327242	5.19243511840267
TRIQK	9.95152370194189	12.651965849407	9.96773890975175	12.2377268066944	11.8204817020183	8.34929623476726	12.4328520551903	9.02414392184232	7.55764055534881	7.64661739571241	6.79649792604283	6.00005344812661	7.16950234896106	5.29935140379712	7.30343951422445	8.43530969185821	9.98252393359768	5.73854343342953	5.19303222069665	10.6521975316057	6.71553212399648	4.61157964099384	5.66595994310275	5.88688106371837	10.7934487566676	10.3192797297295	7.70346994705979	3.64621506765996	8.5382314831455	4.97691595466729	8.7786947470078	3.94258109088201	4.46285139980165	8.76829422456684	6.61675022354889	10.6589042621405	3.6257099368047	7.00578196335988	6.58895134036224	8.11513354880905	9.66407052340211	6.91023437536933	5.86140914307183	12.6767456323505	17.4373913409823	9.04397215090786	10.3548621399186	9.11830856478424	6.91184362832557
CCDC61	1.00244589823787	0.920017623207917	1.22083540905837	1.13827448356042	1.07340073826152	0.796583710197445	2.00756493419135	1.49905525017837	1.39266809174339	1.73458318543139	1.6342441873443	2.10337497309782	1.36915073335791	1.71633205355232	1.57312325898052	1.37816975829832	1.38093742079376	2.06642941069585	0.8583334952379	0.796602755031697	1.94336106964346	2.00386523456882	2.22756833306311	0.8324906579645	2.25940534464591	2.1162704164387	1.54341245002001	0.83251153239456	1.10290555019156	0.870346980675501	1.80160348676081	0.60251623946302	1.23123227121068	2.41565974438524	1.72517326614087	0.542624646600879	0.856739651025279	0.638403036400314	1.50820946759402	1.32796521276752	0.966528982716233	1.49242143271413	1.25548865611198	1.05696143921087	2.45509653897105	1.13880391572849	1.16990335099616	0.673401166217865	2.34535904379724
COA6	9.38787453579455	6.54449790511654	6.31563000184054	8.10172035586057	6.1267351310273	5.90580612121791	4.78844282085425	5.05770427422213	3.43411547154355	2.57373675528281	2.94975791707915	2.70461556670545	3.17868208737576	5.15835309595837	2.60691806236447	5.65929398416076	2.92637765909415	4.31475506548774	2.93947809819986	2.54851822468721	6.0739013665208	2.50466246615319	2.64930121859929	3.38270515569782	1.6349389110924	4.45157872864927	3.78140443308596	3.14707981409229	6.29867310579632	2.40994766762732	3.41953506893251	4.37574889618226	6.74476016143283	4.78494883879797	5.13907467591646	6.42346026082995	5.81447215262664	5.85062661006472	4.7689229134828	6.07599702993756	3.43938330632925	5.63258201251107	3.34970116960769	12.7087150700534	5.47982358510278	7.59742919918755	6.52207603138216	7.72981640682663	3.46061024652282
ATPIF1	32.4828549449006	28.4796623793557	30.23623922578	28.7515763699162	21.1857366995906	23.8687695390442	27.2554207697322	23.4984753861342	28.3559234070425	23.8297970764817	22.2009088200593	31.2224510634332	19.7896675596732	32.9373413330264	29.3962146562191	30.2387491763403	23.3825529852736	25.3038057360414	19.1868081035701	21.2696038179957	18.3605443982802	14.7086341196916	17.3532425636177	12.6352486943159	25.7726061105164	36.3197247085585	20.8908775049539	15.2099203404621	28.9081140048713	13.756956386924	23.1793741200384	17.0033000512616	14.7229583110452	25.0701687336276	19.0944995352993	23.9410455323123	20.5253475618879	14.3791344442813	25.1271588739619	13.1219063767552	21.9755101984775	32.4129846378521	14.2565904816214	45.5450713479991	16.544628304344	24.2984395198203	22.9441873391041	27.6408284314689	20.7459554006248
DAXX	3.48618862189722	3.8396404300858	5.01599227180351	3.88446281653767	2.76695180225832	1.8529580964849	2.99334490889763	3.80663891965525	3.26988657821521	4.06110952245795	2.96231205572808	3.11747960502107	2.56745866811816	3.8536729856942	4.42553221819525	4.12446689668813	3.52467656589052	4.55526883206828	2.5095126754024	5.49276977131761	6.01003655917502	4.31282908135194	5.3451698167675	3.74803422524696	4.3098681554267	5.65320136969502	3.89408923417893	2.43006669192548	3.66764693887712	3.53437615550038	3.98439828654738	4.24688053139306	4.19084355272888	5.25339831921732	2.51410915987938	2.77670901448089	1.64011964697445	3.92481288271422	3.44197623229109	3.74904910208994	2.86115181040521	3.36043794898003	3.31720276295899	4.90965159375703	4.62322838365007	5.98124339066031	3.83611309618675	3.87430900139099	3.34275796310938
CASP8AP2	2.13133302742239	1.95186029297863	2.14591967945922	1.5366013354232	1.3378822384398	0.458504637612802	1.03988749234534	2.23661862378009	1.55556844059387	1.35353666791194	1.05455399719415	1.71743865627231	1.02421891074516	1.50428613034657	1.36378562766396	2.11365221931152	1.37806769142476	1.50200386647223	0.87231731177766	2.04620890015693	2.39019824930568	1.49402762738982	1.28298937906904	1.03360381745547	1.17310226090613	2.35069893887962	2.08152102893859	0.942583325628433	2.04982711795953	1.17854160571903	1.4375033632551	1.04085878288453	1.18656995873664	1.65126417237726	1.44360649666581	1.26742685996751	1.24311610150986	0.742173293418504	1.39004220987637	0.795827811157143	1.04785258289867	1.15165660673566	1.50213101189464	1.84198296103403	2.42570150119169	2.72716991655179	2.20657782202072	2.13391804184941	1.88365428538877
C6orf47	3.61952002505304	4.46402574916466	4.35126456929126	4.58542722591957	3.37886330272983	3.87083220077731	5.89741813128061	5.34209292879569	3.79257916811383	6.06662933974541	2.95942161425386	5.08785120496488	4.28568961858918	3.5225040712054	4.49957453028232	4.85547304451195	4.42895951535888	4.35519368838563	3.75501138825401	3.24029368666609	7.53640820115891	6.96718407625525	5.56894219008531	5.92335365812912	5.12269990254613	4.3022902456095	5.01942906270297	5.1094210363501	2.51846079514245	4.14405010342548	4.53928772094859	4.25182019732024	4.86449511507631	4.83275450582933	3.87313555946699	3.40209470713483	3.16413041421039	5.58930320621362	4.8720054193478	3.87630894320717	2.92039029023772	4.93900897843332	4.91482719435251	4.60023923180954	4.29405219188458	5.89927441903739	4.66364558841943	5.32014420810621	4.63590104825353
NBR1	19.1381205149155	21.7283004712161	21.0304904587223	18.9107204865057	12.3846218088598	8.44944555849824	18.6855009560821	17.5079785514593	16.9165283965944	16.1926133360198	11.039959739372	17.3381290927862	17.7894014723867	18.2822981628857	19.7233371520177	20.3185729556113	11.2664289827358	14.4222240223022	9.20271004704608	8.38503861490669	18.8338588972641	12.5297622080113	6.98512559436867	5.94900234975686	12.5824023522275	20.8155289637652	17.9604672514631	7.06136960841012	14.1880843006128	8.01084400573697	19.10356541137	8.60931465703933	6.4048178099657	22.9989241807397	9.98863244098936	10.7489897469426	7.52371728046229	5.31843072412027	16.2484762638529	6.64564278056829	14.3909824308493	16.2292735299271	10.65421362189	18.7870752359551	15.8380113393731	22.6125775052337	19.4013448733296	14.8179841020884	15.9214604314012
ILK	24.5582140907411	21.5020817380832	27.2727927598699	20.9518707970559	17.0011791270514	18.7819344085623	26.2462171941118	31.6525071909655	25.8390802537457	27.4316164984404	19.6925277307274	30.8901481104528	25.2710476160135	29.6562176121109	28.970961429716	27.0894815892293	20.0814618998899	27.4033967069925	17.644063615936	23.2849482650864	24.8124489370314	22.404807742641	19.8953637318031	14.6542261882052	20.4881197358742	24.9815457114232	20.2945297320525	15.3616891697505	19.9292790390863	15.0054051972402	22.053850311869	14.6585224534161	16.0754127021174	27.9406184023607	17.3771150173825	16.7870785122715	22.6520179724285	11.9592455497065	33.7945690601982	19.7005290000077	23.1394150916748	22.1737790314762	13.0605458312874	33.2982175946316	22.8268666668034	25.5267273257246	22.1187512350707	26.8658863729998	24.3166234767262
PER2	2.30654974369437	1.47079643368909	2.51015370695037	3.58609339033238	3.33003268875946	3.98727730553988	3.92541203242616	4.35398900655689	2.01012988139672	2.23634340030739	2.87202941008436	1.29893968193985	3.59324597366599	3.3988347262754	2.85349820815583	2.5932072393821	3.83403679447431	2.31295591076703	5.21205237592461	3.67073213708445	3.05518713280663	2.74656503628177	4.26104805381081	2.8855663584342	3.20881047404803	1.48812841261111	3.01892342834016	9.65322118708332	2.4424500861986	3.65882718825916	3.72491574233719	3.59110919516888	6.71993014640288	1.72067972617403	3.38268834792856	3.75505471887522	4.86053291575753	8.36805532753535	2.69442972309353	3.90889424928154	3.95623941046886	1.46314586309977	7.04339511329724	1.78471553270459	2.55934227293435	2.56326187425978	1.49219933371088	5.59794151056223	3.99265528828828
ATF1	6.45779376514428	5.36185315651661	7.06749485436286	7.44006072939494	5.188668555638	3.21642459584341	6.26343455941088	7.16420373300249	6.16008154282453	7.70918106022196	4.49597128563219	6.27786963966102	7.70493288206785	6.29505044718648	6.2451918444771	8.73346322950091	6.57524314665444	7.41572089149661	4.06089468886052	5.63654276638786	8.35589727474899	5.3994909565261	2.71964694231995	9.41600209210451	6.83331646963336	12.3424320852831	8.81723220117384	2.95324784195195	6.2605386532441	7.25685059746119	6.9369684051996	4.80532999309041	6.18467531949529	8.92112636921667	5.71203598544049	4.97998432988295	3.50157152123784	3.06456897979147	7.72984861167519	4.41440336963442	6.41565515129168	6.07870024754446	4.33969129070717	6.1152495044966	8.51341686834343	7.7503603062684	5.0313359835322	6.2626145301107	7.63471959426912
RHBDL3	0.0276474827272808	0.0396642313277547	0	0.00858045467041412	0.0876146519136491	0.118664862912814	0	0.033008768117435	0	0.0102754672427044	0.0196416152392525	0.0104238757160839	0.13447986142482	0.076992021744043	0.018826685926033	0.00906486714504182	0.0435321420747459	0.180733234541681	0.0964048139180136	0.0512337754992508	0.0259020578543333	0.047271066807534	0.0993276945486995	0	0.0256398535545132	0	0.0376147265112894	0.0691571606268786	0.0333059089499858	0.190990077435312	0.0336788507918733	0	0.218798669540248	0.0320959322833104	0.040710180011928	0.00436868717051001	0.21947037355938	0.0675185669104132	0.0544689615742937	0.0452459773419568	0.0632525477673532	0.0170357720610861	0.0143398812005304	0	0	0.0272468112778809	0.0180444216319283	0.0548413662892882	0.0288229117967642
ATP13A3	9.2226043504172	10.6514353569054	10.5263370219342	17.1773645914722	13.1154670993776	12.515236380734	5.9228602246117	8.07969357287649	7.64676677331376	13.1507874532202	14.9483055329103	8.64040627035611	11.3274602087673	11.4592642759393	6.9577960492984	3.88977368496128	13.3415090215281	13.3371463970908	19.4044338463997	12.5858286264986	10.3072043364472	17.4723919109385	28.6498231375644	25.1191565201956	17.4634570412624	5.51241419321482	21.9743287587777	24.7013298460742	9.3664650068182	16.464645604161	10.8960582202907	17.6367915585178	23.5388435768227	12.8823876190031	33.8400844541679	14.3841759233197	17.4112431820954	23.5738887165866	10.1102478120117	24.0991081579458	16.9400429592194	7.28497423999928	34.7609292537371	11.7203490018957	26.0177085440166	12.1281556540717	14.1727511226545	8.73325020822453	13.2341741150724
HIST1H3A	9.75174162405373	7.60375874230521	21.8934752231801	9.126756874044	11.3547264023065	5.2474211618178	13.2338112385743	13.8334838768765	26.929360747967	12.8028929985684	7.36232195958404	4.08803457333779	18.1512510114798	9.5740221212218	14.6239761251616	24.7685870132074	20.3396911056084	9.86686325676476	12.6215500194077	14.4265937348505	18.5821802051303	14.626474444222	13.7557043995788	6.70236196588561	24.4997068442572	13.4251199966788	15.4421877573095	5.67868815662073	5.25609920742003	8.81142584703325	12.1087070910611	10.5019742555191	4.37057355544415	7.36652115994072	13.6049579739228	15.4571851602905	11.5058644220872	7.35510051052781	13.0947869239665	8.06421499652469	7.57373493666286	12.9079376404369	19.8675346398098	9.88566856871763	28.0290735464743	9.73031296764489	12.2831284635207	27.8570456177857	15.5078548410367
MRPS6	12.1685208561903	7.46202148743713	10.1538082765238	10.3589184762253	4.43780899749208	3.62940074593697	7.2556325602835	2.75422431616922	3.35487688540279	6.69456726117471	3.56026459047106	6.7703302291904	5.99256117113483	5.65417436706113	7.39611040642468	8.97699561057717	5.84476945862963	6.00715333024066	3.67015893956903	7.53845098947009	7.92561336817358	3.72164346988978	3.79756908301168	5.96885188401594	6.11125739149461	3.70474507055252	4.40812648019273	2.58889773952097	4.48816493548757	4.32752842758789	4.07055008135141	3.77874282019911	4.33383174361749	6.54704212978444	3.85533548820568	6.26125762824073	3.46293729171241	5.00621989118406	5.93213009132024	4.11995401043114	3.40079884769792	4.2079467471212	3.59556332551499	9.88319312358647	3.40585228408802	4.34112077688765	5.88212393841913	6.73187926292994	4.60197194800947
SRSF1	13.958499928335	18.622152662893	22.8614770112217	16.2171181610207	13.094768292289	10.3436393145967	22.0243732568111	19.4015061776347	22.9464386735743	21.0979572041526	14.5601249708991	22.1328950209723	20.5994708566504	20.9556103027284	19.4845549048846	22.3135282099336	18.0448925231027	21.1289791922887	14.599817779021	23.4948440295348	23.0722057049317	21.6278019918505	12.2639014055409	13.4002868729718	24.0564001940138	18.7293861581788	20.1361014309957	16.3667072410316	14.5932129000346	11.1230971912575	19.2070274312668	8.96923696249287	11.6045721049463	27.951281751344	14.2161976460306	12.7833070982456	16.4508935672864	11.388844777067	20.8970639558892	19.2150113775158	16.992564926542	17.4070164268864	21.4176300644374	30.5680985196659	21.364212799297	23.9568647367979	16.2789696790289	17.974717210067	22.0571572481352
MTFR1L	6.68573159190533	8.14857807891272	9.11424784778945	6.73733793427781	4.68182532449993	5.3217692474136	7.09636941182776	8.45051873322305	6.59390222817328	7.73012711848236	5.0182379829724	7.4201871666589	6.34152941407792	6.40397665028832	7.92655055908236	5.11305416370929	5.15916836460409	6.87003247320077	6.21730438871853	5.81054343198836	7.47129394794777	4.60909765762473	5.87038818497394	5.31264284873054	5.87727681847635	6.81746302152816	4.98864929319373	5.82000089175729	6.25441702484153	4.38691494196894	6.21941151629785	5.36230866400943	4.91349833231918	8.1345682328764	4.45122539096823	5.62669881071868	3.71201743612203	4.26518905147846	6.22262730777397	4.05312859688115	4.63892417400389	6.03178048003937	5.84090969090968	12.2428208525872	5.04104188725797	7.61194216600426	9.01970495723907	10.8210105199797	7.28805699944172
KDM3A	5.74446678401946	3.76979527295213	9.57207242599545	6.51436997301441	16.7366763905777	14.5820551359354	9.23454724545637	9.22919664864634	9.5337536374113	14.5212523801606	15.499751815892	5.13328707984463	12.8646461123685	23.8751537715672	12.1065747339901	6.94327541512339	14.8286106141483	23.5839220154955	34.0292676838903	19.8185777598782	19.2028315621508	25.9633712317028	30.2654388972407	21.351412428224	32.2034199027277	7.82382786155671	20.9758264661019	36.6742072756772	10.2993274000977	22.2831104719571	17.7656357503384	16.1718166908487	37.3595072937968	6.59564011067114	16.8774368497558	12.299151354697	12.590859412663	23.9121137356597	9.64178066810846	24.1449660275155	18.2668738778356	11.355954574875	51.7491977559898	3.76252658194029	16.7756429096119	7.07347820003585	10.2799469631527	11.1469475396345	12.0216527132058
THYN1	6.03323654450965	6.00075086797918	8.22107334173448	5.7225189169866	5.33578376490825	4.08676509048647	6.39102535043451	5.73465861898562	6.38528183873759	4.50736087669371	5.52492476122058	5.95689403501767	4.62437282817563	8.62818444987027	7.69690365736524	7.50703290975965	5.06120655137357	6.0181963462889	3.49088764978694	7.50268304526941	6.54044876568855	6.40094055219438	5.01604909977024	2.9683277401628	5.31345039754998	8.41459319271085	4.6018379903669	2.10603041694148	8.79976349855216	2.71783287676567	6.72181545551131	2.34973926575496	0.910577366995665	7.47716206339414	4.10502296060998	4.91506259479743	2.84858909206277	2.52803321245824	5.56321488663173	3.38847474959214	5.54350933321127	4.14469845272637	3.46611223348158	12.819560696429	5.80498868812465	8.05722618538148	6.59680121570727	4.87154599843766	3.10496185372273
MRPL51	16.2922831064707	14.9909235376318	16.5380344968919	12.4793272974853	9.24752903302689	8.4191357173447	15.7033491347823	15.3123856201559	11.851553456016	10.4000137448953	11.1841973462918	14.085216727482	10.5469059140111	12.422026875702	10.2296165765829	13.3795673963732	11.5081246521966	14.1293282692029	7.65508728083087	12.1140373131997	11.0344116197752	9.15978654525112	6.0063039116734	4.9189473151788	12.8294217948203	17.4871063931002	9.2129836900273	3.58807614581414	13.4638115107385	6.54742775702725	10.3095515246129	5.49138204294118	7.92271390556011	17.1714652645906	8.97131435803923	10.6566763857947	7.29615407775382	5.32113595529387	16.1322645902507	6.85551669155641	10.0246422832395	8.59797833621763	7.69458933971588	29.8431288607134	12.0044128672373	17.5039359860562	12.0042461964952	12.1819512589577	12.1794551958392
AC254633.1	2.36729677705429	0.520256757189754	0.297906546402922	0.461194097227298	1.22977728390919	5.15931234129752	1.10419241412062	1.79331929791603	0.407821214337859	0.691977913572966	1.00309834449167	0.251968730482618	1.84510963543919	0.856272137420046	0.324884435333684	0.44486021697815	0.650632559304847	0.68740677906584	2.21957065281569	0.917781461436287	1.63723393354178	1.52329853330722	0.73900816072012	8.30047223758153	0.552318265647493	0	0.523915533566589	2.50202848297925	1.14548007547353	1.15589631902674	0.466397271477875	2.36137729244071	2.50234897068111	0.521642190618852	0.814431897768633	1.87798137397244	0.910457524562472	2.25795043421523	0.0591218063188813	2.11261956450624	1.01171940414008	0.670354458913849	2.00519693227519	0.195020524917165	0.2865328106845	0.374467135031558	0.519721401452341	2.56112295663171	0.494902200886262
CPSF2	8.6243258447977	8.58406603890179	7.921218085735	6.04783681995352	4.17201207462428	2.96053284822154	5.58367270234039	5.77711017820831	9.35634846505874	6.40242099481492	4.43311487086396	8.61556815545003	5.97529717595417	6.4412608600816	7.87616256004521	8.00924851634287	5.10331620394867	6.35646601428379	3.97050042508116	5.35744377230874	8.98102867906128	5.53863983177587	3.39225130145613	4.37697184693533	6.76942412525503	7.82943085025973	7.20748778610671	4.41936794170237	5.94289713371373	3.20547017951326	5.27701271232329	4.16396981742167	3.1486867097721	11.2418875858143	3.42412744943965	4.78643868061478	3.08540355756913	2.88041652331891	6.01327796678852	4.00536066714585	4.20107561404382	6.10353216545292	4.19755330378501	16.2470326396339	8.13512261452599	11.9232315972551	9.181965432969	6.29158694677241	6.52072490488769
AC021054.1	2.21652075583357	4.07215274658797	3.14317660370461	4.45820575198688	1.96249031020112	2.21213452514775	3.3130968233343	3.59912304725016	3.52574218337333	2.44193847879881	2.43411706901936	2.10649291346425	1.85076118083913	2.27342584717453	3.25420865624298	2.14073936780908	2.3079101677986	3.05745265757731	1.9977652406381	3.66566386821028	3.49807978426171	3.32237241214632	3.28522884498785	1.06569160992884	3.18325719148313	3.3864050634885	2.33197307216226	2.29990984969267	3.13326423236653	1.58597274459175	2.82331596079422	2.68145852883571	1.96870161594565	2.69761037745126	2.88751160971269	1.98489638408279	1.89212463410452	2.0791382436839	3.63086212087907	1.88453612111285	2.76559939455786	1.93859598741308	3.14515287312804	3.42644812686094	3.67964012054487	2.10382994101876	2.51582390133812	5.20235892226003	1.70371441636959
AGAP2	1.02470615721276	1.10722453370179	0.851339225008797	1.025544034404	1.35331299333596	0.672330603023972	0.954031682868772	1.19950854702608	0.734370954831995	1.75745287496068	1.53977080161083	1.29118397948931	1.25133516549522	1.15103293516479	1.28832298920307	1.30855345908067	1.24465950982141	1.57905249680047	1.25027855115834	3.81733137696977	2.14785981544869	1.52804057190493	4.17034435080092	0.848369405785259	5.86973591717177	2.34325716944066	1.45360110321727	1.22443611379701	0.664071425003515	0.617739791337546	0.7336506547317	0.475799819414773	2.60052905823763	1.14644791413149	3.15748701382581	0.740851921563136	0.535787797716446	0.427780049898131	2.34129482056234	3.57950510309101	0.43675733314917	0.734071492435716	0.922641164340351	0.701812755030887	3.85546007682968	1.79151214071482	0.763263756186694	2.55571913911729	1.18943941068124
SLC35E4	0.399842847684613	0.361562117782373	0.275424418602778	0.359249218953761	0.768217722329005	0.892462558807508	0.961125914662958	0.448032853264066	1.54974129946809	0.640868683132676	0.38721232812705	1.78523519967369	0.733931484260913	0.657924205946199	1.02990598208605	0.306807147004209	0.440314761233971	0.497772770025319	1.32912552745677	0.339415532285579	0.804738559600325	2.72406468023869	0.604448184028486	1.2831273050456	0.887933062965933	0.338215202430046	0.47829604741869	1.92535200724642	0.678733465191151	0.916235807984459	0.512122884934323	0.770480836593328	1.39046139260659	0.384715758910785	0.999435667590378	0.997539228943326	1.99434086875506	1.12187612593486	0.791859736545912	0.409159132576182	0.637906812239902	1.57259394257564	1.22053383584973	0.789122831744998	0.488363170390345	0.357109358828363	0.730641346204803	0.482031378477569	0.680610836191232
AL035588.1	0.789541707114827	0.391299643986156	0.672644532816801	0.769605732079056	1.29476700746973	1.09072344747665	0.273475639941594	0.936955578735253	0.682432489218273	1.16579875100893	1.88302786847798	0.846296280328087	0.997859189386732	1.22381886292148	1.3502277944201	0.0826125345702407	0.883229190361082	2.19497770368542	2.3366417366266	0.912759498070237	1.92146604678412	2.74279834769231	3.86688188797817	4.31637726754374	2.45980722328998	0.914064666964713	1.23227847982214	5.1730351561479	1.88023310819141	1.71364111204157	1.77608475266522	2.46989360107013	3.02936179439964	1.17697592094802	1.96673343186313	1.14723861773023	2.67962155355056	4.80339765432385	0.618578567814116	3.25063061752853	2.1494898813585	1.07597120531182	3.05836314013452	0.474740655030735	1.26448631199167	1.12996331992807	1.37649999406695	0.870278080919966	1.06862491214347
FBXL19	2.48492844216112	1.72226964583343	1.34030005207077	1.38407314540022	1.44206998478666	1.61959356255081	2.06605185378446	2.75711192899302	2.35115683249299	2.18849970721576	1.9568254795123	2.99515107354113	2.6476484025269	1.73129336291331	2.87879814143515	2.69477884820817	2.44440501694575	2.90232447709522	1.98837126947957	1.16548186781441	2.1477837287249	2.21925741303036	1.11905073891962	1.34043082671947	1.64119299117442	2.41935778828497	2.52658167346504	2.44205054215281	2.00119009942485	1.13685788150202	1.92015357128067	0.902285090719578	0.846875118888486	2.6112455477987	0.917720103358873	1.44958631402658	1.48815423169504	1.45965003501863	2.62154206171309	1.49012235988328	2.65486677379286	2.30003979780147	2.30878700659361	1.92375955730312	1.9191265348325	1.2871376354443	1.02048238786506	2.270047306828	3.15494684391077
NOSIP	14.4626622463246	12.7957429886711	11.9211224322826	12.1018595339195	11.0988007071451	8.95593417888162	12.7281294730054	17.8286318483814	10.972216016137	14.391615220228	11.4453453778124	14.7149922478639	12.3321742033214	15.6350575982282	12.5668325148565	13.7840873771426	11.9914183431609	14.6001065436217	8.88183326698415	7.75352666528413	14.2014111071829	15.812046629279	7.60727672588688	11.2066607576593	9.16717286911265	16.641468910193	12.9522240091726	8.82081447758219	14.0758456527665	7.95586198464454	12.1844894683391	7.99892973429726	13.5358256277185	12.187892812619	9.47165114366762	9.22664475759235	14.8550020274736	7.57924323836368	17.4896703287972	6.98657425798846	12.92034696076	15.124962802261	6.93326933411894	16.6295756342619	10.1274592455765	9.81380917230209	7.72579688887255	10.3986316688002	12.1251004381603
CPSF3	7.17173218239002	5.8965046895939	8.86906700916338	6.07739799494266	5.45771791892567	3.11791236102215	4.50686781759019	6.71306574899128	5.06591365620211	4.66852279232967	6.11151591300954	5.41714309840182	6.44540179156718	6.26795592634619	5.00764053163184	6.55985120775124	5.56114397205839	6.08579451083501	3.57999080302607	7.47598063425548	6.85301772648615	5.50304035319575	3.80447564218422	2.76628003162976	5.60751353629858	7.55070369382734	4.89408297847531	5.02983592986579	8.74636261340924	3.67756774893647	5.72181157819092	4.10658708621836	2.48137310979609	5.93852110580429	4.83389363678264	5.61280442541229	3.30520352690349	3.87937956093537	5.96244745884587	4.99434897239684	6.48630636435082	4.331564872534	5.30828154451609	9.91086605331752	5.09237525714987	5.98235141711511	6.00363520673186	3.6799131469428	4.80823896554323
NEU1	9.77209145414283	11.2180620698658	12.8945612961917	11.4200357748717	10.3774777781381	8.91941459263405	11.6654928850512	11.6090990562108	8.89353049212211	8.52369647025229	8.01770488236402	11.6004088042635	9.95074106719792	10.3960039744154	10.8252859735449	10.0115261013134	8.87256703601584	8.20428250578414	7.44815826791495	4.11867148083296	11.7715670322642	11.7780274077722	4.62651732908694	7.07504105417003	7.84545093195704	8.1407668281094	9.32341532376416	6.52025583963761	10.7389342138854	7.03388363985164	8.74300485535439	6.25186680256226	10.3060693341937	11.8164677730905	7.71822832909808	7.32077301240601	11.4410443118092	8.07448006768971	11.2669448438291	5.53629644156327	9.91806223224127	11.7191865961477	6.68323152582988	20.1478873156128	10.9110522534724	11.0852694253233	10.8332627157248	15.5829520810169	10.8926437010917
RAB32	34.5337177798651	33.8704763445336	38.1437905438747	37.0864923930887	29.8731183841538	21.1621190091206	30.3848572786518	21.3138460561439	19.2767576483339	26.4860386228061	27.6015572770642	21.2072379810568	24.6533097217219	31.5602477113167	24.9992624104406	25.6771946959768	22.8944162526477	26.1663774651958	14.7063205079492	38.2620378099948	24.7946109621004	17.7052705470894	13.2212964602064	14.0120567947002	23.7185451282267	19.0363445293773	20.8127281138022	18.6392748843208	45.4224884730855	17.7073929785603	23.2167781216579	17.0370817495076	26.297786039584	28.2938021052654	22.9349340020073	34.9097626107176	30.0799917126349	14.2354358805089	25.8604189187485	22.9424795390791	25.7851231669396	25.2986426188539	12.9338579147948	44.2454687522511	31.4185337018539	29.2040618740335	20.4737464412359	29.35626042264	20.2667707322735
ZMIZ1	9.36810469583147	9.48091777446538	6.29917392881172	11.6963657513985	6.31880821844855	16.7635398410601	14.8599906916762	11.2602204024869	10.3511145312582	14.2050945562219	13.2227213503256	11.7390462385095	17.1219964905616	12.2807140068434	14.1909273824999	10.6200430748357	13.2250737634406	12.6470993814958	16.9618835580499	15.840780036961	15.4035179113583	14.4847330382974	22.6283986348632	50.0714123408786	10.6080766979094	9.97700519105389	13.3663859003669	22.3014864302316	11.5580312241902	13.1080475596758	20.6768372391243	14.1407418305207	15.8070639546692	14.3298068086777	10.7643797625391	8.65991698882645	8.62398657095291	19.6918938702037	11.2390046517665	25.2811224508317	15.3071663581825	17.3039943520536	11.4020143891056	9.15540022656039	7.7367556541819	6.72457203699714	9.3027498257625	6.75539866426906	9.70019838113769
HAX1	10.3394064731387	11.059381753163	13.1208869267818	9.87265533280569	8.61361333225937	8.82963380830597	9.8660695787868	14.6908246688591	10.8149684982925	9.74679774923217	10.044869516327	12.3451029269836	8.94933175214832	11.5653514314952	10.8139738272979	13.0247844253316	9.85186047983758	12.9256533713036	6.36519694022118	9.58107397684388	11.0934713812577	12.8925701038917	7.17126951061386	7.30852411532494	9.01834812533972	15.3887187974497	9.03506902337097	3.83819343409006	11.2520928355065	9.43205609431622	8.80378005696594	7.16368007957601	7.55302214336319	11.6283214950787	7.90320614876638	8.19984964878897	9.0882238972008	5.25858263009426	13.3996610081303	6.35166194968972	9.32924041377037	9.20943490676627	6.35367609485892	16.9812610236512	8.13839452417282	13.6157936440782	10.9646971958544	8.55604120359824	14.8297821541123
ZC3H4	3.99795379843663	3.43870266049837	2.30351721121574	4.68657448002971	3.35896697819592	3.22352405469241	5.17924423066965	6.6950911968114	6.98009898309209	5.10327759715242	4.85551313458364	4.03498210487249	5.67476840290661	4.54770090810304	5.51495482578625	7.94311011220179	4.45839998672878	5.86263953650628	4.27433979564087	5.29911590764705	7.09908813452592	6.47669588523098	3.3000580299728	3.11517819384028	5.75781324390554	5.04251104651616	6.06750443870356	4.52207820694933	3.12276709702214	2.23085258625558	5.98421573133843	3.37860940037046	2.39011011731102	6.81482755155606	3.59526033509026	3.67118932092362	2.89429227831496	2.12266512860353	5.30215055327954	3.5759338652042	5.13944198311029	6.95477710316601	4.57173278985889	6.3653793646314	6.36866209936301	4.45352266680922	4.4698212628179	3.48504804036481	5.54062133517513
RBM42	9.22961386648168	7.28501749912324	6.7191380141245	7.22323469341342	6.03885887630344	7.10381694200017	6.47700471612738	12.8518844735748	9.67010306764448	8.39660360579946	7.77718276185714	12.6931173454614	6.90507410459506	9.10111638162999	10.9068099967357	12.0381009695731	10.9657088781212	10.5287204334452	9.51775084678518	12.4890583541117	10.9694075536989	15.145090107176	11.0394489800219	11.7332600238137	8.32220529472851	12.1765352795172	11.7803472973945	7.03223314267604	10.511914133846	10.5730717583331	9.38909547822824	8.82247846212269	12.4619140834081	10.1165385349075	7.28226596702259	6.08655540822352	7.94316843015991	6.84017901877006	12.9371556488319	6.93781087217771	9.75298671071171	9.79371491193969	7.45508941552035	13.9133455949527	8.4533211692778	7.82722281487959	8.30778892377497	7.75778719131293	8.58099722141722
MEF2A	13.1723767755748	18.3425193484712	14.1411282024521	15.4457267199505	14.4538089869181	12.20753936734	9.16344138685133	19.8836060757551	13.765951444363	14.1208403662154	11.7682162875756	9.99438617967523	11.0824962707256	12.0289486906876	10.5568184057041	9.08861787530055	12.4153904175482	11.7502899820537	18.1646794940168	12.7567795144565	15.1410970472041	24.2625845461105	15.1158854804919	51.3710847820564	15.726669940054	10.5755580545603	17.6735068265226	24.1692520589585	13.1182636061541	14.520774928844	14.0916842245409	14.950491136871	21.0025088596435	10.0435686631212	27.015980248207	14.5661634654421	10.6190211807314	22.8797357071979	10.2680692692017	20.47567589486	13.081443823858	11.5995281485365	29.474263947684	13.8868734081317	24.1737385842167	18.28042271149	10.8159694002004	17.3199622556373	15.1767640952849
ZNF559	1.71435644928238	1.39327028807381	1.4224736849667	0.830314196992168	0.537139258712974	0.181650027612701	0.788989921127753	0.710240763146765	1.79169444944733	1.00852048673333	0.611939782068625	1.37177623238362	1.05283891549122	1.23525773014205	1.39821065133552	1.24828121169892	0.605033859806414	0.911328884219757	0.417553315521315	1.20915519297969	1.00313723063779	0.745138212828772	0.435683220597847	0.408333349951387	0.821821600218034	2.10252910103586	1.23224653204517	0.702470473014539	0.879103749903833	0.505411587246025	1.00938624734678	0.587397641271199	0.436566678186475	1.79348038879199	1.10921454645565	0.581579260363678	0.48313165311689	0.317668117799708	0.422333846143844	0.290087650355288	0.57693834457808	0.806714936608034	1.19180684855453	1.64786097243397	0.944330998892698	2.95907393118333	1.27323589111443	1.20826244714623	1.04367114157928
PPARD	0.99542372550469	1.11426951009502	1.1814347701555	0.87456192451463	1.36542302150011	1.60322879392644	1.03090986831818	1.49386039889356	1.76549031303699	1.1477391791075	1.24343416091565	0.744075385813914	1.47562129239183	1.6186633418053	1.95329324056745	1.23852299950597	1.57802619383579	1.29337043790384	2.45739230382323	1.2155210970106	3.01032505617024	2.94912179894265	1.99503427743063	4.42756117859762	1.97569399645934	0.849827370431266	1.96430377438418	2.39383342165164	1.12076646312001	1.85838184166861	1.97803187646435	1.73789801291748	2.36054115537697	1.58569763004798	1.07211226885242	1.26251058307425	1.1999755682032	1.66041390768892	1.25452280227902	1.56114563309679	1.77037252290491	1.24685333171573	2.82011026129407	1.15209734588491	1.59089179233446	1.01927778318078	0.982690631658437	1.13001433104588	2.4467304292999
RPRD1B	3.83706546321052	3.85892335089617	5.41701746549033	5.22288296581903	6.64840211987591	10.4270785548808	3.87360426272902	7.62542679317315	4.47903730853713	6.94106335388497	10.1552354601709	2.90784791420697	9.05598064770627	11.3710776950153	7.7010197432062	2.68405535279532	8.49446703003552	11.3632887601069	20.3957373304676	18.8173670214151	8.02514296586105	9.51825832342222	15.942206179415	9.49895515990079	13.2464962672196	4.05853458509372	11.4319387186925	30.198953341248	7.25975760412562	10.1330116713573	10.1012926060606	15.9143963668752	14.8234527247896	4.2767958438913	12.4198933202105	8.02857287645798	14.3180863996291	16.1764856637093	4.77828997620225	18.2235430400237	9.08015075365542	6.5055625585524	30.2385210752771	1.97790530783116	7.87643865396129	4.61380004004233	4.03604407395806	7.20370695041963	8.89061592607326
PARP10	14.1411346597632	18.0816179761	11.5299264470236	9.19399946354488	11.2657961353315	9.65751190566946	16.0015284444578	44.133906886405	11.7976214930434	13.3820497393062	13.628877262012	14.3935948901499	10.9533442235064	13.5172023642257	16.8602552751136	19.9339753455126	12.7783773386693	20.1796681331574	19.2938663026749	7.35729757159784	31.9153202111353	20.0337208766312	14.9644786810036	19.0725710153566	16.0520436771033	17.1637054969359	28.9975518573115	13.2232506184661	13.2674327548808	11.2667661531274	16.6510423002772	6.33560569112005	13.0153690618618	12.9664532768268	12.0357929309182	9.43663685801779	8.31628514061919	13.3689908811051	20.0919048364234	13.0686374101415	15.2511612183523	16.1121011691657	13.9629403793462	9.47703929778322	16.6294115836953	12.0027423528727	9.04003378815639	14.2466589933795	16.5326989583635
WASHC3	9.6744703633114	11.6702620822591	11.8520842806713	9.53213968147512	7.68964980485608	6.06657728147043	7.28485956117588	12.5626872148123	6.14670681137914	6.82636010147499	6.85380985579885	7.56063607806071	7.51345391389298	9.21117982175016	8.70123177650095	9.06448472044117	5.30879062644939	10.6254349593722	6.02251604236108	8.70771935764012	9.40009553722504	9.46916183024712	8.18366960359602	3.87805574233322	7.38392830604952	10.6183351452182	8.17322207232691	4.38121779221526	9.1080979889006	4.54660168239216	7.85424332301856	4.80309748312809	4.1620173487537	8.06966399074084	7.43327655909113	8.42693772804543	5.62235193549995	5.15646961867169	9.38889101401262	3.73851313091469	8.97070433274785	8.87251325389112	6.6138773261671	7.91855421323321	7.66016125350588	11.7251128940883	10.9356905915805	9.04334669565236	6.47544720420068
TTC25	0.0594147599384594	0.0909029077136815	0.152200422254056	0.193603910184603	0.242884911080346	0.402931164100378	0.205671109888151	0.210291258380763	0.087074605718899	0.449883635113511	0.501510555560766	0.0164110397277858	0.17274461971734	0.273389871891098	0.512085032720258	0.147357482370386	0.284414173754465	0.36656314272869	2.05040375853636	0.799489924293839	0.415175901951357	0.967683157531996	2.59533734221075	0.947689385978445	0.803233292557317	0.360541708323764	0.162143119851939	1.86986396813463	0.264914636740109	0.747579275929542	0.493606181230722	0.864296269186761	0.989930464116446	0.111449594345851	0.185857180512707	0.481484255340455	0.47158683614793	1.19503368869832	0.113794515413668	0.674522592030117	0.894950157506508	0.484989932134155	2.18723366640877	0.0251974745119818	0.394368814534297	0.0329811378026613	0.216602967057303	0.366751028802482	0.503799232244648
AC092145.1	0.0998795874506022	0.098694246243545	0.431957032589039	0.190880075935812	0.584369259693914	0.411347367632367	0.119343860028703	0.61768253646958	0.416998222269703	0.77573285930231	1.08169572075716	0.131006688382103	0.495117661997176	1.11941105935827	0.643487887440003	0.297476464225962	0.587251198147914	1.09967847537843	2.0122607052284	0.262203316417769	0.519854474277776	2.04612652631789	1.02539958834086	1.56335668089489	1.55273157672726	0.0798689054507109	1.06206086920142	2.04519012240618	0.740576647155336	0.94440523443368	1.00047211948795	0.785837750152387	0.949277776411674	0.520751599635767	1.55696179226619	0.625588874997587	0.725833583523573	1.13441012729786	0.609874329502604	2.58307947269817	1.34838605653564	0.685688816230163	2.62685806893543	0.116025334466453	0.477395121695653	0.256034663214167	0.92390123334373	0.189670970183922	0.540075521366246
TOP1	3.33295356342793	4.21218240968215	4.74404745250004	4.46942075879786	4.67267349878056	7.4193844247802	3.4779177329306	6.98053352757557	4.73776418675849	5.34139059281857	5.48805546712253	3.27317697128709	4.26243172347602	5.36444876923635	5.15312405133661	3.60093811098267	5.79746085890878	7.50361719490754	7.97070136655347	5.47800146290917	9.91668736628585	6.46204374288816	10.0574973257101	7.72228440308591	7.61837602460854	4.23885094942746	6.8859855695874	12.5620314570552	3.69681419981598	7.76958978468596	5.09712722095227	6.91488422976632	11.5988941590792	5.38078585649235	8.96503244110679	3.98167977107842	8.29807505127743	10.1461566604471	5.27792653026559	10.587696798145	8.20545929091336	3.72259633891309	10.4066385623756	1.88709255437727	5.8982879946022	5.3469898236719	4.14372894191832	4.57533778052521	5.52935415964349
PLPP6	0.381880875988803	0.33388054141603	0.333037362827194	0.250727003351252	0.130167662076033	0.159844200609533	0.0587642019907718	0.196555103526591	0.231021998908531	0.139342238365979	0.202959759393981	0.119302656689563	0.289993948103209	0.228423973585711	0.380413991620008	0.261044867987545	0.151598186106078	0.252398868950323	0.294319930721328	0.95383302951761	0.736434293110747	0.294482794927936	0.262879031080291	0.221142813579378	0.20608475855268	0.322512363912168	0.153640386302047	0.245761321146756	0.168281022967217	0.16347233209102	0.235995081583095	0.220517387814685	0.212061940772052	0.251910825697129	0.192694642051709	0.0754921477389335	0.121516322414709	0.196489300691977	0.122820392542914	0.058318297036321	0.126245527484124	0.176572834728815	0.406332270627217	0.470305019392645	0.145697423730845	0.435740477849154	0.222561467552038	0.558784607566581	0.198060815504766
STBD1	0.26360996432124	0.189661547603611	0.11554299072624	0.179698683086403	0.25761122139675	0.173437068801824	0.240727899275483	0.2060892595858	0.194281299309631	0.0917394015548072	0.428689658422658	0.216338371102557	0.148610555570127	0.15403867974607	0.297395692169213	0.332277282937429	0.176444999074644	0.393359501597686	0.115914343125563	2.88652820787896	0.36592164078968	0.319077807040661	1.73626348503704	0.339959046282071	2.05859293454129	0.525908724726232	0.491361279161102	0.148994229088815	0.225485767457914	0.13354373469295	0.179061449603702	0.0980316554606979	1.45705367697685	0.233090483081104	0.584963907856487	0.157069151899714	0.17466459684602	0.0664200072293777	0.224880926906986	0.579408291339371	0.128377741202539	0.131670972674565	0.169228188555596	0.125001206908741	0.855335864152747	0.144171561890663	0.128363510718899	0.183669813078424	0.342982652523067
ZNF324	1.5196045958009	1.25611070186607	0.927873778574342	0.869417801323279	1.67318189533196	0.799251106732872	1.10592526648888	2.06253658768594	1.08260715571542	1.43597849839086	1.2281412337828	0.79826110982844	0.856921821244477	0.828618235118819	1.48447650082759	1.30515959707155	1.14019170521118	1.77679970227518	1.70359164099359	2.88813095872929	2.0344680204633	2.04697313410256	5.5918624280609	1.71499768951233	3.07011086459934	1.3543969257308	2.05464706473722	1.85187545286261	0.998990095303466	1.23761296135567	1.82552401733378	1.26794979690745	4.19705025280008	1.52325337217053	3.22990964162503	1.3628858429777	1.31037024748508	1.46053544187745	1.82345772750707	3.06475771230963	1.2572874931352	1.64013110318219	1.20691678970708	1.34662467967409	2.83930882342866	1.37679104671975	1.21258026343804	1.32467015442342	2.69688592375317
BIN2	69.200015350942	64.0532523520456	46.3545721126434	63.9282749981693	56.9999534366261	56.9912418037966	62.3842774542055	71.129113537566	43.9401662486838	64.0960698614213	65.9361022707087	58.1408360154824	53.4093295808663	47.1131127131904	55.3690693955783	74.6412725968902	52.3957164464582	63.5884640902803	41.7110629247218	47.1543367136744	47.271888543776	44.8357525015635	55.1080608911475	48.9458436396161	70.9581763468091	67.2512411472087	49.5276444256091	42.7768041318847	60.8600762265096	46.5329908749309	51.0607222956126	45.9269653182928	43.5414012607332	40.8094198346612	52.5067099783816	53.7630489753819	48.2452133481701	48.1736628348177	55.2456392162881	59.0119796884487	51.1370572232169	50.6082201468903	34.8974573582235	57.1201122826949	75.6779637249372	54.7485000577556	66.8853031493264	58.4945866813907	50.6196101086892
NADK2	2.16944812572146	2.6843189814499	2.11756712712423	2.40552015746025	2.3331796539715	0.900346234497993	3.6432361874606	2.5010602205101	2.00642589125052	2.21978637582376	2.46911513974127	1.6866741351053	1.98242441634375	1.94941543199609	1.73829098530189	2.61853174996655	2.13556494108879	1.60655735148044	1.73634811004231	3.8454672195785	0.985708657777059	1.8110195620871	1.94287897279832	1.2979525014089	1.18787252288415	4.87337710199872	2.98721942619757	1.18566073284781	2.76443416976895	1.55873455299924	2.16588385548001	1.22240688204939	1.54962749766235	2.06755435250815	1.70409760774912	1.99567666453541	1.20222275780592	2.07673839700178	1.40520130791159	1.4631855700847	1.91267314793015	1.93361359459605	2.08342146804092	2.27932981560037	1.98723217854961	2.73108693250593	2.3011879271579	2.40382426459247	1.3113446709857
TMEM184C	4.18163996294349	3.70904180687905	6.20924156537707	3.42732014604261	2.52396566742663	1.1689064461717	3.35475145774931	2.98630058116781	3.2885439201536	4.06988194048748	2.15094374184116	3.01862763154175	3.85051079975624	3.45031097310041	3.24456094107788	3.35847104583244	2.37752290484305	4.20976259013332	2.58718132239758	5.50661518177892	5.29250426798621	4.09412836469743	2.56981753133158	1.99635478032531	2.92094669693969	4.81007827456132	4.16382447763607	1.37425079798489	4.03080202483005	3.25626017875233	3.42513856320935	2.39112835112145	2.22569407825195	5.1582632922288	3.7404445585062	3.30520914905815	3.28316655504967	1.53412457067028	2.38768181730288	3.88178730334447	2.06529011361701	1.8553674562779	3.04656950113163	3.55812897708684	4.49454751140571	5.4529344721979	4.47137850282903	5.45801884340552	3.77994012140659
TLE3	19.6957337205844	24.4281781898628	18.1924661345132	40.8930069589066	43.2904796144697	69.9308368027825	18.4155898370815	23.7800243567982	21.2377510526079	29.3371009840635	47.9202096104873	25.7807926969942	37.848930671638	28.5197301435664	29.8746482880838	24.165908905672	33.4161760233266	37.2153902918288	69.458023757668	18.6099544989019	37.1905550541276	38.2323292315584	42.3166367686444	62.0115298853085	44.4236973662962	12.9725068176008	30.2091883234514	74.1361999207991	29.1771357270394	69.1618141743191	29.3941984581867	43.7975962707801	71.4148946333563	24.3032531371587	39.7955705445551	41.6349665623633	52.7456637199708	49.9402594209911	34.6082842848862	56.4084884860156	72.6544691075263	42.1916040419019	44.1483749370855	11.138954001952	24.5951554454811	23.2140871188735	20.4095204355588	29.2599949064354	40.6989795287637
TLR4	26.091192004826	61.9076289053783	30.8333044843175	46.6962832679773	21.3449234307616	11.482030947654	31.2662883160993	29.7854303667306	21.6017649533695	25.1121526356562	12.9891649065006	30.9503084566986	23.7820812244899	12.4109782206238	23.9937709667035	22.3228369888107	25.3356545481629	19.3011767102088	14.2477500922426	11.2947749039743	42.6314032238256	25.8190426445761	16.2478610332532	7.37771280463783	21.19255349089	32.2487475901318	35.4359870982419	8.04973404357426	11.1179897501656	15.0422312976105	26.8244998084721	7.92200730796811	10.6843030124046	34.5561425335064	28.6441458058045	18.4716667525112	7.97716170866853	8.25057990211982	27.0403387545999	12.7925465591919	12.6472800017862	10.301660124175	20.2399096708194	53.0671879364851	41.5080812033484	62.3175267567411	44.5674772682079	71.3188376791015	19.9698843456167
LRRC8C	3.05263759446613	3.57191704412411	2.66691040140088	2.29110803804959	2.07997704434282	2.75055161025613	3.33789591253446	0.999053525527145	2.66960461994886	2.74065680049026	1.97540233489921	2.04942734564062	1.40568019001763	1.39150733480243	2.16413649360995	1.11313290302013	2.00593773154277	2.12629637315881	2.75191068874001	0.470240010630847	2.47130742368227	2.66421679363379	2.7969509610898	2.75040961323189	2.4381671095242	0.925457446245013	3.43908762702415	5.11727110841783	1.76659570683127	1.74952768022556	1.94001650379671	4.16989476714774	3.18838498905872	1.3390933242638	3.62918078346406	2.62096283649143	5.53751958288191	4.60842628780871	2.28561895836482	3.08753157613638	1.0762072776204	1.18287574926416	7.40459573671383	3.49596878845048	2.75038296846781	4.94535727533353	3.28772229055605	3.38401802469604	1.95223578933516
TMEM80	2.62322595617634	7.14056539173842	5.98647193578285	6.00802890677167	2.4369879888536	2.38799360065397	3.83010481033465	3.79040008445526	3.3891222909553	2.91304086378803	2.63512766127202	3.79511934375549	3.08292976635949	3.60650222403949	3.36220883560458	4.00455661894447	3.25229342440164	3.42706699968111	5.52760776178482	2.68716641779035	2.20874884679243	4.05243978833469	3.21930063577032	3.56871768241148	3.01387994381861	3.94690812811493	3.69462628158916	2.70202087776972	2.73786345089914	2.36442959069038	5.29216383874305	2.2395902743806	2.34836247973025	4.50652484864978	3.01051272978056	3.72144057170419	1.50923702971316	1.52672559263011	3.02795476822898	2.52148511328079	4.09694453699661	5.14163904534995	4.13656752530384	7.6380239899408	4.45525784695326	4.9622891449432	5.21547258372505	3.27769068079398	3.95118374629373
TMBIM4	46.7689466048165	60.4358599801578	64.1643158745239	56.6814342768209	41.7023666193961	30.8943528036153	43.3252383279085	42.4537410912131	43.2331029571283	45.5741609035803	24.4058275916638	34.9757529275987	27.6281136313392	32.0597457386234	39.4819480081616	34.280659158715	30.5596809358372	24.1472905446429	33.4001760383043	35.6288346845468	52.3015900719994	36.9913019163954	24.2445302185092	21.885740834211	47.3537427633642	36.2629550407727	32.4556360359154	28.1507990378964	26.6185879616204	23.289843460448	30.1630321601168	24.0154841891389	25.1108836345048	36.4965960815869	39.0753808249376	38.078236844529	17.6931769356577	27.1563363913734	33.5265684566334	20.4417777054431	30.8367008290381	35.5509565144255	44.0778009014169	35.1264096437964	57.6482621086866	62.9785553111662	57.5298701682383	58.4895501601511	26.8906098798118
PYGO2	2.5967654867068	2.22896371774062	2.20605560455368	1.48457545232237	1.3273424640586	1.35387220857395	1.63232297805042	2.71778526305783	1.58979006937141	2.19611916814545	1.75052499138769	1.73083119996432	2.86931314562983	2.63086521823742	2.81800762625277	2.47968263656982	1.4021812246764	1.71552001578935	1.92077736263213	2.00211228497363	3.64839942578174	2.56275061458215	2.28652270684388	2.81855654382064	3.26313480807476	2.33665488857517	2.14856881364952	2.13406885891454	1.76661243289094	1.08346460664857	2.38489836984127	1.22919533720775	1.88761473779934	3.03029146242028	1.58573250551411	1.29393439201173	2.6808669108869	1.88338797506312	1.85707091535115	1.87725072060723	1.22439053907559	2.69650169335969	2.08201990028891	2.44423342351171	2.15317625778729	3.01797786149758	2.49355492399288	3.63122316616655	3.41276399762414
GAPT	20.014991748221	39.1474763182486	26.1222192370528	29.3353549129557	8.23325711372205	4.46663467872432	22.2694674293798	13.1366941045064	13.7474334778514	10.1428016790315	7.75626246204752	7.69145986259357	10.5796161169407	8.97900726278997	13.8029365544132	14.1706981455295	7.01672728084715	7.31804142220166	5.79967255225304	6.49303470622876	7.96885802764579	3.09616322470038	5.43369826100062	7.23301617287992	11.7770073659939	14.2082945079434	9.64704866309588	4.17358390328011	10.0449399873173	4.09441736466488	16.068347670777	3.0882660077658	4.72139906104301	13.1185587512965	11.1300690975664	13.0178654913012	4.51840804228851	4.59657739416542	6.92683781122247	5.86583821576773	6.113236661101	4.80228976731628	8.59456444916154	11.1572059129852	27.6628726078805	25.8167279721691	10.688835799316	44.5162924963318	7.68798512667661
AP000977.1	0.0963045391070272	0.0746437109720893	0.0816962460444593	0.132171771809743	0.452604281428989	0.162484979430922	0.0408747191266937	0.295116777888706	0.061526204891441	0.437674620785178	0.469381875013083	0.322265333819386	0.107077938517007	0.209311331909943	0.157129501362482	0.247192157210695	0.274012183493795	0.814824862636921	0.2904492265597	0.732935343110002	0.30616642697049	0.112814368912874	0.378892231774077	1.16594314184626	0.350339467049608	0.101931148696809	0.248199000330748	1.10766053883062	0.0909565038355024	0.466023380697988	0.193778768772989	0.39369944439021	0.416580459692438	0.09193378673363	0.208933678512275	0.164322375933473	0.104385873398058	0.376325143542045	0.151509956966356	0.329617615920317	0.214411923547992	0.197310155583693	0.182315782185797	0.125115908026769	0.404174557354984	0.0698044538911627	0.0627366748861015	0.166387442847164	0.0630710869834664
NAA25	2.2967933190774	1.12765135035938	3.94595334787121	1.68689665966194	2.3707054277355	3.46914031984528	1.46908301598661	1.50213541067495	3.06682682162858	4.26824586986931	2.86664691296745	1.30427813565615	1.58775896537443	3.77345190862794	3.01958612646581	1.25870471002744	3.24039077950086	4.32600779022511	6.50555486577573	5.10818954275195	3.5487906376226	3.3990920295412	6.40079816391559	5.42967110463756	5.9169925118511	1.47386182504674	4.33408102981373	7.94935272020191	1.7947086384885	3.70620728712977	3.70282824841919	5.42763530361902	3.39543775946974	2.9326693308062	4.01482193300004	3.15678788522324	6.13609255463645	4.2059751822736	2.73132460502564	7.60892710007385	2.24250516864612	2.51609013573691	10.6469182435521	0.919736616130037	3.05181946039919	2.44649785367047	2.05530485169742	1.78874348699787	3.16780206835153
AC145676.1	0.0324424101201445	0.0115954422112791	0.00592297573199539	0.0204780776850515	0.0600591270230193	0.119063170206304	0.0558835949290155	0.071065651923025	0.074240810852337	0.0662635192769313	0.0562734607030777	0.0124342805179256	0.0218235976952089	0.0575707306173713	0.0819486373161285	0	0.0621528847814753	0.033803961959862	0.189087789308552	0.0451482943288812	0.00772731468900248	0.21540865983088	0.169152971011068	0.834483407074828	0.240419139572962	0	0.0598885874767102	0.114262179885924	0.0505442587410195	0.247346948965883	0.135950497379942	0.312351465339468	0.319243764356453	0.0239652151330871	0.166229155138939	0.0357758490597326	0.339795271408646	0.697412817292931	0.0705358574297878	0.272581770003719	0.121561216220702	0.0604504131110569	0.57023005586834	0.00477440346030055	0.0243305306905111	0.101751825798705	0.0791420272942426	0.0259948424510664	0.217363487970662
RAB11A	36.3436157889493	47.3483715547046	35.2355825248614	33.3813578874604	33.5112381603785	18.6529667716833	24.0714325912238	25.4754110974608	28.1269915142032	30.5584808364676	23.9556415677375	31.650586945611	20.3282776353277	31.2830981656281	29.3158816720423	29.42900404946	21.9103728510973	33.2859933478859	20.4955620667677	37.0678917654779	33.3462819064393	23.3576014615587	30.4270881204227	13.7457146230519	33.7950698710805	37.6927060429294	30.1394618928184	14.4508493878007	26.0250293905921	19.4229475766672	30.1706111280899	18.524465881844	30.6230833774677	30.8118828553438	38.4318519479989	26.4810675026257	17.0218252062511	15.71519279164	24.2835426168243	18.321017061847	31.0258437446671	27.3434070260467	24.5553922236886	63.4182734780489	44.3854304913074	37.3941000572568	40.0090231291942	33.1115832617601	23.6430039394938
VNN1	5.33930902979736	4.79050475905793	3.89092741770518	11.324082874454	2.23805132723727	2.41714137692509	3.83882593936785	10.1740852863907	1.05129846765414	5.67593179320174	1.81216634823042	6.53446345401308	4.85533841504518	2.51396536136681	5.41946013058254	8.55248630087769	3.28553009689456	5.13507879252163	1.13857549170763	2.6387971282198	1.69136927817229	1.71415380034097	6.62416028761012	2.2622905690124	3.27096102714848	1.5106394365981	6.43026586589879	1.58985466652966	1.11897101573887	2.60667802963378	2.98721181225816	0.787542937561015	2.99265197734225	2.49546863524481	18.3868848697646	9.96459426280648	1.55787541707798	0.381997339377686	1.0110107225798	2.48036866656328	11.9665726259857	2.6378931961974	1.116398249567	9.42087778056058	26.6403169056686	11.4914012341461	3.07963404005696	7.71711882249182	1.1741455748533
GPN3	3.86042605866369	4.67433754319038	4.32376259122	2.97778909929057	1.50697601566221	2.44460173593316	2.49539810291782	3.76114253480629	5.73413703315483	2.27409622865886	1.42111534717	3.60948288197415	2.60339833145184	2.65107433523456	3.77209798479864	3.5350968096992	2.50981091838763	2.70762753440649	1.62998544392355	2.08477431069699	1.78378504771051	3.52365742074722	4.01818773464295	2.53780516598995	3.24559176119045	1.96603275733387	3.52895023557267	2.82339119603994	1.88777879425029	2.33122453838692	2.28971572317661	5.58159387143494	3.30319788327351	3.25342652175303	2.73401022093976	2.18052554233082	1.28588913547056	3.03488529473807	2.51453187056562	2.60844853701616	1.64876443470437	3.22011296524525	3.69361787242811	3.82722989007063	4.21317740357955	4.88020197785427	3.81851907927301	1.57402251101651	3.13984900774249
HSPA1A	47.4050358376189	18.392075222246	11.678578675091	7.28337415240954	11.3367294625408	6.96863924277462	12.1713691742538	23.6570304941421	14.7951718836471	16.3624795269672	10.6680979598071	19.135963891892	12.6726672116946	7.17415235028444	16.9832616940004	25.2738691828672	8.49179099485478	12.6922077182574	7.33155398332382	30.039533340923	33.8243923832202	11.0463764292812	23.1051852165291	9.136089966327	34.7288318898581	17.8901444738419	32.6347084444926	11.0669326214095	7.80404123719167	10.0570793299786	11.8972367945268	9.44817770622424	14.014498292181	47.1604971318575	24.4558348026364	9.08354268968323	9.50369014712699	4.5584245858666	6.68450326958	16.064584713352	6.14263508902747	13.5407852108445	11.4973094670663	19.0099710889241	27.6741690984226	36.2020675661895	5.87021324596547	7.77803691864722	19.3189401062241
ZBTB43	4.1611233884188	3.04285447953029	2.00756946537986	4.04150952677782	6.64023980056613	6.67946748529822	4.30815015148445	3.09961907763421	3.12136842265611	2.39992931866127	6.75742547258623	5.92092553006807	3.9188845006114	2.68223794305529	2.29226506334679	1.39597554237421	8.13459809166263	4.17634205947806	6.57514285825804	5.29154157274754	2.83272838711785	5.06627820944564	6.23898140966333	7.25316482697917	5.3064329214731	2.57021084234341	2.74408030187568	9.01651665129961	4.16322603785917	6.66210210153235	2.43239011933142	7.18786651611536	10.1603325693945	1.22018492326322	8.93859758242387	5.34622853392907	10.9971160977845	11.7288719720083	3.07062169946376	12.2730002597015	8.65974712867803	3.11483282561318	12.9909911714649	1.267272578911	5.70808736228276	6.8383040299989	2.12299937363063	4.4574214275421	4.80524039446868
MEPCE	6.48083492609431	6.2912540132553	6.14062425572664	4.50146492306845	5.21615772414774	3.55798186925299	2.76645336530043	4.91658322338892	4.64278801115349	3.96059790194235	3.86105445401003	3.13845290726314	3.38272834401415	5.45463708870722	4.64547984803076	5.2012284338178	7.58022098668559	5.55814668108512	6.85321671868133	4.71101661973598	7.19552508765893	6.95347842216271	4.31408402751901	5.51721539125254	9.34996276895551	4.47116087987628	5.8081303661041	5.34008356250199	3.58221747345174	6.12841101704712	5.49792847604884	3.64734124647646	5.79122952750201	5.19323394918197	8.33977109788486	4.27641019712584	5.19480023440523	3.67614931521865	4.78386083483648	4.17789022247302	5.45377152791096	4.53157840536723	8.51351239278846	4.59710914619536	4.94104911188647	7.46411422607153	4.44940135933666	4.84462838271424	5.8708393657192
ZNF438	2.11296330201496	2.98423610581976	3.24479627260098	2.12055365185449	2.04923432445312	1.59166098712676	2.04581615628329	3.07124084151141	1.98331625133381	1.90592662821607	2.11334731409964	2.27873146913234	1.55543516325022	1.8482254484945	3.24790932688519	1.67836325746661	2.28562780516129	1.90355604210428	1.80687743374873	1.1920837521657	4.00763732049683	2.7951137217309	1.4260344160576	1.29894441901156	2.69971978480039	2.21423425979599	3.60073786561517	1.18538119930586	1.7751409066412	1.3708349777007	2.17069449602928	1.62277206209331	1.39137493708813	2.43742816249276	1.53500014342765	2.00628719521478	1.14029164130471	1.15836163336985	2.15021466421501	1.60359632424519	2.362185723607	1.79268809188453	3.77783338620388	1.43363446338153	2.3590735922812	3.117245014627	2.3714044831021	2.80315436522636	2.16094706321855
AL138955.1	0.656041494052585	0.766966721578697	0.523457630963243	1.30147296478966	1.57977382107973	1.29151389828705	0.556990607558484	0.6664982742784	0.396333249779223	0.826415926789975	1.55229450662248	0.470511462312845	0.379027605862442	0.714170680869459	0.557756561137058	0.489121757693836	1.049679159093	1.20871525975902	1.40220293018065	1.15552638230962	0.422098380934971	0.935210825742625	2.00764666550205	0.646490601570018	2.23767843549875	0.295210853863508	1.22541497530077	3.28115301452728	1.04732120102743	1.17190129620653	0.704003666359653	2.13512782681836	1.9718138619732	0.422146552094899	3.49981755932393	1.37357330119129	1.2197648282056	2.27907127626829	0.913519265661705	0.880611787842427	1.60610786048623	0.615287421994144	2.19626298037447	0.201321503451623	2.17362118309328	0.653594750762104	0.420767402180852	1.54084706697908	0.895116629910553
PPCS	12.9583485034508	17.5293875306085	17.4534986272428	13.7468513318015	11.2397516669604	7.89615364678077	11.6336930086649	11.3772153428321	11.1581048004373	10.686174404527	8.24384714469173	10.1522289949781	9.28418258397827	12.9522576715016	12.5126403691432	10.3227529813679	8.11711072852558	11.8078909335849	10.9074934051976	9.25219411506375	11.8842626777452	12.9903763682139	7.86585077008315	7.07575777845563	11.1520372934526	14.0563172528702	11.3956484858479	6.91801107794321	10.3048831405657	10.2287937971424	12.1928697598712	9.62784529800613	10.1128590865603	10.2649853289406	8.73297949741512	12.5574755129295	7.8566977699344	6.11932598101394	10.0972502496538	7.75843032409492	8.9318053654655	12.9415395454831	10.4706318234027	13.8930231088515	10.8157062098311	18.4749692505451	17.2298211162737	13.5684009684738	7.9304678400534
FLI1	35.7479798651314	39.2598896315436	40.2221143093031	43.1654576216551	27.3940557873267	24.467699438594	39.1012732257616	63.8552185719965	27.4283872411212	29.7912815312709	33.784669643661	32.0584233949079	37.3470590784066	32.7779253742098	36.9194438311384	47.6662174608771	41.1375508589777	40.1950124019602	19.6953614807995	24.5257323355313	39.4919617946305	33.2150002397357	15.1182984766836	36.0280806727232	24.1912852166057	51.9033560290469	33.9661601869903	17.6521602532742	38.9757655140269	22.5278310268122	37.4198478068821	21.5842313005851	13.1004723714863	45.5114956435961	19.4946685490641	26.9839988799924	24.5821094064367	18.3811054857095	38.6095734864129	24.6097772976568	34.5292753995387	35.8159307910167	18.1301725526801	27.3904329903166	36.7105102157331	32.7445070340541	28.3947902314159	31.1952175203015	24.9130365861035
TMEM250	3.76650855562375	3.65087960889447	3.2830996860548	3.23195536426175	1.56536847445498	1.04244668130928	3.49219190773232	4.07443885498841	3.21459981129488	3.59936434954913	1.75894138100362	3.44510866066325	2.91226188300811	3.21354499539723	3.95804558505743	4.07735138976103	1.64439967121566	2.57536856594664	1.73815044454705	2.27748815162418	5.11883027132954	4.67850149844643	0.77871178363987	1.32191321630218	2.98225405763272	3.58420745924942	2.714374730494	2.20579870526303	2.2723280405834	0.987761699634428	3.58205628113557	0.876409583200986	0.869238681152082	4.33488983974364	1.24432407548429	1.97027401234185	1.39590443158652	1.38722324200807	3.1212826344097	0.667768209694454	1.88130644430417	3.33535486160957	2.55021398346569	7.92338029513024	1.42245498436311	3.67855839141199	4.54091736427025	5.92881655106195	3.65330741639531
PTPN22	9.68819334084815	9.41056546823599	11.2926498881921	9.60571483900261	9.89650409385375	4.86473448177652	6.22868084903116	5.8468286743201	5.48201667557406	8.43142367732194	6.20884905394252	5.61866764777201	6.15849192272102	6.95699193099822	4.91080496989295	6.89543307191618	6.49325880526896	7.83949307881525	5.31241981749708	13.8496442774619	4.51396688546748	2.85425570167801	9.61926786074552	4.20820413215859	13.7560256717586	9.61439646642462	6.36266618845137	5.59126885553265	4.61452035811425	5.69498205489426	4.2353100883632	5.77903075397893	8.24199926597902	6.0366499935418	12.343558532378	8.74011252014753	4.99094406629674	5.44540972725503	4.6945903779352	8.61570694269174	6.14792363866413	9.23430474821442	5.16273423274793	8.27065352114075	19.9075415717096	8.72202708633381	5.08486531083838	10.2256541179826	5.19115094269341
ZNF844	4.49654230292404	3.83989639204958	1.66142544836814	0.937617258988539	1.51930646228536	1.09736906390301	1.3921450406181	1.28823758560893	1.65967357277877	1.03445717692356	1.32134661496239	0.7770764259293	0.890166541476006	1.97514199032318	0.815457768214802	0.414110842839094	1.01466113241076	1.34245515986186	1.48580585818009	2.30519550866271	1.02224783269941	1.0974814178477	1.50224038263983	1.62142859408233	1.51271290625605	1.32251328042275	1.33157763566838	1.71502310199559	0.93179577403447	1.31016990936683	1.49045652538347	1.52773540146775	1.95815020342972	0.961237208638651	3.94693992047482	1.2676902607487	1.58384927966966	1.0991123282074	0.919851171995793	1.53162297147039	1.57997196434288	0.883322398634469	3.26305919819532	1.01675916186576	2.09341457538445	3.16369631719661	2.30916991291677	3.15466298249204	1.28253251532499
ZNF146	5.42124198659497	6.83746342393854	6.50751055763768	4.1452703126543	1.25670520861502	0.763042999127483	3.48933687885586	3.42341444755959	5.23211434791627	4.17122019673288	1.62439882582309	4.16493825138056	2.14467314215986	3.60199198496853	4.80145981583033	4.26263182601301	1.73595058722135	1.97758215608158	1.88195928768916	4.34843940711588	4.6590002172104	1.86452818447942	2.38706263318619	1.74827444378346	3.69247328713819	5.89289072609005	2.40106745833096	1.05821002497948	1.50512334030538	2.14785471973513	4.34404169531392	1.90837520452476	1.71964785836327	7.42764523753533	1.95894485178893	1.57877018706934	1.13253743726281	1.64001953753559	3.06668468792923	0.684876187334253	1.29595404431362	2.68357918944917	3.40993449575079	7.38271208814402	3.85572869228828	8.67171935919228	4.19558036769502	6.69520245943126	2.8029517552079
SLC35A1	6.19932174624813	9.49557377180456	10.4031157476703	9.43293032441444	4.77881917505232	2.28361472860932	5.64340866692363	4.7528119867222	5.68518640215513	5.67111976923808	4.84418666518515	6.27677277021498	3.81698593253367	6.60542200838562	7.13138806254365	7.12735707989769	4.15518245744682	4.63740263906778	3.27091514699432	1.91918613595827	4.18740082644277	3.32390426749855	1.75761371018733	3.01344460055353	4.36461954108945	8.30494893753217	5.53355609269716	2.12644358800386	5.66749980614897	3.5490281424952	6.50340413503685	2.77217895606574	1.35655261930262	7.80677129067285	3.47925320262304	3.98013277479407	1.44826633695515	2.81198765569104	4.22951353058745	2.68615065899215	4.19151005898093	4.42377791296258	5.12366556134683	11.4937987541593	8.7057607821351	12.9561980900715	9.86402676063674	5.08524786483749	3.82780558132003
HPF1	2.23290425994228	2.8414967102765	3.49398120956071	3.73852844645604	1.36462450903698	0.649514610396515	1.07248918046146	2.04839676540327	2.04391253101301	1.78367716468568	1.69872972108624	1.53541934461588	0.735640854544884	1.96909334354281	2.02089724900533	2.29720399354655	1.56972461815933	1.76037142346637	0.928329857033764	1.61214189638504	1.93429136059064	1.75033434010467	0.558450733814558	0.689945106407962	1.46712617279358	2.7464094997657	1.82088940469773	0.915926268395259	2.29118363766093	0.638994046258598	2.06695081705283	0.911008443763539	0.691066914951338	1.98341632054581	0.773353468689355	1.49931676389063	0.980325778023959	0.472324936369881	1.46351038453514	0.67832490701292	1.68945889029275	1.43714344356581	0.844812820724746	2.19891296604387	2.60947702896393	2.89362204920941	2.99452205515026	1.04247901304388	0.801747164597682
CYHR1	4.44775476880613	7.39048206734838	4.32465353332333	5.74548565561443	3.7951807117248	5.46562417564696	6.97690278947985	6.41950236773021	5.4592529748309	6.2719214760445	4.52972175455549	6.18627395658495	5.14929981944972	4.27268853342154	7.03273182261486	5.67449667059818	5.37176905261719	6.61449595003274	5.75569013433978	5.10818014744558	6.80827543379247	6.97310441885426	3.67842819704021	5.51260462230663	5.91588266549907	5.80035577287648	6.03327221234569	6.57364109231472	5.05967277260537	5.53430513985583	5.56081374483751	4.68605395391894	5.21461519038637	5.70711085498319	4.33467737427282	4.56264953684165	5.76093965950819	7.77575242895897	5.25842470461174	4.53168797763236	6.01829417967629	5.50227773890633	6.46071445257052	8.17609690098134	3.71861488648043	4.71129065584178	4.82518051776987	5.54320970946469	6.70749813339501
SLC7A5	0.511281827589173	0.382653835159117	0.306686154547373	0.357096462343273	0.538328125165772	0.95412128112454	0.58698622610754	0.871702627226762	0.594666589707232	0.660782219804666	1.195885078311	0.818345508254115	0.454385630465016	0.397630994943013	0.511472656934479	0.430974636472431	0.898967390161141	0.909343456162782	0.731767294958411	4.15414180138514	0.529956837008639	0.841375576892078	1.25486012008592	3.05288438297587	0.754825995276668	0.380106306617629	0.557919808993035	1.12771557547477	0.824560875899237	1.09495954756362	0.551362877437113	1.16709715036616	2.15662613084243	0.35516408498267	1.05774643311962	0.914004436764015	1.71607510855796	1.03223617039722	0.659974067669754	0.951138892711165	1.01569458883725	0.714188884406139	1.58523979652437	0.686853456769775	0.556293921896233	0.628872341824064	0.643565890377478	1.26525542223599	0.793135603025628
TRAPPC12	12.6945553641442	11.3558486977429	18.5295988259165	10.5104962094714	7.7193476263406	6.02065460686017	10.6286541500665	14.6509791560459	16.85069506845	12.580879279258	11.2234003492994	13.7428580014547	8.31027204021245	10.188715200592	12.2969950603904	16.0104325005438	10.1716724447273	14.8240774667165	10.2532099415566	8.05482167439496	14.9650333157086	15.6745636389082	9.92636929202005	8.36281017236396	14.6131338093521	15.5896342665787	12.4882365817745	10.4775940950425	12.2874437366626	5.97459467802421	12.2452702470555	5.48729718417994	4.27046373359174	16.8553598974698	11.301124117283	7.65081523181172	4.12815217285193	6.9133896403479	15.5144755930334	5.06707285057886	9.80069248862697	12.0280799429041	13.3664127527229	15.5458516689618	12.8356185156577	17.4545406799595	13.9594807379747	13.0666239910606	8.48794138611545
UROD	12.7242853271243	10.5405288516479	13.9457183516634	9.53412381690628	9.59753629707559	7.90936073723146	11.7964667717332	10.364995004412	13.4448839778922	12.5200686817068	11.2665479553889	12.8970825094999	8.7342553733692	13.5510912300966	13.595744618559	10.9737207142858	8.79873173590444	13.1440665806711	7.63081741078825	13.7600304945772	7.73711635350445	9.88710612518602	5.82338502369342	7.97715763065564	9.68767871511892	13.2459344815405	9.97328142268387	8.62348806902553	10.6105659099573	7.19150743386346	10.8162073089435	7.99958413842236	7.08375404974842	13.2879895198697	7.53056847920705	7.91456585760908	11.0747858954069	5.55162356409514	11.5287241632923	6.63175327315762	7.23693572628172	13.1887564772874	7.93391426635563	18.416903088129	8.15785345487924	11.8015969866742	10.0380024761416	11.8302004964044	11.3676164062353
HIST1H3J	2.43793540601343	0.687345423033239	3.26024946413789	1.0217809558021	1.02967400985295	0.0468519746590875	0	1.31515515730868	1.90328330509526	1.3355535861816	3.64358995444415	2.51610280346053	0.287463251313028	2.12364079882328	1.52432324431652	1.63219683777314	1.90312899233762	1.01228865758318	0.446780531660448	3.51649180367078	1.80173305460746	2.11182659594494	3.98478738559226	1.03581957654596	2.63219990888714	2.43750804822989	0.664180118593958	0	0.385447275210802	0.461734105521393	1.07047478038623	1.69195728746593	0.660171180126795	0.493451178177847	3.15572218042924	1.43611989264313	0.770267074281986	0.913947400716474	2.92450241301919	0.567015116943142	0.389304132258371	0.151858089887492	0.445904767477028	1.36863558097539	4.27772585349635	2.47245657374583	0.621930555114974	2.81613304670726	1.23771611407335
CDC26	7.07267616439385	8.08300955061962	8.55589342470542	6.84281247327533	5.17017773005516	2.86788503069072	8.05526932975352	8.3015591441931	5.50167864599096	6.78768463143833	5.81126789891778	8.01113336124347	5.43050817244483	6.59950727851625	5.99845051640657	7.49098151431206	4.26357389311639	6.69758761660006	4.57031966760156	2.99014887410913	7.02159841929877	3.9453608659111	5.08112299846686	2.49935403913992	7.15182439366129	6.70450916697387	5.29058793461663	3.44977064373859	6.95398595608216	4.27917983831884	4.83917808646105	3.25421438949218	3.87476692625586	6.13875260127635	4.83660616714309	5.12386755072769	3.79852067261123	2.46348382668419	5.46052811118565	4.33627547775754	4.95975406142002	6.27975308454507	4.47523168203131	12.3110738184776	5.65767165158005	8.71268389722728	7.54851605628494	7.41661013050061	5.8130103469211
TRAPPC3	13.6907566478378	14.8748524953815	15.7654658650593	13.8572046598314	9.67168322678719	10.367501625779	13.4044113086078	15.0996615250865	10.8337548430125	12.1992304725629	10.9282914082857	16.0932995158304	12.1103093735032	15.5168376254991	15.4236813604611	14.1423978242479	14.1628435091127	12.7873984636826	8.64763418116539	9.82241252930672	14.7578018859615	14.4134677259537	7.89263760306649	12.6926522637859	10.5201960449299	19.1373221014157	15.2143342522933	7.4491275019483	12.0583699844342	8.26810461720012	12.6112860506296	10.0224505310313	8.18775032665235	14.1826838367962	9.46868351958468	12.6285222042971	12.4008755888387	7.25043125802907	15.4719487676043	7.82463893897942	13.4202129641509	12.4259979402083	9.31550332061037	20.1029696727363	10.6245798698953	15.2181699595247	13.7966931281752	15.7409257508472	12.4657180235847
NEK9	6.95781536316912	5.05884382518556	5.75768325982867	5.01524464190244	4.7588002302385	4.07725144690685	3.79262145072459	10.3714023541684	5.97709177815595	8.56282634075453	4.80126874202675	8.8986602041662	8.04494898768635	5.08745702693661	9.6802327971982	6.612181456745	8.07158171773514	6.26229821548478	6.40930776375939	4.82506249508407	10.9630156617673	6.20777910326828	4.64713837840022	4.08305859734011	6.51981501135414	10.1964640523607	6.72406803752549	5.23094394287898	4.20277131517931	4.40925178154772	5.24575603851772	3.38327697552778	4.1778724308881	10.4310679515235	5.67487012229424	3.58810614419754	4.06117908312135	3.30264065813493	6.89613687010925	3.74391733423095	3.78953641731949	6.02685778093024	6.4982827629965	4.04182227425973	7.63486262069189	8.56869046122293	8.26866147098623	10.0774842336987	6.55196611920027
MOB2	4.84936157603141	5.60465070700623	6.36822896715602	7.97554344607748	4.20987256337852	4.60332688089897	6.17491150075321	8.16483716447664	5.30578090502349	6.02312439642191	3.69895098161082	6.18690987303851	5.72015763803939	5.64775896712047	7.15611506232368	7.10488100476705	6.57777504105022	6.91842149014891	4.56309264252245	5.81832415233879	7.450133660387	9.24518151980234	4.18540333796695	8.56071982935051	5.86680051690673	9.0907133012834	5.4396544957765	3.27805747754467	6.43844745334642	3.89127324006331	7.68909022047785	6.07011105480724	4.55798616162412	7.90112367517029	5.24299258826455	4.40042889540433	4.23789196234945	2.48185796972156	7.04026398729544	5.43516832889512	6.16321079440113	6.0857660003325	3.4697956081461	7.45691501391	5.69320802403719	5.61452342818695	6.96003230452216	4.96662518261364	4.89142439633895
GLE1	3.53714370193657	4.23031794538149	5.14263257942244	3.53529114961971	2.54563160498893	2.48370837727163	2.36872036589519	5.14046029660139	2.74891121625665	3.61074908980782	2.91278853046047	3.67946081386227	2.38929352867451	3.24652740716403	4.12720885313676	4.45461776211595	4.1375360467192	3.89370119585231	3.0993551537729	4.93834972674071	5.77086401281311	4.82097080581526	3.05144059814426	3.97810956733133	2.79609317308822	5.9505577842242	3.16799234722162	2.64462392576514	3.29875136591617	2.55942073312425	3.20980461290042	2.73447603676978	1.90891181960584	4.93598993355026	2.37422237780835	2.27267940125372	1.98468625967193	1.30727141955499	4.31205975448112	2.52521588250522	3.82131679467322	4.24299768688895	2.86567667471455	7.45952970234429	3.21250382238698	5.85269693989434	4.27134911221795	2.47861072248173	2.63382334610057
ICK	0.9400169464269	1.71612753220488	1.51668856296551	1.56560307271244	0.795858286997568	0.621633453207738	0.944354502247437	1.24888728154576	1.021228708082	1.0083249199909	0.998974342832965	0.873608091884689	1.14297592297974	0.919444008191208	1.09201715373502	1.10592779771529	0.785718737302575	0.955449732389427	0.813838168104013	1.27352038875947	0.97348753799929	0.814009709765965	0.911825222205059	0.745716894724195	0.760964375624076	1.57517939960885	1.00806045048907	0.722247110437083	0.606668990867789	0.734194429682873	1.2562012143293	0.797014672095508	0.505542177593179	1.61832115941534	0.668925119890183	1.18535790979608	0.534760492373079	0.450371183228727	0.844747230649897	0.968148599490139	0.911979571382936	1.09843130185372	1.03568979256502	1.17838411553448	1.18845503000533	1.44938834847735	1.08901040500773	0.686784239003135	0.869306721756945
ELP3	5.4084302654411	6.46262239763996	6.07070010676891	5.52167738745016	3.18463764096845	2.77688328617688	6.64417637639476	5.72674710478721	4.09359909281191	5.61971069128851	4.20227644310733	5.40190203513434	4.56038006446165	4.78721203614387	4.22364683920528	7.34642737879741	4.43546352677194	4.80075694155741	3.22635389350139	6.79477225556906	5.45134568681564	8.45609990926226	1.77688017437782	2.89326362805417	4.04241636082119	7.55484123684589	4.89767422145143	2.52086628886018	6.76248806021448	2.38060896439869	4.46005004917714	2.56548500284837	2.10490506087931	6.36621961352011	3.52383432375941	2.99497136836671	4.9274924328031	2.85652622430674	5.04638604655259	4.58209298808368	2.69769213540865	3.34411925343278	4.82946738096169	6.06788135010881	6.47919094340576	6.45577135293425	4.82666302327282	3.82968967027639	3.84499362767247
SMIM14	11.9488547272586	16.0695903350804	14.4740537081603	10.4554537413398	10.1130300898933	4.16850246559867	9.70978762434721	11.0946060985324	9.88322938395485	12.2784837492035	7.20322986906775	9.59587400541373	9.68068994660524	11.1407991140918	7.79835778862124	12.777850328727	11.3732864275723	6.80515370447782	6.42618076811897	4.08644243714626	18.8606066277343	14.4230808386931	9.3448569311441	5.25324489246054	7.56404578831464	11.484830906303	10.136969734045	6.05774724124861	6.49801464303166	5.30647733807604	8.96453253238928	4.9693684598378	6.70114851838478	11.4429602152819	7.7297209668779	8.94704538710516	3.96922824050858	3.11475334374165	12.4328419827173	4.09535707301869	7.60534220755639	7.91440862161077	7.48411408218063	12.511868858731	10.4934644040193	12.0055308446185	12.1478771310111	12.1644775740206	10.8861895034106
SEC23B	6.13283181611866	6.0876759679269	7.48718321348088	5.59639353556205	4.3893208664253	4.65635512388485	6.06460940879095	10.2964371676468	6.28926580804131	7.73947210706521	5.22995229468612	12.716621046175	5.42841275061477	7.15774551621822	9.04933472419883	7.51503167835828	6.31574983182396	5.98115721872848	5.24812935686544	7.39465057138141	7.13460305964337	5.95313092967234	8.38237262360533	8.74748056763046	8.33851508584727	10.4616037464359	8.04549697317771	4.67485387354025	5.07980300966704	5.2335778403351	5.94173296502504	4.92798200937492	4.61073901416971	11.4112278369684	7.24000782507271	3.6531822985349	5.88241699707344	4.49442937111129	6.09671722311696	6.74972937809355	6.4191131581915	5.42792675040822	5.48603678949751	15.3045792075956	9.52724831965364	10.5275900363751	10.1777192991058	8.91816053258893	8.21020862683826
AC080112.4	0.527806610305301	0.38010330605606	0.550617642290973	0.687000085024055	1.44491987755263	1.14391909793298	0.635823232251126	0.615929781390989	0.321587275745436	0.95082471305947	0.800411749610715	0.288757792962408	1.19433389579674	0.906756915601019	1.07957408270379	0.450431276407129	0.540073202221004	1.66333330150773	2.10729245573075	0.326659937980494	1.3730934460148	1.16055480554986	1.70228256206791	1.40602856268521	1.93700559109753	0.312991882581663	1.19491181214313	1.68912645877696	0.71600184478125	1.23834637203125	1.2657282426699	0.378047907254277	3.02035486042762	0.51250563702514	2.15535521365337	0.915583880445008	1.027724253863	1.55356781624781	0.606664940212802	1.85049161153719	1.60539144254453	0.608292987023172	2.18908830769833	0.31599260490018	1.20211577275802	0.856097824291369	0.611992046135791	0.910781902543387	1.36091440113652
PRR13	80.3908944498255	83.6040102172901	68.7997384671857	72.3762956758941	66.1194789046225	57.2623254090138	65.9792294084969	69.2372462916044	50.16136193882	53.007992697358	59.8800971830047	63.3515660604616	57.26762656738	50.9648472069149	55.1572488960052	62.5326267472771	63.8452046303628	62.0602778337849	48.4287794588934	51.374326213808	59.1842366340641	59.1405757845726	55.5687657888698	43.3816157621526	54.9364442537389	70.5925477079665	50.9324768611014	40.1665868992602	57.2942721461369	53.5375532932119	49.8310611114095	44.4870340222222	65.9061853588467	46.6811555899841	77.3400621499796	73.6971936812845	54.0545515539052	41.72709790041	60.2269804233464	54.5814795805926	53.6667642857381	51.8256686449418	35.9834502583753	83.0253136872472	77.940925188911	78.1080907491535	82.7278915596611	71.1497600026602	49.7682433944655
ELF4	8.81156956421991	9.5917467216073	6.97363015949714	8.34026248091998	12.5483395859145	26.7701593969588	13.6625356252129	14.9024059785717	13.8423171011925	10.5008724133948	16.910569015165	12.3096502552228	16.5018969268636	12.0623725444914	13.5635348966319	8.94263659396785	14.4684676277844	13.1564709235636	22.742477666208	13.265426260555	13.8298395693831	17.2077180739865	22.2590661126561	37.1938755635908	10.6996183897625	7.66271625638206	12.5139066840418	21.7229963374603	16.228481037522	27.0002420246213	13.1788239901659	23.9572346570387	31.9226204744494	11.2660390047112	16.9271703381969	12.4030567238229	22.4611274297825	35.7241245111283	14.9025679128225	24.4861668909333	17.9743108300619	15.164162797185	15.0378705039566	8.68206261483212	7.12258653697688	9.5109763203445	12.7154062656117	7.6601293006374	15.1589393211475
INPP4A	6.81476666434876	6.34205358043602	8.4516904565571	7.84331419139149	8.42518954206517	3.45730532858628	6.28549787767361	8.51071753794123	6.63931061949237	10.1657103354843	7.19591465092254	7.51474898692529	7.25184368653734	11.3595790972339	8.36075968901611	6.99428064062218	5.78165000322156	10.1423500496476	8.94196519218233	4.31200640675813	14.2537423829719	13.2334503102793	10.2891770940077	14.8242136653842	12.8936354617211	4.04511747827469	11.5332737794239	9.64097921084291	5.0219092144519	5.99427126898607	9.59346226543786	3.27237312046871	4.34329699736376	9.75019908772758	10.0801223851009	5.20794100042962	4.58925622385281	4.40515428240292	7.8624352725942	6.77565930991203	7.96118569656837	7.06645613317829	9.51572389845073	6.65344976155068	10.1612858786995	8.58004342808874	9.2457625557407	7.3560016012043	8.73483271937032
COMMD4	6.79625913888198	7.57594880353735	8.13799328502585	7.39374205455101	6.47476355597849	4.01390305692769	6.30741972312546	7.51682747850613	5.91844543003838	4.63634578804343	5.44095859054667	8.76486932952632	6.71879625748157	7.18546856116252	6.72530980810853	7.6328353051415	5.4474003012843	6.93533866792197	4.95174466146664	8.35867471226485	14.5344133139634	12.3022656987934	4.66369877588445	5.93313370010714	8.24156408977011	6.37208169520135	7.179248339315	4.04539259502495	5.51724326841395	3.63669604164013	6.08005988327814	3.11010043464921	6.87657848127089	6.55521613662652	4.97543698330401	4.96986625846993	4.81982952757777	4.72459880710588	7.57302670837118	1.96451810804103	4.65454553545657	5.92934929485456	5.72033251932982	6.11276559181428	7.5728148590059	13.8423314808132	9.19112674231196	8.95984583890896	5.19783151754181
PRR14L	6.32638834742417	7.1710968186659	5.62008880424812	5.18448744549335	2.80014723188095	3.96109709868124	3.46656789870612	6.77954014910469	7.44653430119824	4.8088922406244	4.96914450751718	4.27613761997763	5.40352140988742	6.16509201523331	7.73076163583001	5.78896048692859	5.32963892555739	6.85061694401654	5.57785836543328	7.65822257494149	9.49034289415137	6.89392213233111	6.34419917373073	6.50612333152967	7.40945200642156	6.60712598554698	5.82257040990821	6.21981959130525	4.61215078699872	3.41143991225712	6.00841564619493	3.32367595985286	4.51066795327555	8.00129095138212	4.49113954131227	3.18340595002218	4.06549932807654	3.01611125837847	2.85555032187968	5.63999705015434	4.21354632066252	5.09016442706619	6.35030854943243	7.41552785908318	6.45279661967931	9.32611488705084	5.18866068255945	7.01687723531559	7.099617958473
MAGEF1	1.45273369603522	2.71024310111478	1.61466790476431	2.49590522911442	0.286528186594637	0.376094234957429	1.19489942543588	0.201998937691743	0.581982103711424	1.7865453516622	1.03669419865521	1.53126169026989	0.948446615011038	1.58423213113315	1.15120444381116	3.19468145266697	1.33522417822791	1.20765919323605	0.783929151052332	0.36695517946486	0.917665667667339	0.720880518450179	0.202235253756124	0.614989787842535	1.06096858614395	0.778888952424372	0.252604847648879	0.333290430480239	1.36846592770894	0.252668333785375	1.12656953803125	0.479780076188131	0.265868866819377	1.5930937400259	0.394558321916609	0.568531748623279	0.424601478446453	0.100135541497653	0.822894044734292	0.603595542539532	0.479595304716694	0.176416772420135	0.972549360582777	1.52313525451598	2.4564949159064	0.977750742729201	0.270349418042916	0.942086316829242	1.20223370083674
TMEM60	2.77396351217382	3.7741173156401	3.29209522510405	3.11517967422838	1.80937619055611	1.10209248833488	1.68243475377858	2.261206134773	2.85086115154654	1.0115095900987	1.03348196735208	1.89269538935652	1.18311282094067	1.08570438195787	1.30024778557519	1.41536085109422	1.88480311584525	1.36736469409418	1.06717682203204	3.9712547557822	2.93040907237124	2.10458793880888	0.692951686910365	1.30059653549856	1.24877584368913	2.10762673076559	1.76229208191015	1.14258148946345	1.75072720171183	1.40177253432016	2.0080045452345	1.62437549459959	1.01405524679079	1.81414220364185	2.00629906561595	2.14487852086438	0.838540561309234	0.73795252034375	2.12755848135602	0.710768905689331	1.2260630614708	1.34160593410893	1.49310201780796	3.92189593521713	1.04061268292174	6.38992440866487	3.24068870772291	2.79492869388235	1.04778269849127
C1orf195	0.234685338001318	0.140913254260889	0	0.101953649477532	0.511075494663104	0	0.0687005481210826	0.494649791463769	1.35793731481328	0.682693679134384	0.0345135697081696	0	0.32290531703394	1.29317901269635	0	0	0.317349674374799	0.161214314417608	0.95051418464638	0	1.07138959450565	1.81661648137093	0.194901828501535	2.39337820359204	0.890012525642309	0	1.79127589144193	1.32090165954127	0.770597001690637	0.196839774289024	0.554457748484023	0.110492862544162	2.23879655575627	0.126050746398475	0.326162679124249	0.35166663577705	1.33336134479959	0.556892893081174	0.077933835904361	0.464632336924642	0.269876896580555	0.414379539194309	1.38898658653065	0	0.243677374916505	0.107029366057568	0.10433071056921	0.112499746786607	0.129801097616865
BCAS2	11.2496542062799	15.0500581611806	12.4967359681266	11.114137655913	7.70781350571966	3.23192180721728	4.96848443797155	5.06833083417122	3.71645007026721	2.59326051409091	3.6549612649744	1.73438741132254	2.94936930043018	4.87549544351198	3.17671693256356	5.23315702252925	2.71661608089106	4.34028200180578	3.26909921527414	5.28078970026321	4.22547382880556	4.10493267929867	4.05183817222113	2.1120316055331	4.81500181220312	5.16428668845658	6.4470544025455	3.32753436505966	5.22503023997043	3.85858333115934	5.25130920104163	6.48065661119581	4.73407984465752	3.30009597614432	9.84608583852393	7.96084650413848	10.2047058130755	1.8486286302277	2.82648709919287	4.14514213215712	5.49928748678509	4.98830250373446	4.35306608814292	11.3161950382959	9.48084208287311	10.0705605695951	6.9421373590086	13.1007813057679	4.40509956360924
RNASE3	3.22209882592741	4.56622277991352	2.02922164221835	4.00229495212887	1.1336926262901	0.997795542946476	1.0680449175547	1.03133363013889	0.808087661684147	1.33021572703473	3.07247049650581	1.89620080673796	0.507948724086263	1.85344576254628	0.755685954651182	1.40503984357009	1.16067281917058	3.20729554454837	0.18174701579139	35.9280739491852	1.04986510408451	2.93948908717942	7.56484632788792	0.137158559476006	2.52073556623107	2.16152386478331	2.10179563931906	3.75218729171841	0.998246019561623	0.15185253096978	0.622760890498159	0.548117930191105	1.42731708516683	0.553490109632688	1.0667454364046	0.608883214929334	1.29405693316846	2.57634282002896	1.3027553851852	2.78774646306965	1.23121003927519	0.653643043616506	0.819858297465717	12.5320258742716	4.63968963455657	2.72256731306602	2.05652168582483	8.71601400562592	0.5142378138364
RUNX3	3.86840362650369	5.02146052722819	2.79462042996301	1.39075794325056	8.85203992032593	10.9490327062587	16.2309680161559	5.68445794794412	7.29530021217498	12.0557561571904	5.73182521035107	6.54934200252216	5.82536879210312	11.9248249349118	13.1742784897881	4.46245297035324	4.64266789733409	11.7438543427773	23.0751670989991	14.8177185531368	7.52450293019864	5.97630191073864	33.3553065147568	76.0852068503167	13.5307130573392	8.51306543517769	8.30898067585194	28.7125000927588	8.32793431069772	18.4007440205652	9.53030987480815	32.3939892922233	28.1277378172481	6.45768706012082	9.42296012221036	9.89438593380376	20.4652638889232	30.3978601770877	12.0816550148484	8.26969473873753	3.85144663525949	6.8839031856058	13.4125593968829	0.784180485846287	3.06731211104309	5.53214584618159	10.9349128121964	3.84588535805551	8.52638425599883
LINC00116	6.74763439474902	6.87118872895138	2.09686570437578	5.16565157352863	2.2907335086398	1.54653633178831	5.3929930275862	8.027771120959	8.74115119736831	4.87459648277782	4.93544046827005	6.29971144961166	5.63520330096781	6.54872934048138	10.394827550736	9.26860290776273	2.00988127104039	4.48175794080993	2.55699212708239	6.13334773313489	6.00783853022957	13.3723157656469	2.04646919926732	3.43312184778338	4.19188049357636	7.76328707769048	5.58685302179651	2.46933759465203	4.0884107478777	1.91860596459086	2.43999720724636	2.98330728869236	2.94502919979701	9.76893284588266	2.01133652128318	3.64964385546362	3.05382759615411	1.47207864938789	7.75441667248519	0.846909282257737	2.58511501580266	5.07608926952066	2.43487935311824	12.1310021204173	2.20484079668963	3.81738072272006	5.91207359892199	5.0461453619786	5.74369856954637
RALGDS	4.63274312939013	5.23999090983173	5.18162386701813	13.1964828097677	12.0889472147163	10.6568658504908	9.87518311103951	6.46282973449746	9.13211847205261	4.45284981673955	8.81022506029164	6.97137962884919	6.29045605485983	5.87644193077049	5.97248535523653	5.47034556323952	10.3811215967827	7.77454872658502	12.9361811423796	5.53099118867148	6.0958806046319	12.6377042240303	14.871653739849	20.5817800057579	9.86994418373386	4.62776422041482	9.53414595708258	12.8028839346559	10.732305121112	28.5472435478692	13.9282201972801	10.6864396365131	27.5072566384709	5.08940793838038	8.32223427232082	5.9338597010427	9.6355457872357	29.2204482696191	16.7625712324124	12.2706657564331	16.9593493073933	8.14454279178494	16.7353651821879	4.61015976472357	7.19025259837578	6.88948449715311	4.87080175207493	12.9918173341174	12.9756375337901
SPOUT1	5.56093627679892	4.01773192728037	6.52750290309455	3.68463091169072	2.62419214396308	1.90176737197432	3.07644966963126	7.5396493278152	3.93962147796666	5.27796445131404	3.72272210584095	4.08042618196514	4.1741454990041	4.04795545122929	7.06028989209802	3.84347260154199	4.59448203046624	4.86632696722485	3.64119547719368	2.82189488056136	7.57355612402149	6.05140339799523	2.48954885573342	2.28928145272397	3.68195004270901	6.73196421213286	6.08692003349474	3.20882668279286	4.85413874028039	2.55378104634962	4.34478857654041	1.3334030539093	3.81553338290134	6.37277243446128	2.37812782376824	3.73553393020452	2.60423128503827	1.36105550263243	4.12721774629972	0.822996817758689	3.63189815866932	3.2234267840733	3.91943181719394	5.59147788890896	2.3344993252341	4.80960008407226	5.16559245640353	4.05312419983349	3.07585597172708
HBP1	11.6115728922148	11.8579062490957	16.0248066930819	19.7149762553463	19.2131630747512	30.5742819834866	15.3803294465403	12.8993550707619	21.7888968368344	21.8400488706594	22.4759633327308	10.5966310293948	17.8282398042086	22.0777259244052	19.3043130015235	12.035670514377	26.3362290711482	26.2231440729098	22.9987422453432	31.1232833218735	20.7802478844259	24.2368891961547	44.7810967409853	27.1884477124337	32.4564358976341	18.0361053891858	20.1914766981405	33.402057621287	17.8567413171779	26.2180743956123	26.2491363544575	36.5303474757727	41.6208597970687	19.710076190464	44.9929909184903	23.2482753199067	28.7695874400904	52.4923424245743	15.5810674254874	23.6435532936748	24.2695260381754	14.8176623612199	46.4046104271368	11.6354630459268	18.7926446121395	18.5664256320635	22.4058926714988	13.0308557997255	16.6734351686326
DCLRE1B	2.6208012041133	1.19021523110809	1.79920957133661	1.74813832429293	1.38640206289618	1.08515356177285	1.32174809547834	1.60589722974601	0.956030198483266	1.45563942764283	1.34663329803803	1.17657771899656	1.80098052841408	1.58167292905158	1.67965228241422	1.80345651092351	1.29655177700348	1.58421603053876	0.941741577730385	1.84865046221571	1.28387621526553	1.14665919310117	0.734764474173781	1.04251837192031	0.906559749454424	1.36902014681833	1.07291185822157	1.23020888508413	2.18833680444954	0.755934276288253	1.4766949465094	1.13721105838849	1.24547324774675	1.88309199291058	1.19279540878318	1.597970982254	1.53148582736674	0.725598089799575	1.67330744134272	1.46566840986658	1.28063117339253	1.60796424556272	0.676966104433204	1.77587204065831	0.906466242708395	1.79963751101755	1.47321890050157	1.80593573988741	1.62042472865522
AC073592.3	0.0429051714099553	0.0191631734656219	0.0913779274014341	0.0676895578773902	0.0781912995945858	0.11048280175515	0.0447954969447638	0.113915507088828	0.245468468310985	0.325365976323906	0.197336967341877	0.0274022109021052	0.0240501598488196	0.169195028981458	0.15284138604113	0	0.0856396574823524	0.223498749618125	0.773121466536695	0.174129007757584	0.340564212162607	0.75424023476394	0.356528764605328	0.790479316142515	0.632990991012837	0.0114374535525398	0.54433251523503	0.912757732216422	0.146882124767612	0.328288215417204	0.068671750568262	0.42878192151219	1.03692069873147	0.0264007859849983	0.238037936126112	0.0563090383931525	0.65508452588095	0.630089813845547	0.11657283021487	0.416327718895539	0.133977068972525	0.0888265281590564	0.347371949650977	0.00526224115937441	0.144738052067321	0.0531134365826106	0.0697532045954558	0.035797772088132	0.228900304526196
DNAJC13	9.87780011625501	10.0515114105012	11.8469643828236	9.183528266534	7.84983787561278	3.81624703499994	6.52796432186577	10.5739521596931	8.90334743528438	9.53823928279858	8.65289933734716	7.6019957812038	7.11529971405494	9.72017247201771	7.3988450604434	7.6529977728706	5.58120143047039	9.10769534815959	5.65714425201893	7.06894851504552	9.188318317971	11.0671011471724	4.03758018611205	3.74459865593683	9.54291499105756	10.8312699294034	12.5223897746695	6.71935683608893	11.2182416247255	4.05075545932116	7.45379125660824	4.35184558319302	4.669897799735	10.2713726069495	7.66716182500561	6.3151909077206	3.17057715729365	4.23594882273347	7.02646776483695	6.1179445786436	7.598853244988	6.38821802030962	8.217617335865	9.3086660784472	16.5341687876716	12.5974236193779	10.8686677287306	8.09821042316424	6.5572567479514
FAM207A	3.9357971966609	2.81432271675531	5.06617154512546	4.05032652811347	2.65627712689826	3.68368731782882	4.10265879914933	2.82993495026606	3.02112408261628	3.67125515591235	2.95803463404373	3.88132236335573	3.71814628240679	3.49063518170322	3.93881159853964	5.24380964895989	5.17069630252231	4.46018517189837	3.05893246038497	3.6365441347131	4.99107689465666	5.29123260548985	2.26149136008423	2.76340595488439	3.46620174274741	2.97124254180701	2.98853022262436	1.88164768327895	4.15589068283826	2.08620377454496	4.86277167192536	2.71492660397119	3.60715027103723	3.38914148515611	2.74168438404361	4.10859910469041	2.94943124866387	2.26557143309013	3.89048854085503	1.15399433265767	4.28661703291806	4.74621142010573	3.56741391945661	3.74423260233144	2.09276697256209	2.39816864915059	2.04077564110741	3.13192053950772	5.14634350628793
DARS	12.2174432355786	9.43977181585331	11.9957848213034	11.3343300534083	8.76525050259345	7.22871141606141	10.4289194438835	10.0226286900907	9.4938684430686	11.0556425406436	8.69791443884687	10.7196564399287	8.35001322998421	10.6624181038659	7.79505477627243	13.7201212740185	9.86591085914357	12.4166576791851	5.84408484453118	13.0237067376787	9.84473496078346	8.04294316941412	7.63066537405062	11.2806823881326	7.641119051378	16.2796262097653	10.4267830690994	8.16252506012075	13.2697173604322	8.09041140117066	11.632365201616	6.84941224644979	10.0849168218392	11.6389806069275	8.78390971311428	7.04056327159082	8.88751695508115	6.94625718031917	8.48318216990322	12.0898959332739	8.28223083466405	10.7272524256606	9.43377611082066	17.801350995435	11.0213398982479	9.10828890781668	8.32753666678916	7.01428436967025	9.31865549708379
PSMD4	40.7124857410499	36.4981699562659	36.0762933392028	31.9726209478258	31.6438731016383	35.9169046313414	36.7836636494731	39.4796200524745	36.7702446261049	34.7627684145819	31.1923118081583	41.6600724822834	30.8396649654257	30.0836947440923	33.9041961732922	40.900174847672	33.0670172515199	34.6743777453553	22.580969909023	21.317137954735	29.6141639827612	27.2303496047112	27.851552899487	41.9618086741452	31.0743217728085	41.7523023221156	29.8171487712877	22.9091227878468	37.646536035742	36.5829222716488	34.1704989737049	34.1687481337277	30.8024027051631	35.9241644223548	26.442502346854	27.7318556113622	33.7271737413209	26.987079681552	35.7831670559071	28.7304509739528	33.942541393606	37.476638638409	23.72840927826	49.3868008296223	32.3160790052228	35.4654535395961	32.1947058907971	24.2963874845743	35.8072010627732
HTT	5.41310896169853	2.98911584761454	7.57881430794218	6.91609276706003	6.13875405905894	11.9511743160075	9.41839268874397	7.88819854544291	7.15277972161593	12.9968456277002	12.2803365468111	6.0602103983079	15.8401390960416	12.3152085157294	10.851469008878	5.84051889442244	6.91047083760535	15.9186190218408	21.093467700665	12.8187156831756	5.42429696471135	11.2982105639836	20.0321442431599	17.3728428181115	14.3656767033409	4.42459221652716	12.7384561980968	33.1550447777973	6.81079808311631	12.0280582066788	13.863653650194	12.6105530626136	18.0934648957914	10.1499508817255	17.4737920965311	8.90388438281073	19.2597267494024	23.752680840088	10.6453281987636	16.5786747151026	13.3494561847952	8.55090656657393	31.2121943551955	4.19160382768939	10.6691213478833	6.2990472839191	9.13610169748705	17.1796630340879	9.23402162293779
PLAC8	139.25273012702	144.455328152709	81.2947278184074	123.000154645277	78.3679832923203	37.4966660444319	56.8856231527754	71.4478431420147	32.3373516802187	24.2516300163647	136.47886626291	121.090098771785	18.4335935546033	14.0385808104252	46.5290316730646	28.7726298080583	49.029636894113	153.531340001133	34.6321583927805	67.0278882171804	52.2677335567933	46.9937279637526	29.6686599954218	56.4418889259937	58.6510509410015	21.0721833690185	105.453779983397	12.768641918484	69.5695421019319	44.774379585029	45.3624682160265	16.7747698092738	100.206404299921	42.3640181240642	112.117973788696	40.5269224456457	62.1579360659257	50.8797771185547	107.621201859907	33.3526971056168	70.4331960568248	27.0683935678577	34.0543425452448	89.8268704637866	142.63004341275	216.066037912871	237.64557524877	23.4064767718093	42.8773965994847
TIMMDC1	10.3095398915606	11.4664759509819	13.4099502586878	10.1942631136945	6.55550526286481	6.92691080548045	8.15270416441697	9.09096275131588	10.4006099420093	9.8738024184399	7.40181364789563	12.9526569141911	7.64497256524183	11.0698723467335	10.8690470004022	10.9197207132322	7.54389613752004	7.93727043981926	5.95789097134159	5.09024534803826	13.6715576673803	13.2220589083433	3.54529155046563	6.15772902182226	9.44344108457084	10.4415425245959	10.1777960189821	5.26952170995686	7.79349032058639	4.83735757702939	9.71432621655239	4.99790396445836	4.09499839774783	12.6578750301483	5.72363426467652	5.50672551920388	3.80973544557798	3.8700280348382	10.0854356877999	5.13733552061731	6.16459740182259	9.21424245150272	6.60075604293269	16.5259648537531	8.5023739085432	13.5883859683322	10.200383673548	11.4955836296933	12.90792473107
ERLIN2	4.8933815660418	10.0764956532971	7.25213801574123	5.49004646810387	5.34673756105388	4.96782437709491	9.05354228437437	6.69124840045017	5.88230861578224	5.61201156545819	5.22343179643896	6.27946547161625	6.17473920042569	6.56724126850777	6.28458403614325	6.65011639709032	6.96977124546605	5.63179081665785	4.43021675674698	9.56492530059804	9.57795419912269	12.5106571657949	4.09087443431391	3.53832699695354	7.49697407161297	7.06736744132479	6.43630026075675	2.99799519212313	4.57068213479864	4.5395439171136	6.48707812012261	4.18341560273229	4.153072813344	7.01995919713522	5.48498020845008	5.09753005009565	3.5424766993554	5.40670861432878	5.87538071608529	2.61318467294966	5.8606070975211	5.54177271229847	8.73244194787338	5.94203667628912	7.93182684983193	7.91973804559573	8.44706922446116	7.82159816176984	4.7819476412895
FRAT1	4.9488331650067	3.73142923454182	4.28205538125734	2.85603148934134	3.52370228429119	1.72085294801882	4.75680226823014	9.16310878753555	4.44192648607364	6.56504529623124	2.84927403236288	2.78913200058792	3.90302936141925	2.21083633089574	4.31564142621208	6.03510504006322	4.41002917508634	3.63885881490865	3.30793356164627	5.41926572737836	7.04665930655292	5.57226453783478	5.12329051891273	3.14101068567228	6.89998276635905	5.61253084023714	3.75499264041178	2.15561115015741	2.2624136918958	2.67283099954039	2.93575542764994	2.10311141353832	2.66736602247514	5.53007802212128	4.99056650987489	3.56889413134364	1.51496020166863	2.54978227222163	4.03358448903266	3.58444122914421	3.40505259647346	5.81287388527244	3.73520632421651	3.15412618029288	3.7401941146931	5.50964328971003	4.13910367446119	13.2720217885441	5.51169395060953
AL109613.1	0.126974256383331	0.125313052751856	0.201588669835801	0.381461085850336	0.12677242245039	0	0.239991700587816	0.325088910980419	0.0580054283744677	0.260775118879751	0.236071625028683	0.168753146232858	0.0862614292006462	0.543178513182382	0.19887725928173	0.0886602401133265	0.203923740897231	0.467308735443227	1.0781876888	0.325431222354725	0.481314470650406	0.69149128226995	0.693829111455597	0.92787058299957	0.608785995990761	0.0407002774048924	0.293563041246367	1.39889605534578	0.328882909686743	1.60620292061876	0.499226905059796	0.491379683568686	0.634202418316444	0.186763760726198	0.609991056248477	0.0828879881749524	0.562218763961363	0.619246897241809	0.121153666592406	1.01834861189562	0.091947542681736	0.0615115944597628	3.3379934230423	0.0980142004396061	0.648552120634098	0.143324737464103	0.124411230804319	0.0972856266443619	0.58854928001053
CHD2	31.6589844029912	29.2670295647205	51.765669718261	86.703966851169	77.6780026685943	97.4645873228602	29.0081908576704	53.1361388118798	34.0077832002067	67.2502974565009	98.8717153216644	14.8562055282831	39.7490904977766	87.5656082523435	52.0206588352135	43.9564693004443	72.6152609981277	107.621403586202	104.54222436685	126.134134524431	59.5428785400674	86.1835606975187	119.875020347565	55.7867527604476	123.241807725473	32.9591293039818	89.9167885778109	211.568072733651	54.616034462422	82.6453052660946	67.6357626988106	98.8937499060911	208.374550367666	44.7624990335328	127.049465604218	80.5828121106481	115.948247273736	137.672119439819	52.2620001110742	209.349829851549	79.5432577897585	36.1848720802647	207.321447562831	19.0577777373672	120.720259188667	33.5243221828385	50.0408905548965	60.3711897026765	52.768664961854
ZCCHC11	2.55529223688643	3.07948267839455	3.89821496039785	3.80454321081212	5.27072339722278	3.95065547271491	2.05395223893143	3.54339429120904	3.06166164663223	4.10828764635259	3.31349593303283	1.46871048398718	3.00965994308949	4.30104207396011	3.3006441669848	2.06164604646743	2.52820907325212	4.82751008457486	4.8500126449947	13.3847034775433	5.69225954544314	5.65558313588956	11.4728638227669	5.91785545096976	8.9023135004524	2.81274985152687	6.52151925055859	7.76308353652127	2.82562927438587	2.84543834964066	4.40596938649628	3.65615609841944	7.49806697779185	2.70340239212222	8.09179191068341	4.4137740061287	5.41526413466556	8.17845166014814	2.09231117230582	8.79535810513937	3.18122333788785	2.49624240423114	11.1721920405377	4.05938209885176	10.7463348096018	3.9876125891597	2.53778769127795	5.79827027251215	3.53765432758667
TSPAN31	6.65909845720795	3.81443412427994	5.76430673686273	6.0129495993531	4.5343645106162	3.26280033742287	4.52790125213993	3.21567554845927	4.35169650031727	5.8484336947758	4.8590074085208	5.58000947457746	4.6658154643481	5.54784995672216	5.90855164473287	4.25418623252699	5.64498922402908	4.78619565896887	4.48123558676412	4.87675553763167	3.02299254906119	5.63625272439319	2.94266471292575	3.65027833354778	6.9001285312518	5.1199559575888	6.13178952423996	4.11334540494655	5.34825454818194	2.74553680886093	4.19282513041803	2.73706341171559	3.41720769093442	6.18610860187079	4.48809806276571	3.26720144506789	3.66552976720315	2.6767879204519	4.46189454948969	3.4159931800575	3.1590112793413	4.65342525074589	4.53766888750978	4.67429748190215	4.67459109944582	8.21078431008288	8.67283523433828	7.37486798995262	4.4467919322084
AC093323.1	0.785028225127215	1.52588176136895	0.937488976234671	1.10006583970856	0.514862746139748	0.48114383064337	0.575531785947804	0.999970947890022	0.888906535062317	0.520585167832427	0.559748088484275	0.831551682281658	0.868878017309871	0.906042281244619	1.21635893117086	0.783168315502529	0.648948683942123	0.844795089004515	0.610846983160737	2.43059218837762	0.943657877092932	0.645495549532678	0.932484266796064	0.903920646604112	0.813514121359226	1.48492828868263	0.932176346629253	0.405832513632304	0.370076720663754	0.573906056288588	0.772875300360719	0.892556314462192	0.855152790216926	1.30288964520095	0.839904866199276	0.654323970225657	0.642239522470595	1.30230044939639	0.815319783917279	0.448773773647184	0.635057261167789	0.827516425062946	1.04493505802	1.48112586968703	0.666857610072707	1.60201246591431	1.16073963512008	2.12116436008777	0.331176113642086
AC010132.3	0.791494388817191	1.11166374659359	1.43391078393385	1.15357059645599	0.610565731504097	0.420448618857869	0.53655835209359	1.24021680297867	0.685553221610848	0.638882425716493	0.745027864701522	0.25831425712865	0.264064167436289	0.880374873377758	0.838512906674737	0.61023936675774	0.723190833698373	0.513149756814627	0.541886983550422	2.05870602761699	1.16878245219	0.846633182997329	0.739274220884427	0.806380786432459	0.662750076907305	1.35925373473242	0.33112458532704	0.710567948709274	0.555060502612931	0.413565439728425	0.769964177314299	0.316762690021544	0.492096545555789	0.8857529547633	0.854657772630504	0.408024364589564	0.605397262429985	0.320157018616348	0.356062292213002	0.410465425424958	0.976069891492536	0.876249362279369	0.68273007204342	0.493587244487052	0.652193422749705	1.09745438692705	0.990036626395214	0.752953758612363	0.671979942590389
MYL12A	127.972640695906	156.503428272107	127.383853095971	134.501645230035	117.896324216897	66.1329440749887	74.3800548677281	94.0502947357246	90.7083886606906	86.7017284638586	82.5830259955724	109.649972698366	66.3551857436218	86.9388334124415	88.5656493294769	90.2583052605251	65.1781356204147	79.7440844503835	68.3148556472807	94.9975913713402	93.7987966433403	65.6115320686123	104.035013587668	87.3522839574942	131.702427234152	144.870216675306	88.8404688352506	51.0349785780594	107.460735513125	68.2658422565658	68.1484407290355	61.7338902022369	97.119538375342	80.0874855470318	113.531412671753	87.7609093733661	54.7864482537135	52.6684709385311	83.1949946342544	65.4526230748166	72.2653661204667	79.5442792839896	58.4778479121779	119.982482027525	170.85688235552	184.534850474356	155.009608813615	165.763380634934	71.9275436233345
TBCC	8.36700840802642	8.36663969879372	5.35192094779746	4.09835729197585	9.87537117899486	6.14205536948105	8.4406461487337	7.16476757447751	8.73705752913899	6.27541146290472	7.19838205118425	8.38439433801011	8.68762137474116	5.13419252990459	6.3936854154394	6.69678342712581	5.91719291706957	8.90274233659869	6.66411498807188	8.04978428596807	9.38696653697623	7.57093581950269	6.80416188748546	7.75934053555878	7.32180569930745	5.78495429272906	7.55912447677539	6.66822861290317	8.15545472300271	8.40484539984647	5.74209364542171	8.81967403722707	7.19148281180297	7.41865199336743	7.13642367622532	9.12221593918895	8.03125585616167	6.07470495059286	7.02389321200709	7.87321730969348	5.06708558963517	10.2530571568853	6.33879737222771	8.00986681202154	6.31111424949356	7.66252607779211	8.20948689108487	8.04051614451935	8.47005926907794
RFX2	4.50910682649243	3.60260617033397	5.27439213282412	7.18726559581603	18.4911038032367	14.3754754755079	32.6932744367223	6.14897579816849	12.4927535137027	14.6969875659472	8.78879418794002	6.8998157150709	11.5561376653364	13.7532273517699	7.2606396749795	5.09068310007597	6.24505262489148	9.05550527982743	12.2059557305001	14.5388035652092	6.47297847681746	7.17372510185743	19.146509694543	3.62610025323075	26.9428133852353	2.84452471156649	7.46751244049762	22.9522805524516	7.01219574881915	7.44993897276375	12.8930667369402	10.9825928237217	36.6685327667685	3.42576479401797	14.1827563471483	17.3510525751461	14.3813386037331	29.5753305558723	7.91380348690709	16.5672687848994	12.6313720655107	8.40618639424956	17.2928016016982	1.3164537946259	13.5550585303695	3.33874401883891	4.02110940996332	9.1441065795008	7.79552914373597
MAT2B	11.9399420771877	17.46721301861	15.6452949925352	13.02796846451	8.40465011870608	3.9375968239677	7.25112138548068	8.42582049261338	8.90990038469864	8.72316204790178	5.32657497435502	10.5276390433109	7.26899331925571	9.01839037092203	10.9791221403103	9.43561501313112	6.99509523735263	7.11188108973412	4.85662968207563	8.66310973329799	15.3822610134077	8.99916000089858	5.30698710969154	7.56571373112204	7.3344640127643	18.1546166747546	11.6243298339934	3.16268490778235	7.26675681370863	7.03128351668808	7.89047302815442	7.67447410160424	5.79605163955634	14.1649990017342	7.24000204657479	6.85556398794246	4.02798669238368	2.46519640556691	8.37217383387159	3.50735542725697	6.36813861006302	7.61061252945953	4.5803469605529	20.7435770668206	10.8502572884531	19.556551045872	17.9138478323226	6.77402121569741	6.16082985426169
HIST1H4H	56.3177537521005	65.8918234620776	80.522035012243	37.2817709688132	52.0842780165772	28.0024754995588	44.2751089258885	26.5463345667347	38.8338024654741	29.0724946893019	30.0775240290274	54.6882516876666	51.5536512765593	34.2600474826576	43.6883027012749	49.9766796151993	32.1104980372302	29.8740287479	21.1847163286103	40.2434427644097	39.549307070392	18.2904938458989	16.4208403443424	11.4138409357773	29.0951159874915	35.3408023267546	31.4700797905761	23.1589819016412	21.2260117969523	19.3457507347841	44.1405549685588	36.0410032203368	9.31208019101012	52.3598506888123	26.4069338683228	48.2115544801871	22.1229666304245	27.3437683334529	35.5489422564019	18.5809565048353	31.9257069058878	28.3735374349721	41.2757228109012	68.0613983022205	75.7980560008172	51.6594184741919	52.9047608972852	34.8672372538843	42.3744206758437
SCARNA2	474.573134334041	320.171310331527	221.349481849906	361.823385510108	498.105043567848	393.140585536071	253.857359277698	346.945781385147	335.548815019555	406.170397656188	336.247961598305	159.419647504217	400.163898657875	407.044311957365	332.839542136062	406.968699356142	496.169088826504	406.110148889245	274.000789238834	921.286116416833	461.605995379124	499.745623366853	409.797267855084	303.644211423451	392.876727667054	309.122945923244	427.684502068448	652.849390957489	433.46429214512	397.910901630532	367.684335919886	466.796321798169	621.865827100526	263.110948720756	449.854198504625	444.862504131479	597.695231068079	517.804998542334	338.573950826589	339.672811312086	329.494087176458	421.741216865797	232.058083889408	443.572497678391	388.719913482636	85.8480454621578	281.182913995378	529.881956881109	443.988847856299
TTC33	1.07216974890696	1.59094160564467	1.67281140254464	0.882108287721735	0.674773928206857	0.428953573083076	1.55732965483189	1.77230208877592	0.877628954680183	1.08737837053702	0.617120803552233	1.45724865573315	1.39731530068772	0.984870403927258	1.16907316720031	1.62663619250312	0.703223562684193	1.34676697296626	0.626426536655473	2.8341940098481	2.75796769566661	1.96718406839571	1.42065014776268	0.725521803867973	0.992209365093048	1.56460818177202	1.21451611057809	0.745131548446539	0.623819397694098	0.799281906302848	1.63456839299485	0.654627927906199	0.467458825879989	2.03598923314847	1.12869711566172	0.583196709050409	0.366771476186394	0.341154404299717	0.553215173912262	0.968258438077823	0.77376845939547	1.05581984148637	0.875717418385985	0.758923278617191	1.34980899881566	1.94604147246908	1.4661976228373	1.30018579481557	1.03935862480345
TIPRL	4.99048521595482	5.36815640301775	5.91886775348128	5.14104829391224	3.8034710773778	3.99772476381061	4.02046860948436	5.41913365654997	5.61302079573019	3.39145014611852	3.91465838452245	3.05686539167932	2.73279242119465	5.56585475557517	4.21976411382113	4.61041499494429	3.0025220012823	4.33710249011129	3.2695410424731	7.00311008786985	4.96472132477946	4.41390015952159	3.21989824559987	2.97449134436926	3.19482875361536	5.00263488508463	4.23171126596439	3.58826259233369	4.49462378941962	3.34747696919595	4.03522380483302	3.92328168769802	3.8530218631429	4.25293859910591	3.41842448993605	4.35707246195711	4.25426785388637	2.31456674607213	3.53171396970354	2.40480353584976	3.84734265601188	5.19226744048571	2.87827628929613	7.32116249161782	5.0430126361018	6.14295031284628	5.31423587951547	4.06577811235049	4.51074748189513
AL158211.5	0.187547772266981	0.335372315274843	0.143469205456713	0.396145340633067	0.183578544905172	0.195879520245736	0.253956002745889	0.131234867967269	0.224239043659179	0.498638239138125	0.275738061528737	0.131187887664062	0.422006707692553	0.434752030785968	0.246221273007528	0.383858613724338	0.424665684358581	0.490576300336157	0.509402340938214	1.08778659133284	0.59793738954762	0.697847782317408	0.672625222226219	0.443823728015304	0.547754480162765	0.279676711021815	0.544281633873652	0.640032138821329	0.351648165445775	0.319298210094073	0.579704500919506	0.244018743626853	0.249673801501695	0.393507689532842	0.390001864706131	0.163802162256376	0.321879501958409	0.245548652408708	0.381354924080532	0.357872775548588	0.376168832407458	0.283361170506397	1.01222326428686	0.469871230634264	0.616375265855382	0.242702202050846	0.309358617700677	0.198150177346554	0.335858009961457
PDHA1	15.4314035947908	10.3722696465823	13.7576543104123	14.2838377323218	10.4951047987588	7.43127902264816	7.71839267561032	16.2678457691916	15.500225898305	14.160197471276	17.3029517379816	19.0095680553191	10.6959752884232	15.2921435803731	15.0155517586749	16.4132357214989	14.3767094488267	17.1765513162622	12.7009038105354	42.2605608278299	17.3062437722269	26.5752625642552	19.0197740948431	7.43368810490119	24.9536576658909	22.9397300198508	17.3145584397597	11.3127110493362	16.7970286411734	9.34619625297189	13.9664951831553	6.01950298156672	18.7784477785441	17.0388835445708	16.9824778394342	7.05613973511856	5.99217190871231	11.6322914520162	14.8729058419397	17.9963111616936	12.2614608709068	11.1653348500394	17.5847383086843	23.2409154000625	25.1128841124517	18.5100357152436	14.0518544875848	12.6299466072269	17.5267046481184
GRASP	1.95446903460381	4.02196569368801	6.92507014003721	6.57276974337275	3.03947171213165	6.50433956727449	4.0944451576499	10.5743422439538	8.11009829686021	10.1223189109983	2.94191892365798	3.57764037030779	2.64938422764555	10.3471644114197	5.29288078107791	3.02947978307523	3.94717167109774	5.48699309633892	12.3894528040286	2.55736885518401	4.97699777864343	20.4603749862951	4.08225191400671	19.2259377432749	5.78580705946632	5.80312613643784	7.6911856457162	6.27478948114472	6.30418372586265	4.08367930110211	11.7028902964083	0.715511950893736	8.9782669654965	3.17000469411872	3.03035207047721	3.16961470694261	8.20790542727685	5.17309007725685	5.06901614529973	3.51473124620336	14.3250309038859	2.32227379328098	10.5455878442641	0.651912760342458	8.00604036863148	8.49659525714037	16.9648429529426	1.49299148432821	13.2735671754132
PNP	8.16902101365013	11.6234815351239	12.0913032743102	10.2522861617712	11.8163418826681	11.0848752015942	12.7460822879916	8.11223052091032	10.4449699361695	9.35866094280118	12.0106009580067	10.8847967468933	9.06048294111696	8.26819779824211	7.79212883938827	8.51347735824019	11.4096426498413	12.8640535764126	15.3098386518964	13.0441654188812	11.9819042859323	10.3747136203121	15.9527193659121	7.15121408981222	11.5045714724993	8.54474138706271	5.40555790704847	17.2942772936526	7.47306849918687	7.51417895209725	6.10076386815108	8.04156853710601	15.8865634257921	7.68497552956106	10.9593564367233	7.16146548200997	12.8193667746599	7.6469461969046	7.13760064640454	17.0029661731942	7.36469122406129	6.7986813283845	20.9809972720993	20.662552274603	16.4774060918219	21.3539256103043	7.198452756611	16.1696591044585	15.8418746117048
AC017101.1	0.165362479623009	0.143646882419461	0.169320764135342	0.161171404018967	0.261422782599151	0.279050866163472	0	0.0646225440591095	0	0.374461720149866	0.222685065409667	0	0.41109794947768	0.600886411756693	0.236682266019424	0.110185743023104	0.339235517934234	0.330364068956633	0.30854828312621	0.754559362151765	0.428821205224239	0.935928665167891	0.579206833755547	0.296672363278204	0.671206332648648	0.276666049542891	0.570809646085149	1.0206562593112	0.355024730246063	0.0263387231041653	0.647900771478494	1.02395568609642	0.542791433591986	0.517136890260653	1.26307771252362	0.410584883966232	0.560540924593878	0.354923621994195	0.294500258300429	0.0389161440252085	0.42857057036522	0.162922181315679	1.07567094540214	0.0235303000993652	0.265705367777788	0.151083402582598	0.104863505424871	0.241011831907766	0.169362525179782
CAT	49.7495775145413	39.236747114576	50.1918796800127	60.678475186794	39.0917222355855	29.2551131708216	57.1190026052113	35.0953928583611	45.8407487347688	38.2734388224357	35.0311362191386	47.9016366307253	42.2910465481297	37.6076412810912	44.3272959914381	54.7808841186366	44.5618234515273	33.7813495038038	29.3504587026942	83.2217352838969	27.722457164889	20.6538624483085	30.4171489633944	28.2929898530843	35.728295694299	60.5729721269795	32.601609798797	18.3011257821828	65.3168326020794	28.586427521252	51.4134036670336	22.697817208467	21.6690934544358	50.2542272625158	25.4736197604882	34.5599537661494	21.5607672395021	14.799316288517	37.3509293929515	36.8208631995771	33.4830050237278	37.1187734376926	26.1842452981211	57.7852117482931	39.2949110071151	51.7976718964077	55.0036640173096	32.9079197071507	27.5739234566088
RAB29	5.26671211598924	5.75204982073852	5.35105317637786	4.17402772231774	4.46187520767921	2.3710293668068	3.30835221322092	4.98508581621105	3.95324395495151	3.96012430911401	3.83614865257294	3.69446544083508	4.93805566860341	3.87757970064822	4.97044128698817	4.75647857289163	3.95123896191164	3.85119128114104	3.21395456113204	5.36393039515069	3.30545571207745	3.63197383317298	5.35965781399379	3.59590478721012	4.78325852618269	4.5621898034961	5.12138401993108	3.61576033114804	5.2981239388962	3.18499392914624	4.13304526750402	4.46772651486502	2.34265994084014	4.26219771292154	4.09558287635627	4.59418454923613	2.353454196802	3.15599962197769	4.02226636101594	4.11113694698196	4.39061879779123	2.31653491866755	3.83511975685389	12.2913233642039	6.60496707067536	5.73332072434701	6.10413904909608	10.5084678568653	5.00339175975454
CD200R1	1.8853009533255	1.37568518551097	2.13299702851063	1.2179581155182	0.470142887374972	0.00983571483282427	0.0367317015776496	0.0612282243005524	0.844686447356378	0.257522659976364	0.300014152390237	0.450159511640428	0.246247845787035	0.418040737747849	0.790464912079804	0.324033340786963	0.168747226713782	0.424954724982294	0.115324834300112	3.18223488532044	0.443479129840082	0.214184647933359	0.170183022706659	0.185787154812115	1.12341232921897	0.463078522906466	0.932019733509782	0.131293325580798	0.498758941298537	0.198353383145568	0.156655711400365	0.118027169956467	0.824622503601256	0.335848627782351	0.590627477184192	0.421685069892485	0.28319907872516	0.00984799947602679	0.753708136770688	0.515810558925074	0.168725766426547	0.136492703352456	0.0771627832655759	0.272028596270563	1.59567275864767	0.594693976941354	0.868380578953004	2.07619016498717	0.357664763461519
AL139384.1	1.07154738963218	1.03617460531591	1.03893930122958	0.767777021656344	0.941415615241271	0.495727282604502	0.858169704197886	0.959976596726787	0.697354791637344	0.464467716596178	0.848012912325376	0.900472234062933	0.90467425227029	0.203934740705269	0.711416237132393	1.06730569691715	0.933945612749918	1.02894980464678	0.647612009431137	0.921615953279728	1.63229087633276	2.0341699467408	0.408398562546853	0.437176068270267	1.08996806186614	0.853510162440048	0.788562188387418	0.407118380444725	0.541686344425095	0.5822138213779	0.512890110762803	0.496188106503786	0.303288090973201	1.15693865955441	0.488443301803102	0.596994084892317	0.458977068951272	0.0983693536323783	0.829111065018287	0.686163473548879	0.769021330979024	0.799877611345099	0.531071185565779	2.17602900398143	1.32059943855881	1.01452487201264	1.2833235074139	0.63065993290851	0.908668052740428
OTUD6B-AS1	1.36168096920223	3.14296740136183	2.22618810241931	1.54842114469759	1.07767924927795	0.622612671028203	1.28496223644511	1.13533370060927	0.881762656957104	0.735827313752517	0.64899864528564	0.831666305012277	0.943885484860538	0.90132804835898	0.664332347543809	0.75535069530983	0.561407015168177	0.847263281542314	0.84970555371571	2.02828273819012	1.46528013406313	0.927924533418653	0.956349980903524	0.244736729813889	0.853261420423071	0.79393010279545	1.12685802424157	0.60551529453242	0.523871632662888	0.755064238225166	0.952214672147752	1.13866917844023	0.667433551541412	1.1115603775075	2.11353731385694	1.18165546230809	1.01198566249129	0.888164707807165	0.626544191842887	0.973031325227462	0.515681027790394	0.787565018449023	2.29775648445691	4.14190727417927	2.48848212636523	2.68891321569505	1.52896208412434	3.05340743463145	1.18079453749528
SDHAF3	3.20163395329119	3.78676169030651	2.69818886796759	2.59187414403744	2.0646478913991	0.482352423388499	2.17757642262285	2.61731295375098	2.49711445874441	1.23130280059023	1.99401279716057	1.71475516415904	2.6931215523098	1.48422451937556	1.70684015614048	2.39555577248381	1.24412719820742	1.43524322607947	1.27787727153665	3.18823747285609	2.20253137161166	1.67820287318213	1.31242812716047	1.65579267075189	2.86058964319958	2.87230006982006	2.47102195696465	1.90083661188329	2.07886466581321	0.317609029813155	2.35944039540977	0.474369562054034	1.94971170587728	2.02980604715549	2.04416397923086	2.60442111816609	0.486190403943422	0.580419864154668	1.99865581949875	0.94549027760842	1.07943915851829	2.64364416960574	1.68777088859848	9.8365732413265	4.81350683901563	3.08506054490599	2.33991408232815	2.46528837850922	1.23394448166398
AC015799.1	0.192497577927089	0.232265653917108	0.284499855062495	0.288108844434432	0.288219517622924	0.376376538007311	0.0509179822085291	0.159959450907006	0.249295815568793	0.496082890146669	0.307627054458215	0.0948315881585296	0.261670112977821	0.349601821009564	0.325116225620163	0.10860746779496	0.340093199873922	0.349699380199388	0.59865242413853	0.205207643102678	0.480844051605804	0.533308986163391	0.809943263326309	0.576613699473157	0.665126248500255	0.18268675388168	0.957016901852042	0.774986678962354	0.19039416341581	0.296304297527995	0.282298992614735	0.574619459827546	1.20877854914897	0.225653091740365	1.68815090970045	0.385481034799051	1.07921222103458	0.724272514519299	0.258327907737534	0.631084338129146	0.367407865293031	0.159551470819794	1.25319998223537	0.124042531429726	0.631942982175988	0.433256747806535	0.408101736991037	0.289206356358049	0.353171579668831
P2RY13	34.3532967736756	40.9103163058143	26.5372498596142	13.321064072915	14.5160779821405	9.32321009885357	9.28458103131611	18.6057837194983	18.628511954671	17.7162006552845	12.3748749322062	14.287449356085	9.33056680721702	9.61236754112124	15.7220104559147	14.8611003716436	21.1542158954955	13.6686306886867	12.4797124952367	13.988997574753	25.7061650529312	16.4624085538695	17.4839104609482	13.3223541086694	15.2476379813485	14.6539781197346	15.923693870797	12.2158511984369	6.85916300069275	16.6903669814541	11.043891156361	8.23109276812171	15.3279275500496	16.0104234041043	25.439593830356	22.6404390145799	6.42123424912953	6.09374664577151	17.6007508230751	13.851560772231	15.2366004873883	12.1021208426913	8.74717152832244	36.7992131334588	29.5870576832932	26.3920066294549	24.9293120352408	18.3371226357615	11.9083556208344
IKBIP	4.94821733885102	4.24245751851313	4.71293715043675	5.23524172852516	2.78770606216962	1.5517431093821	2.40783144452694	2.64948769079606	1.98374474269551	3.62195633200988	1.12797573730556	2.0162974866364	1.4387492397762	1.81178491750394	2.70954084740202	3.42293230460154	3.16614784088788	1.77084181669611	1.01320072854435	1.07361502143158	3.21539114724419	1.53647397077537	1.03367429784707	1.43604228369832	2.47449018682621	3.92528256634754	2.12868401759584	0.857863185149291	2.04561673970479	1.47059100710325	1.96073198424469	1.01105045471751	1.42356897127202	1.99010779525519	2.81203505260666	2.38440829057389	0.949953894274003	0.924811647385143	2.62272759178949	1.43199935319033	1.46260393530481	1.61060842999366	0.978242183432371	3.26580319946596	2.16300022389762	4.86706056540722	3.56980532276271	3.69964079093361	1.56684057778661
MFSD13B	0.0637212052162013	0.0378895032404807	0.0968875210410389	0.117138117334164	0.115866278982636	0.286925905271377	0.0582388622144533	0.200857842566001	0.00810296184627026	0.296132073696451	0.242877356443927	0.0101643454105697	0.0714164690195642	0.219876914085461	0.299236667858401	0.0530308643481697	0.135812873281752	0.315901018183479	0.423114474960794	0.209215911951454	0.227319669628948	0.590122365399036	0.648865860674386	0.163338250903493	0.262406776339491	0.0594627430569704	0.330125237215745	1.01157741958711	0.0828207128476451	0.173701336787109	0.278153233788487	0.179370807295743	0.146904829149494	0.11737406211955	0.352591487068432	0.250494520597326	0.19204194908757	0.515037173259266	0.0672316329557215	0.45802365477947	0.206681110897824	0.20610166539983	1.02995082835534	0	0.190666295094355	0.0876024606842427	0.0861750311007684	0.0849046742800422	0.347812318637413
NMI	12.9770047420771	16.9458232549104	12.9515190239434	9.5173543599971	10.1730420295035	7.09071928590712	9.04278271273351	16.6743744529157	11.3304239621141	9.29214290927049	9.99730485660015	10.5339587578949	6.81388618804706	9.57467171391903	10.1840649214771	9.32124948046996	10.1181949232141	11.8741139019472	6.88788489357022	10.6369080527619	21.1734075393995	12.50212361989	7.30541167010357	6.47699404616768	11.7209361351753	13.1568800017988	13.301254920957	6.47755185947897	12.5488744978665	8.65656378766104	8.15009691265251	9.85340526039615	12.3890019696137	7.3556096624891	13.3519857904767	10.6578115494876	9.18783041446693	7.69036895557655	13.3760075792439	9.23145886183314	8.3315961461844	9.5169797645972	7.81698014457203	18.4756892605045	13.6091987291615	18.831252703554	15.8811070628248	6.79590383794474	6.55546011612613
VRK3	6.98637774895241	6.70057501305744	8.65535498042224	5.82620111126195	4.31936262752523	3.23581188262873	4.16816393291827	6.48090520906808	5.45075325595062	6.1777121554617	4.62229040811459	5.94091000689701	3.86343118222572	8.44593446822619	8.51822962512978	7.10170166732928	4.88294468865617	7.0648233230222	6.43088774124436	7.94866793147508	13.549156166207	8.095562997094	6.60688908153546	4.52377706059396	7.37355604854079	6.42934548503547	6.96281835439622	4.57377026256034	4.32195919526973	3.58794453727997	6.73579276233948	2.89421956537621	6.92587164307225	7.0635829704994	6.02587251006213	3.34945399321094	4.52605388962842	3.09970067534764	6.49906775864648	5.35211652710179	4.97891476196123	5.13336118035478	9.68590570566663	4.91229177465541	7.31782060827527	9.52368961030145	7.54032894174628	6.97851837911734	5.78677938623473
IDH1	10.4833079884895	7.30400027555452	11.3912862743211	7.53636548283098	3.90525142539041	3.18482458717461	4.01091063889644	12.0889047451277	5.57525433480397	7.22824355867354	4.2245732364127	16.1785593472391	3.84477907006733	5.90588234985514	10.283629862217	9.36701288321416	4.07282287982161	6.04395811877621	3.07228821201557	3.89889860657686	7.15570746764945	7.61666283494935	1.8972360668865	7.09036443101571	8.45434929074947	12.8529343267983	7.20758059076483	2.66879525159831	7.49601607565286	2.56614202003452	6.14215114385732	2.58273312365123	5.50462157682241	12.9469409745004	3.4069269104426	3.18075241693264	2.76083464460596	2.93280847043823	7.41732437111916	4.1988396120159	7.81918666361106	4.91722327448526	6.36053433263362	26.4961171640323	5.63739574315987	18.4700303077668	10.3325610666907	10.1456643452969	6.80782319508827
SYNJ2	1.035694930747	0.621747711967666	1.72046781241749	1.02321513029647	1.55714430364588	1.05130757731539	1.76214531885271	0.969416860294703	1.94581099247006	2.06561607847734	1.57993174476302	1.03773971059363	2.57396402506414	2.02787901717035	1.08183710982951	0.861498668649412	2.15133473937078	2.80190297337855	1.63421865787082	6.88958049127779	4.60664789662893	3.77337507082683	4.10362602659519	8.62280676079511	1.87126736210065	0.770488037855986	2.84208457662764	2.82146377369916	1.33747461700797	1.8369289134391	1.67339477561005	1.86718219743489	4.52301197133071	0.324897758672909	2.45782192593361	1.48488334766642	2.73062168695767	4.51801738891523	1.43710351641393	5.66015250592007	0.692548921202446	0.68175576973702	3.21782371860138	0.267603354669647	3.8259720181658	1.60882477964875	1.12089282009727	1.25248218101653	1.66705404316087
EDEM3	6.44454015622309	6.36316134154388	7.23436410133711	8.75241950355523	4.52979305595506	3.55233637428202	10.4593288827676	9.18841700196815	8.25360963798569	11.2745596391829	6.72168869819157	6.42338221969719	6.28199135146988	6.82563677128008	9.23659611718321	5.58278510553368	6.20706390572784	6.44519879963457	5.86946386086847	8.74590463550064	11.4298453376975	5.96001308796234	6.83971290263966	6.26344567157514	9.51961174554774	5.12564618599794	5.78553339792564	4.13192920409366	5.05563996581233	3.48633188744875	6.68037277582942	4.90004112937247	2.58000948757949	10.9552432105373	4.54729575245956	5.07898497565437	3.91841543623363	3.79755504715255	4.51936317133345	3.22138640625228	6.27712631908206	6.74597471129859	7.4667990651145	8.26534772305475	9.28858128004672	9.40318343857932	7.14176076109325	13.2382512997882	9.98680313184873
POLD4	35.0018081601807	33.3920160467403	32.6906038019348	32.9761281903004	32.1290925758792	27.9608431414313	30.6807919910535	39.5358065989498	26.509847879739	27.0791609369516	32.1361687206988	28.6422929955725	26.198219356917	29.1050313256287	33.5416208948616	34.7893920642756	32.2274850551124	33.1682749853175	20.2185018749765	17.5002361805343	41.4610784111417	30.0633174827119	15.7640413249666	20.718336979948	30.2035789833771	33.3945973088091	23.8017492249118	21.7437652189481	41.8155606357288	22.5880918858678	35.8561413601538	19.6183544925054	21.653934537193	25.3806162519466	27.6388460506733	32.9216784341908	24.9075091618115	21.0882942509064	32.9638168309708	21.7376142631442	32.6465151838297	31.3628609871755	21.1228921637458	31.2485146319889	30.4469254523675	21.1468170885604	21.4521527163713	31.2847015617317	27.0366286468343
FLYWCH2	4.92731260954197	2.90041110261831	2.50839089248315	3.03845578017285	3.1492440077845	3.07156788834414	4.22901357198281	3.90554560788759	2.67924993940102	4.17582395122899	2.76154162301562	3.17593443285677	3.94028545757896	3.56042297476426	4.02261894087277	4.06289258149747	3.87763481135599	2.72040439095489	2.48932960569117	4.26323032038484	4.17576365081687	3.93361621058272	2.79190848179745	1.65236676882703	4.58860125111666	4.04614670003183	2.71867612704948	2.02998544461076	3.74658541212504	1.23649719823105	3.21888477165058	2.50412347065568	2.92200958933752	3.69036512063902	1.9185878203672	3.25565396426772	3.55909858897195	2.12039826060641	3.29910243802729	3.71992535257102	1.65311827684638	2.94302926811848	3.06273978858456	7.17504976341472	3.48411672998567	1.77367307906057	1.83355170336777	2.58650942191384	2.62139657711045
LRRC41	6.46343780151957	4.93272845573748	5.77222026051599	5.60669100844729	3.86773313248975	4.08266444884425	5.03530116529926	5.15495642262601	3.7034725443162	6.47700772369701	5.11579923110214	5.7012962302511	4.71494248616438	6.13162324979548	6.20364857161109	7.69783342180311	4.59628694226603	5.72811013928134	5.11503090190167	6.43203698876591	5.71202490837624	6.94711165550599	4.09710169114248	6.37510430269685	5.43911537303116	7.14168020652388	5.7052024756829	3.97276342553774	6.47875926920417	3.52909997423331	5.58616862700664	2.68018116090232	4.1359185787678	7.76248478010044	4.24782226339221	3.83427953184105	3.82028691842247	3.38454461685131	6.63427476061164	5.27833463896757	4.9016686901873	4.88864908161023	5.22361895019818	7.86609315025395	6.65468196053162	5.7060106239867	5.17976476601352	5.06819888340919	5.55546949129771
PCTP	5.24264907441939	6.68872196332558	6.41326136605357	3.42385142090724	3.32555204849466	3.35661074394343	6.05661390926265	7.0496455993514	5.53758126216125	4.71881801003504	3.30863234913857	5.88428991515685	5.17194294575323	3.88164058202572	5.8044066273299	3.73120817319267	2.87480554291314	3.81935113680058	2.97917247279752	2.91790447863372	3.64599456848847	3.15020078462788	3.86851671237453	5.8529160392592	4.00328010181241	4.88610355889266	4.98685923320428	2.59195531779698	3.77840809735204	3.3585364189755	3.72164966570027	2.0997318546997	2.65479147514092	6.15802050101502	4.46517472497043	3.11403204802779	3.41903814535377	2.2145571761984	4.17257265875685	1.60450951553205	3.65226107308382	3.43640669451074	5.13302512406569	4.22477813937056	4.02504643750509	5.93026605357268	7.10072101602036	10.7287904247349	4.60807792232317
TSNAX	10.0685632492638	12.7520946755901	10.9984248736783	9.54515308948551	6.65660471216046	3.68059067047051	5.066729821643	12.1533582489203	10.2545892660716	7.34241720656873	6.29086365186925	8.90079822393227	7.65567676662972	6.10635939202289	9.47887165714062	11.5317533203596	9.48297806248012	6.72825796944446	6.27263475064993	12.0909563768409	9.16172163021051	9.10655567591021	6.91998023027968	6.92748778749726	9.65057705500869	15.3642994722502	10.0969278351559	4.31373562152177	7.79080138268607	10.0021329158409	7.64072776676152	5.3388106196923	6.94384557621566	10.311986473575	9.26867365077922	6.68226403199024	5.20713156159629	4.6064112699991	6.07357193788686	7.92328164712127	7.16147816584576	9.20216120972595	8.36114088726604	17.7050041703267	14.5775722581739	13.2280347439344	12.6148740205347	10.1045573718123	10.3101717112015
RFXANK	27.0100417840542	17.6604092218781	25.2337606349045	18.8726115233357	19.9631800463876	22.8047604558704	25.839872423443	21.1509428434139	16.4484804352996	19.7105620319947	27.6858818715443	26.9015078443659	23.2513901369453	18.8713899869242	20.9667787433427	27.7832266149536	23.7768195304146	31.4576625741738	17.8276105609744	16.4374286577053	21.9107091464122	20.334674598617	11.0212835662123	22.1484910778542	18.793958237412	38.5920231407653	17.715333804911	16.1815631716869	32.945589344132	19.5354971815264	19.7867585172972	23.0062914252588	20.410345931182	18.8497605333547	18.6415492161608	20.0245902770915	26.1034362080552	19.0885663971474	28.1533186324739	16.6838156278065	29.8728910509053	24.8041884603446	21.2796360489021	29.2357550085929	20.8051822180051	18.2452309109505	16.8292800845245	24.2596715556254	26.1153196758019
HTATIP2	17.3721151729499	11.6544545250147	13.420247047729	15.3728769658383	16.2430949058243	8.33891963314295	14.1036968546607	16.0599100974971	11.2261675108459	9.83697577573272	13.5378942931296	15.220373351482	13.9008763457913	12.3131838640348	12.8888266132453	16.3589984375385	14.8114032424264	15.2819916395329	8.63040788782102	11.2234012630668	12.2059084896788	14.5927053322484	5.96010768635062	7.29853322903521	13.552077482584	20.9928133384907	15.7737646176092	6.04274421143183	14.6158752017165	10.1098040955411	13.7351479875183	7.98672130009581	12.4878799187077	10.501360451876	13.0068605625921	14.8993948743739	10.6014795320049	8.63285333920209	17.5355698647681	8.55169880234306	14.6416081645221	14.4095340120206	9.11278929857507	14.7906932966223	9.31970525554287	13.4420849410781	13.4279607794238	15.2916963848771	10.9581334618499
RCOR1	5.42359698796144	6.73191939068527	5.55385480113895	9.79140332325647	9.64887628174107	18.968998591614	5.7462255298002	9.04709468163146	7.2761700817969	7.90276807401505	9.60412725471227	6.54369222873025	9.37715348606881	7.83220235151576	8.78447963328349	6.57410275473379	12.7362927449352	11.8184510735787	15.5570932823807	13.9535867444548	10.8852508740457	11.1895145272756	21.9595254530715	16.0114152525161	11.8540387780276	6.50176152811489	12.0691936582148	19.3711659647612	7.13175922956352	11.8713936229991	9.55067013314538	19.0497524866421	17.8647450133732	7.23258288029239	11.5432006155822	8.64461428825545	12.7666600011174	36.8628999170773	6.53980092785577	30.5200620617093	10.3372348892686	8.29564926765877	28.4240222435953	6.6046828430104	14.5712375042056	8.15916073254675	6.62572623103272	4.74076727212309	11.308864077631
IPMK	2.28807651281696	4.20432039853561	4.24753524973726	4.30290526065397	2.7616461012236	0.777873341136078	3.05284844886449	1.60676869352814	2.26865724842199	1.87357061552306	1.06390854738383	1.51131740507884	2.0002369909802	1.28726309188093	1.6486513316826	1.99874515255032	2.08176670374899	1.6048499481422	1.47285950286767	1.57813213489611	3.12476292396349	1.75966422960027	1.26752428522974	0.925320913319406	1.73599740502462	1.66335847578251	2.29968424621582	1.2413237886691	0.886428931532969	0.845521148131685	2.02357375920705	1.0320545997396	0.897347403515054	2.21114053962895	3.27977025921202	2.73250027363622	1.02221437810075	0.957816977909839	1.44242583015601	0.805711376044665	1.11175060740547	2.12399432863443	1.77902352784386	3.27284627524689	3.81537679232587	4.59406869272008	3.42219605825329	2.49174653075772	1.57133777187504
TNFAIP8	13.40469469544	14.9190035631012	13.0731401987913	14.4961035606008	13.6489962672648	6.73420682780437	9.30928033614257	11.3572108259677	9.48864200838787	8.77110351519489	10.3561143848402	10.9027384637678	10.5262596661286	7.875201756149	11.2824163196928	11.8271125210222	9.78094905416048	12.2422719080825	8.25814774746109	29.5371199117964	11.6746942785272	8.23507170697204	13.8888869116701	14.0704846438078	12.8658497539916	18.2887697678765	12.5037981178998	11.8104858859015	9.50770531666691	10.6469137443801	9.02256118790714	13.4279518899312	11.2714619589842	13.3737768540048	11.6331492277612	14.5622435984335	12.8063075216129	5.57077354738811	9.62863446990736	14.6646702669282	10.234150727986	9.33612759191123	8.59685531833332	8.3050938353742	19.5311859765352	15.1281462424627	10.8186185761657	15.3154011336131	9.93704778896689
HIST1H3B	3.07179861157692	5.24100885062845	3.58982083618945	9.887319946881	6.3570475280519	2.34259873295437	0.462990480649831	8.28060654601764	10.1874633149472	4.19087504629398	50.7225233952395	25.9683105283617	3.32636047947932	1.3055484710757	2.19121466370499	7.26327592809046	6.10587218374988	94.9459698737034	2.64345147899099	80.1352198865526	13.5195428737016	24.9045375671888	49.6187908699092	2.37629196972308	36.85079872442	8.40051368213237	6.36505946985876	15.616392430707	4.76552994806083	0.384778421267828	0.599017311925283	2.3153958988546	15.805909844346	0	36.0016477298687	4.34615230668315	7.89523751139036	22.6745997987278	47.7086736929848	38.3680229131526	0.495477986510655	0.303716179774985	1.93225399240045	3.78830364859617	67.0555415544953	6.69955974821451	0.427577256641545	2.34132973459949	6.18858057036676
CARD6	2.31877611953777	3.10904495153865	3.53659227019436	2.67893150847283	2.30924245750307	1.60521435957446	2.36258451845459	3.60597717441042	2.16469869151408	2.39241432405226	1.61561997831228	3.44822392501529	2.20936111172845	2.2851361017728	2.88253341509478	3.05227449741519	3.06047893839032	2.48128497433327	2.16183252245021	2.93537095649898	5.51808159543467	3.45500242217527	1.93552305463586	1.70670707997525	2.10354453263428	3.37687151292382	3.16110719816812	1.98437505758404	2.08797845279916	2.35767743579378	2.33165726819665	2.7832987715079	2.78084475090585	3.3180504618473	2.76401305337587	2.36149271611115	2.13971124555225	1.41440395270116	2.44873988967134	2.83889948969641	2.23130156177452	1.58318565890018	2.58102216735366	3.01081177947793	3.71692694615137	5.13039049989641	3.36013991327932	2.41247770607697	3.62132435759954
AL133243.3	0.396762348705684	0.244859086643811	0.346726534426981	0.557837807893385	0.646563457127319	0.648881718794955	0.227600896060149	0.603734961711224	0.610569023782088	0.913745949848857	0.860715046584636	0.115359397971495	0.653970131201996	0.909666234350845	0.487443466150897	0.290678186103486	0.609011334324932	1.00496204055803	1.56389029134197	0.99981650428883	0.963757693061113	1.50528682642016	1.45851741682182	1.1560512759948	1.32924579852327	0.340412428796494	1.59569470375719	1.78016596000616	0.359810760656982	0.938610032882431	0.728620872992835	1.00522599120711	1.47752552392841	0.641150943449129	1.83476752917518	0.827873813729271	0.777669941989825	1.4348940742548	0.501674559282497	1.44285943114502	0.763268290755994	0.266771902424615	3.6114781148048	0.47363722549848	1.60426804800886	0.700732316277292	0.883620823653858	0.597144088826212	0.598410732161112
GGA2	10.0061333623812	6.50811449045224	11.6985481986297	16.5328438458389	10.2343661481315	15.2119705791023	9.29982990837632	12.9276718871733	13.0625342815915	12.6084645618908	14.6952799809659	12.836508100802	12.8332498087324	17.8241917995408	12.3659196832455	9.09286279604961	12.3134063464525	17.0219608729367	21.5197867747976	9.24832404308223	12.6372478339316	21.6512214868932	14.7135214479843	24.0923339380362	16.20205088093	6.80489683492884	17.6987224454091	21.5178576292134	11.3115393704337	15.2787759481441	11.8720454623665	20.0936947605753	15.9970296482062	14.7464474584984	9.83045311312403	8.45493711801589	19.7168316427109	18.642665616667	12.9570959967149	30.6873597676982	14.1186273647829	12.1124295807184	27.3203382047509	8.51346427617381	7.87352439607795	13.0308979978315	15.1756905519668	17.5273523811921	12.325886499703
FAR2	5.46792050474859	10.1985361144306	7.07674555789885	12.8593992223125	4.38961891989154	2.89906674262835	9.26057186565515	11.5525774507741	7.10311514775129	6.50317755560082	4.50438163867874	6.29191867385744	7.3689631173463	9.05775417646488	7.75070773352693	5.7802966661201	5.25556102157256	5.96962657284815	6.44154444700543	11.3064745659219	15.0374555382606	12.132563765637	5.67285881840666	3.99680911289447	13.5023667244924	11.2555858896825	8.11262800336359	3.52657329490965	6.30229955518666	3.57761946802784	10.0268417228781	2.99028940716735	4.86589415402869	8.20779712108782	7.3831520310799	4.55173113431379	2.80090723620734	4.49968795875275	7.36298856060245	4.2068701410657	4.17556508773112	3.71467401306716	7.34194006871622	5.56677607689836	14.0382442641068	7.83922438211288	3.68269952447744	7.13317336892535	5.63177723476227
ARMT1	4.8985169343343	4.25054097239353	5.96878337672139	5.30451217799397	3.5705520935567	1.64812997758145	2.77714068535202	2.27899675985355	2.90299030037604	2.73687855141316	2.57470489446749	2.26589820519574	1.97335676056592	3.14362597360329	2.51608490756462	3.16800379099942	2.21562144237454	2.89555573482005	1.90561377796109	1.02629633075299	3.44676767660408	3.13696047493917	1.09158057998352	3.01700015345575	2.03115587110986	3.1298117911442	3.40455307558839	2.28577777041509	2.97779668738076	2.54959206158493	2.86777081806909	1.99586576085788	1.90682752189762	2.74179133740203	2.87823515287638	3.10230380801322	2.54202845040676	2.20240426471658	1.60618571651347	3.3100237158977	2.56910008359479	2.90865746586211	2.60219016271589	6.9273510634997	4.66018740763996	5.66050122228206	3.97808420047992	3.25064092128898	1.82670153388157
PGM2	11.0836521674243	5.85631344024063	9.02532855978026	10.5741791252769	7.57743827838862	5.52280724757847	9.18013994855876	8.13493113654896	5.75084083839387	11.1073475607425	7.80935998364045	10.5278585710362	7.24687205279724	9.78974697190772	8.64372946283202	9.99472463176127	8.1171158724642	7.41064321651169	5.48381875573488	5.89550803594257	4.69367248556827	7.79600265929648	5.76406792553579	6.82827955605383	9.08911789208101	8.31188493234012	7.33650967911194	8.18121735402909	11.294874514933	4.87234408103617	5.29434324774455	4.45610520403509	5.27658551781206	12.2282434282495	6.52246223035079	6.16104308173689	3.91915718693772	3.83330826812992	9.02884852125496	7.77345625960425	8.20527360633765	8.45145997658247	7.87045715886972	23.2654661536748	7.61493826216237	10.1344438422005	8.85225180207749	20.3928116366933	7.76130792483628
C11orf71	1.33011212071658	1.67762338763567	1.81378565433591	1.31626794527148	1.09026086999241	0.494648943508962	1.19873759309676	1.40737220535445	1.59210380806589	1.41653002988927	0.523754187717938	0.609152472595675	1.18942360190583	1.0443910186097	1.10600837388269	1.14961887402332	2.05909545957847	1.07044498944414	0.766709470081796	3.04022423654048	3.2449973285731	2.26164010584553	0.840636249507836	0.299430110858522	1.99682867753654	1.3131372687417	1.6411611932804	0.618301950995144	0.693070333482364	0.556775696517907	0.97086160129352	1.01475241128268	0.566770393686984	0.867016993059615	1.10749156472818	0.93534264411943	0.396713463274198	0.557450781026974	1.12200286015649	0.783731606598076	1.35067758327469	0.710407687511492	1.18379521835966	3.48087125727955	1.97450067578207	1.15883043901315	1.30674683808605	1.36938377656947	1.22866328645763
DNAJC19	3.66124848321536	3.83284976527343	4.4011663757302	3.37636336833597	1.63916339745636	1.0396222202733	1.26829179473555	2.61187239014888	2.91739304146723	2.46296496331384	1.59652577759006	1.80967937160878	1.8024495110336	2.294215837406	2.79451658648058	2.45612366811481	1.57853641785587	1.98689144965253	1.47556041386535	2.70164109914089	2.44407209846138	2.1836584523815	0.830914102023351	1.58387401204861	1.68957800552455	3.65128933979693	2.27654909822748	1.25010750840712	2.04358744529917	1.57303164496752	2.08146369386074	1.67977214029322	1.38734407412242	2.67150797985121	2.05977377782446	2.04432434098209	1.35076182176272	0.851230470206692	1.95929731021554	1.59423096445447	1.18789322323348	2.2225790871214	1.7522494992184	5.97585983891733	2.09929602068778	3.90811538642411	3.50499081837989	3.10274975259069	2.46047220195537
SLC25A40	8.74200400657406	7.28841378118694	8.00908681421721	7.78451552530753	5.63906435253437	3.18841636870504	3.65365646945383	3.81528008289273	2.76854775580453	4.44032725486601	4.71325362024127	3.97034807059469	3.4747743817226	3.47472741148189	4.42908491222386	4.65796482032919	4.05524341446962	3.50019046961282	2.72520780891962	11.0220714412821	5.15215623021501	2.86342983458002	4.88713946588965	6.78896690235632	5.26427633899501	5.32568987719845	4.10458449370571	3.06146493633806	3.26750588297782	3.58185832170512	3.54206470124666	1.94872759497918	3.74282143549784	5.46555439053844	9.09930122514631	6.14493286879687	2.15158467391149	1.8982459830953	3.75593861689151	2.25099591522502	4.05926867057137	3.06867432860132	2.77859935444638	9.80034690379505	6.1131042471852	5.5219425182685	6.48194820368866	11.0938379855555	3.09516607339588
CCDC22	8.12674963259631	5.13904418436849	6.68517921114147	6.85858842681977	5.72232915953369	6.79010375031092	7.60023206881158	7.15223855152339	6.01067778234968	6.34074474830061	7.13488442815282	8.53628989812574	6.51462658493383	6.0153436403224	8.30280512201381	8.51150906460713	7.49229303507789	7.6494117246964	5.31003737947745	7.09760383797557	5.57497389181839	7.07938597271327	5.64260186027503	6.34025273790643	7.79263008437732	8.65658445667866	6.67762069457293	6.74086391332728	8.38270283341138	5.58600320810875	7.04909298154406	5.041872822933	5.40391742016022	7.26565502788479	4.03535489621508	5.38138741242849	7.9097092732257	5.05681813680797	8.54213251081183	5.95527633356899	6.53854277531296	6.19430153330536	5.40691985563219	7.30149802241873	5.66271772188193	4.50129332897985	4.57914801776844	6.9053492521776	6.01522323332337
DHRS3	0.848808599146021	0.583840074206189	0.131471400776323	0.157584010505936	0.709104699079522	3.11147843693466	0.152519142571779	0.625336454216005	1.03615072009521	0.409773702540931	0.769712757830459	0.095464988679666	0.873491064510158	0.684374248652139	0.483044123661251	0.225852435846221	0.657394987986276	0.306274289882999	1.1659729800684	2.51349638153478	0.616965944668803	1.83581963281559	3.42000336511983	26.5867994816436	0.494465369968829	0.39239899696094	0.116647337190733	3.41021889965928	1.34889851257695	1.87009624529846	0.26850909936174	1.71930693039447	3.74630912348313	0.318255666403049	0.778286116953954	0.650365995004831	2.28365201572714	7.97639543388978	0.30489024856809	1.20254120890317	0.448718033641033	0.277219496659207	2.82509935235338	0.448314600202157	0.386196973542708	0.276978652965762	0.193777774223216	2.22561141481538	0.420178033529811
CTBP1-AS2	1.60152805848654	0.890778767695877	0.781628073582391	0.937245621618197	0.834840578603072	0.684936979734764	0.751986066217083	2.81126713769301	1.59892995719725	1.26482348721659	1.39617605843969	1.30287584837824	2.19404241843378	1.09657857885029	1.12219262681814	1.78291225648999	1.36117861813034	2.23885153792449	1.41936385753654	1.75315602950617	2.04337852474792	1.35488541558485	1.06986910734778	1.62114644779158	1.26136334472355	2.17414580749213	1.13828901402333	1.26002783343251	1.7372943210548	1.07209451166889	1.12583249887536	1.45265096868831	0.952036141121749	1.54773838900057	1.10084319088925	1.95259240909678	1.21481963164542	0.65983030770506	2.32572998871041	0.65711705901845	1.14938058657324	1.58946577904525	1.61962974746379	1.72076766221613	0.831156916033326	1.19637122844086	1.41083956032858	2.10474630995435	1.87424435750237
GTF2H3	3.52639918619575	3.37993378630669	3.50276788739909	3.06544339665643	1.99621471303141	1.39875624917148	2.85606745198607	2.10337640412252	2.47410492954462	2.2154779650478	1.87732846959569	2.03027173527643	3.25036507194412	2.75861018834427	2.02058300487954	2.80777612780003	0.872837278551387	1.76231355182421	1.76117452075812	2.84044238728169	1.80247451021627	2.30637966605054	1.8537416861918	2.67220584212877	2.44844182768152	4.33519782144133	2.00394379813207	1.08737761677377	1.47232554002452	1.33897248020644	2.51010236278896	1.71425710858917	0.828709932479375	3.91471928730407	2.0891286080227	2.58216526167884	1.99325053766294	1.14262545016339	1.77009360605823	0.994296919769099	1.67062020798089	3.07283965358224	1.78140737446303	2.62015451996366	2.29890599213355	3.78332380008478	3.69632896323443	2.60624253138783	2.39018796688679
GLCE	3.67892972495485	5.18118585338229	4.48004252610982	4.8849055196571	2.55816298555654	1.53538115973733	3.55231081046493	2.42039610075984	3.38265674444213	2.01037547647764	1.80711194294173	3.09631564348325	3.08400030325814	2.4734644538215	3.10681691653378	4.19565016962979	2.82280178696153	2.33937164640823	2.32384004154753	1.40839162945729	2.50092472046052	2.38783464690595	2.0297574542997	2.32138727671883	2.70767877359264	2.01628091214163	2.70554095371357	1.90720110502428	2.61056237528431	1.26163081078136	3.76382142497882	2.31305262204844	2.72167293331697	3.59902410039001	1.96313494013001	3.2382765729961	2.08245792246457	0.792500269310643	2.47939387659724	1.3209948056691	1.27419887726302	3.50505565279559	2.56328372176712	4.75477071156262	3.4065750890616	5.06212751751386	4.8678167149714	2.54303716137689	2.64759248278469
RELL2	1.29232638225077	0.56275101925346	1.07767751865467	0.50629392981463	0.848963138320473	0.626261212829704	0.869764104513213	1.92346749225977	1.11237335433315	0.91351350476504	1.32237578586828	1.49186645073647	1.67600717407907	1.34747343048441	1.82672202358686	1.36573853421758	1.00917455040042	1.37596865458388	0.825255516569551	0.754041421530026	0.817522078726438	1.67242846721353	1.66565991177185	2.6276214972975	1.01333449587399	1.07020966168146	0.89505472155122	0.541721432292492	1.50890970835697	1.370407916361	0.965763633962794	0.944957572991723	1.10718225880669	0.758655932750236	0.925537778877522	0.70389066761808	1.44807521465674	0.773387450138686	2.47713773366101	0.641285944089111	1.54495933062877	1.02244931028986	1.82330503265982	2.6527136863847	0.757448482144188	0.784003527876751	1.24962502771718	0.632300130364609	1.17377327141621
MNDA	127.630925021903	149.157126851929	228.106645288344	102.488833548762	48.8638620851887	27.5460015692682	81.3822213711602	96.6184626421871	107.59729421549	91.9433716869893	40.1990876155679	89.8573796631142	41.7889987831461	56.355298474645	87.9870450407825	109.530552866175	60.7343093419972	59.5507722268931	37.7367415927226	86.1700583489798	171.972999604552	64.7952522345741	54.7294734925155	26.9103169410262	103.671146695395	88.3725439523214	86.4427718157301	19.2099672572838	41.9562673519495	33.8560214299753	66.6076471698007	27.0311914028227	37.0024396865479	120.601282215142	51.7068017240927	49.1943604195896	20.8520351980512	16.9648519042396	71.0654083323976	41.1967732513788	40.3936449680781	61.430062747818	47.5415700366859	331.05333254863	153.840897834725	273.490421688124	72.5759909104739	56.3001072185594	78.577764148786
RAB4B	6.36239790518227	8.67958239628154	7.6455561486394	5.73369729989944	5.4301561234078	3.40186424558971	4.70285529008493	10.4801982352456	5.28584478826491	5.63564536881919	5.11535928291272	7.15945335989847	5.26366391408838	9.75871786139794	6.63319853492041	6.42158039889618	4.21187488777483	6.36328154475407	6.80629307102167	1.67595924484613	13.3501470127029	8.60606435348389	3.52276043585706	3.77897696715508	8.48458224338876	7.35294829635011	8.83333050602846	5.24369772163138	6.70764900979873	4.13985156451119	5.37012477120274	1.70485406481424	3.91512186272502	6.69898111577076	6.15805417208688	4.45761134472326	2.61282370439719	3.42088924399364	9.12225188351057	3.31672442903361	6.47231870593236	5.08899769195753	7.72003555242575	7.61103713304417	7.31273124547437	5.53869119999194	6.17043510875554	5.63495391568903	9.30534172879565
SUSD3	4.88902378077286	7.8345668250548	5.08232735746481	3.47797232968837	2.75598616552287	2.49698822361948	3.40933987308242	3.74134928919893	3.67206692689089	2.6323655317751	1.92279988101847	5.42870976540777	2.96397516218366	0.700396438801165	4.48518823858824	1.51728473444498	3.20976043937688	2.91070562830009	1.18680021116968	5.19736674821137	3.20389661952691	2.68248100460523	9.82358435927847	13.2296475466322	15.9111403553925	0.592082957644822	2.55873360957881	2.5990809858305	2.2831141044356	1.67245128779444	1.14047861696375	0.297863006651343	4.75484931724493	4.25730738620111	5.12618076227806	0.857100354101112	1.23801172607861	0.944257738654464	2.96932945246597	2.98163294100477	3.31004275731914	1.58679014138861	2.32620575601438	7.73463470674417	14.4603387843794	5.78502045161086	0.950766816452234	1.19601238633323	4.91744115729313
ACSF3	6.66909483412843	5.74157841764701	5.35368331260549	7.75180696181633	4.9184812721573	3.87582633607249	4.91282148875258	6.68480388911038	5.50958301417008	6.64525877147753	5.66589879371125	6.57242562260471	5.46195601403118	4.77179786351881	6.68416012015845	4.89844937612803	6.71330593052551	7.4120170029903	5.6133006127705	6.94152695358157	7.46388601896667	10.7547557332513	4.3021299448684	10.5796377252989	6.99412810383634	6.66401635618295	5.87776268881877	6.29918670443149	6.13140721973651	5.63789849428946	6.63727645997773	6.2946069280274	4.55000508949927	8.45492196705228	4.15564529950212	4.90772736638454	4.86255548867317	4.64969621018937	6.00778984005614	3.78524072797077	6.35206956084464	5.45363693944618	6.03012116580769	7.53428760162219	5.57117071124082	4.91026463303056	5.77257599066317	6.86933365056279	7.73405364826991
EXOSC5	5.87920559132839	2.82079391106282	3.08546825445187	2.55633083519982	2.23446269967877	2.41504946919846	3.56625386081077	3.23369285913819	3.18953600483555	4.17895285108166	2.73330446985901	4.93959867567084	3.15713615268503	4.20760894761663	3.61528703536487	3.98772580561423	2.57686608975165	3.88821339980468	2.99063160680422	0.984652332254627	1.9018325140376	1.67363923760267	1.60250866201275	1.64716377837519	3.61855381116057	2.97164400118697	2.54742493935514	2.92642856073923	2.88316848926252	1.79363278655055	3.36248212402583	1.52604904729594	2.19723693492602	4.73433810434678	2.28325420056926	2.84619452840881	2.63080211677192	1.82098476822748	5.4852989457042	3.20734059320521	2.05121339591197	3.24355674879341	2.63659030671964	7.84492215897669	2.27747104071624	3.16188199367173	2.11625915188458	4.07291786220805	3.70026678686011
AC079316.2	0.253506747750176	0.366073805118844	0.848149107404519	0.72769112357185	0.75558400117742	0.836834423813872	0.385979627721822	0.861038577153238	0.959635109331997	1.25001122462596	0.834965238892287	0.307943635829897	0.639987838226456	1.5936884434798	1.52019424480403	0.236353404112952	0.676660881642542	1.68527022509762	2.00148024373021	1.38449934189848	1.68042114347652	2.35944825453862	2.30427167214624	1.17592918228888	2.76839519473201	0.485862618906691	2.44281856198745	3.32233231323513	0.665154530503754	0.481321413186609	1.07572581324104	1.57275315580192	2.21929538750536	0.44464202815976	1.72901329221716	0.692984795446677	1.15708710215293	2.29966510451225	0.768619479612123	2.4069544751964	1.30955758647016	0.564454501255033	3.70433042105484	0.174444221674269	1.41382377035129	0.593250610327112	1.09618414278115	0.591802883025472	0.981012892148064
DYRK4	5.69975927737765	4.89949732576258	6.02469746792456	3.87087548597923	5.06585170913698	3.52096415093204	4.88048198648998	4.25359257174368	4.75982408454998	3.31415321390866	6.48436858433108	4.4138980183478	2.81951671031198	3.6726356424744	3.94980146675329	5.2829883441183	4.37743196557956	4.46240980266871	2.37875694706107	4.7507994856584	4.02939991472928	5.15369895584421	3.29814623903986	5.09786289169299	5.04216916884796	5.68015225188183	2.80687155422541	2.35413958554769	7.86201531778974	2.77609026210107	4.41752230482791	3.40546505625759	6.56228963431997	6.10647376529919	3.59205969502943	5.25654460995128	4.42551572301156	3.32549888224622	3.77376693768395	2.62679893556648	2.56250928228225	3.05667848573887	1.92721851433411	3.44533678198164	5.09055223198931	4.55053163557685	4.60428680184641	3.69749280336925	3.91534131345372
SLC35B3	1.55486087724364	1.53558787047309	2.30313342694266	1.85721844572522	0.830066251650437	0.753826691306307	0.904722825876987	0.698800568608222	0.867588336538435	1.3029652949378	0.653487713716241	0.788493404946688	1.18536813617165	1.35990373719001	0.916927996183283	0.815638205495745	0.695343477440958	0.954684381428797	0.612510001357991	0.905170861454041	1.38361276974362	1.10502999888878	0.679024079154679	0.435893697285717	1.41350152430074	1.32564337251171	1.04727158490154	0.64822505552581	1.0281466273044	0.536511867468662	1.31517584342496	0.526289981099282	0.366491257585234	1.16230206648711	0.845015088557192	0.934219120642297	0.43271545511936	0.421051011168325	1.09087747674927	0.385569194012021	0.675702236236841	0.789131967785041	1.15749000391517	2.30589818166999	1.2571712788036	2.01250406901384	1.46637706245948	1.68496511919184	0.819725330449536
SLC39A1	9.80547801586724	11.0773114230918	10.285800176465	9.36256104628782	5.12921396098188	5.91862344109071	10.2844590462568	12.4013949164925	9.87794037408409	9.01139015361769	4.81913344194815	11.8463048506451	9.21072262921946	10.6236811428816	11.4749817877938	8.44741053699962	7.24833057996858	6.56904092540195	5.90052039864654	4.89033665394674	10.2819948041027	8.49553767457781	4.10618601367348	10.5165958243596	5.84299813365019	9.82023584090138	9.01616372930317	7.54471702532443	6.78328436985322	7.15139121992885	7.58643894851249	6.27847582420425	4.97099595648094	13.4446369199399	6.40277341992096	5.84259528893777	7.51262190409836	5.51429763016091	9.59971286658513	4.93359039406863	6.6034366197376	7.91734381937161	7.19550256740068	14.9050433060672	8.97941343313068	12.0216825019893	14.5340670374771	18.0242445840311	14.4514517252455
DSE	4.51621636009228	12.8086623457657	8.17669054754294	7.68008542257569	4.05773132144874	7.80801022103695	4.73193868889423	6.00852655498852	6.05527210188059	5.06746021138425	2.61833506637416	8.02562113424576	4.80552078003794	5.28561047678203	6.72630232529284	4.36501155656653	3.61421967764987	3.65061468510382	6.40471143684498	2.87563917416979	6.33247212499279	6.8878752304118	5.73513775917183	16.8707249818386	4.2655583558807	3.51942006570374	6.54989879725578	5.41369140711574	3.40598824047559	3.7333020432903	7.00122069819987	7.09721592726647	6.62508051763636	9.82501853128418	4.32527963579485	4.11433109463054	3.28051286469443	6.84120668852179	7.30518604457816	3.7292535622858	5.11613184383621	3.28263435672965	9.45207579208382	2.34855480662351	3.45304041657574	9.1560943307398	7.5245011643061	1.84853506036288	9.73795619882306
DCK	5.43746937947366	6.91723187144039	4.47499626775545	4.84016643551019	4.53028819530783	1.48984405072166	1.91719202110155	2.49503679881147	4.45053325959915	2.99317419118714	2.44784378767419	4.32466476826791	2.23825013686733	3.09035961104173	3.08921952454072	2.43255202761751	2.00203261969495	2.20717161443268	2.89224116991043	5.99867680113756	3.00928743309236	2.73044585507127	2.11012185527285	2.56313152457744	2.22115525661519	4.78368048737413	3.00671911312655	1.83583968421757	3.18415136052563	2.09928850190281	2.19477328360866	2.42109374614841	2.46924875395601	3.6232860049021	5.41340755970558	3.8675696788818	1.68582398469287	1.27601747388322	2.88599845869637	3.93863716251204	1.9222377642854	2.40755785543989	2.02545195575787	3.80674103029914	5.73019616442719	6.77599992167699	7.98800647672419	6.86904305908319	3.117090535401
AL034397.3	8.85918655275927	8.20422705767443	6.4036316083224	5.98414637727469	8.19321312650604	3.69763303355994	2.71433019509859	4.9849698072761	5.48086843920599	6.61853276388927	3.75068294453567	5.0715891589828	2.56600952882134	2.50338801633476	4.22865594766219	7.12066362904165	6.36299200840105	7.12715948129338	3.46909830184291	15.4260013904589	11.6283353003738	6.928398164923	9.67429108186958	8.86897690390152	22.2066234678917	8.18360222769467	5.96652397094798	3.45851431764413	4.3517536972266	3.59908646575953	3.59448436633762	3.0377342697311	10.8527767275773	11.6874048545694	17.1367899718497	6.05215700154254	1.65744304568279	2.44715618537201	4.65957259269581	8.89299772845587	6.36137421199213	4.39128913939424	2.49290082220951	21.7968364370403	31.1988927730988	10.2323389247812	7.10706813189237	9.12429183412905	3.6399899265163
DACH1	1.20474575278992	1.00276597468112	0.785512985632288	2.19561320281575	1.18761688311408	0.420902816196084	0.59373495968735	1.50954178876239	0.650147173179723	1.2117665940785	1.43946725470799	0.916604148576426	0.78973111863306	0.818036675924724	0.598782342160117	0.56818695190015	2.29569624061409	1.67676563741399	0.797746570603581	5.57094620085121	0.640493785571721	0.722786686821147	2.64907078687786	0.65560087422447	1.38980345696087	1.15455862622217	1.3692570650188	0.868571091850741	1.31679567247535	1.10837125378819	1.78359128570204	0.60853088237943	1.08249818870127	0.535082969767988	1.64400288155196	0.764303050538557	0.398311477566464	1.67755469716813	0.657235573801713	1.88658443989781	1.59591120778617	0.437114674352679	1.15020431113423	0.730801860394383	2.78806370151798	0.705889501841527	0.13374040961785	0.471616625252213	1.74105518157249
CYB561D2	6.33557827491165	9.72791549886054	8.30752284146397	8.423288889904	5.37048624515548	5.16627585289813	7.23230496468129	6.15590605474558	9.25470632522203	6.32922471230152	4.70518220791353	6.23117874654337	5.62605085462848	6.74709428366333	6.99544414324467	5.94980453513738	5.10411047592338	6.27689507429425	5.60157005775476	4.36224404778932	9.50934040847545	9.73950822377583	3.83173570522518	4.16704212669595	6.85439952625913	6.84924887578943	5.71173008257131	5.19873563462422	5.14274193371898	2.92444303036775	6.99416019384994	5.05035326220059	4.08427784543045	7.99327238973558	5.40065549149357	5.91726497152123	3.72639688686149	3.48993803653251	6.72630710197581	3.70048616162145	4.72608633530936	7.49782305861591	6.46370716860494	10.428559276397	5.73100139678889	8.08992824302763	8.212348695142	10.3708855181764	5.19008277737981
CYB5B	6.04746105625162	10.2979686890854	10.4636399596418	11.6625981807098	3.54311582967707	2.51168355032392	7.18817601492383	5.97814365168927	8.98616590706104	6.00567099680899	3.54987807019718	10.2574074314163	5.14602890574556	7.45969670655099	7.08169187544916	8.3123229000768	5.5520519312315	6.23036109278372	4.53336995496797	9.40658570257087	8.51917621669821	9.21753599479162	4.08420747052642	4.74455670295329	5.26884986547358	12.0806828444316	6.10606382713837	1.75614105177428	4.61287988430048	4.17192474039189	8.47139578466861	3.17642056119609	4.53676454693604	9.75270749028779	2.91263318297541	3.31072246134742	2.3242556662321	1.99449945540672	8.43715906407653	1.99545759739217	4.1838125297392	6.19351622615574	3.96431036767319	18.370719620172	7.49564291043613	12.547701341446	9.71205760080181	5.77907109854514	5.67318326788748
CDK8	2.21809515731573	1.95730653791651	2.42737468097031	2.58270995267407	1.57151696278286	0.922452454905046	1.10063269999256	1.84153866159065	1.6867391963435	1.23096119401886	1.42339815567332	1.04598014375179	1.66618553039628	2.34356588783808	1.95245750000506	1.81855935056531	0.987553787153378	1.43051085875371	1.04461358669327	1.65776941381849	1.14903554881871	1.23039640970358	0.727623024346441	2.5689337735263	1.07468754921142	1.96993051337137	1.46811109528624	0.966840749854682	2.13816681817821	1.28054334317763	1.60619491749217	0.726457854368614	0.522511308661967	1.75691905787274	1.34679684480262	1.77853282481987	0.772613712692491	0.736078697832864	1.9343027091122	0.525964891866856	1.25941050902953	0.857951347244361	1.12241886474716	1.7640287038516	1.8296604101663	2.33826001177471	1.89251880826913	1.99286888911513	1.4763915515142
HOMEZ	1.83308237075637	1.20384116805025	2.22765554218585	1.47740963066292	0.785943233791542	0.850680228221027	1.54397992839181	2.5280028174518	1.35081533938984	1.56320017238856	0.981854435810133	1.26731450226806	1.53229959671669	1.68442651999486	1.57178959879299	2.46092873679565	1.47372839669397	1.1954870945187	1.46467990966425	2.34111192526833	2.06548445261745	1.98427434317277	0.826776858971285	1.85015909101786	1.63670014628803	1.79534467576337	2.09000556887279	0.89472635533957	1.63428073647745	0.975651038521159	1.87162171044284	1.77610880206251	0.871287620316051	2.41754262935111	0.628307649265967	1.04855209048365	0.431872747864142	0.70919561738172	1.81112138284489	1.09146783492059	1.19998072100874	2.26900795080965	1.2506686589236	1.37774482602952	1.25489256746544	1.88662196062494	1.20704902659714	1.88373552601311	1.14511597203232
C16orf91	2.21872503464655	2.92263177184972	2.08506143366418	1.5244310638055	1.25495636619281	0.538887918435393	1.60152492865199	0.827487225402577	1.82005148510357	1.74771296070542	0.684770985235072	1.87170717822451	1.38854292015243	1.98246180704114	1.69856862686111	1.8586606348716	2.37494013712016	1.3186507938847	0.938114159678498	2.21990286396261	5.17934416534856	4.81191409384876	0.617744045570602	0.804963676048784	2.05172087520356	2.71434887680603	2.04963167986217	0.875556962846467	1.09654363717332	0.94999465850732	1.56853925693488	0.849309908011081	1.20815360390469	2.72701248163608	2.33269640908317	2.15420445767349	1.26471547728658	0.490022810994339	1.66540268941512	1.29876419385584	0.412400406883988	1.05236285622688	0.881759023096249	9.52450511846477	0.937019674448391	2.24502687636915	2.07072805336226	1.59846648789497	1.51802783380705
KPNA2	11.1737465505443	6.78540101896715	7.96451940162771	5.50914839204736	4.08467407965425	2.64080195619256	3.19654527070276	9.13793714585968	4.92016491172383	5.98518541311762	4.43043938179932	5.04156954044341	2.63029863953267	10.5095799972752	4.17761549904755	7.93208015091132	6.01823650035835	6.87662418209515	4.48355705511738	7.58411557321208	10.0228879824847	6.39050818266343	11.6432837144048	3.44215418582529	6.88509010883007	4.65510607817852	8.4576009783337	3.39340091084105	4.52116231326284	2.5962303650436	3.97033233845708	3.92752802027967	10.5242292130783	3.25265856392647	7.57508990186646	3.08723998613846	5.98054805713299	2.63395159849568	6.15249748745572	4.67667056820479	2.81112601268101	2.1981720626017	11.4345516718964	5.47975096785745	16.2095492664668	9.43689842248928	8.48406788227222	7.26134169862758	6.27991757437524
PHACTR2	10.0285780355622	8.50581675036734	9.44687361267884	8.89596872260461	7.49087175261016	6.29429178271583	11.5463634365247	13.9850553845444	10.6043238699807	10.0780091481542	10.4689046135251	13.9433508120503	12.2375018801144	10.7090550471684	8.65486940093286	11.4431887555119	8.72416647236702	12.9385078850039	10.7062641236392	9.36967247420364	11.4518943424978	13.7067569346582	19.4148442208188	6.8976410625159	11.892054643897	8.05543745837845	13.3026390454847	9.25909016205503	12.3288470325356	8.0968811028594	10.6346823895305	8.62752508532897	8.7803223106618	10.2087948062224	7.93027778257835	6.38606080882475	7.78096766075317	10.7388056290889	14.0868987130312	9.42919841090082	8.80094768315881	5.74938728204027	9.04257224755187	7.80106165855936	10.9837157430545	10.0125918892101	5.53155041857641	6.15124608108031	12.1331933446356
TMEM79	1.00601839317089	0.699733548710831	1.11075024503552	0.619997763678227	0.405651272580526	0.310487105064685	0.749093495564592	0.889577840255989	0.677338525948683	0.746417817562984	0.960535196709379	0.818906957215026	0.724049957296064	1.11537059116391	0.632695604957177	1.00544564272194	0.389533633129964	0.821840837020759	0.633075929405402	0.417726063190666	1.24545546111647	0.999075783648594	0.534066523380314	0.371313809602236	1.07360057610469	0.734316662351757	0.73466375920859	0.440601293198286	0.93824758238464	0.219384659368187	1.12737161030683	0.0848431344938984	0.186022013151383	0.785550559828065	0.332083891289844	0.58173513438112	0.47250608039967	0.29044089155658	0.788907589581086	0.199690831823788	0.630547128599652	0.684687843676583	0.556581435872725	0.358200171027719	0.586792390115809	0.651065474866921	0.516425743813074	0.568749211728001	0.623105870664261
NKTR	4.81816223046271	4.07081044599053	7.81713833116835	6.74448479492629	7.11459257361442	9.65652249739122	2.59450375252861	7.3729613457264	6.97339136429663	11.7075204338267	12.517149564129	3.30394331975695	7.48166740862678	16.8787972916782	6.51289276394294	3.07020776665106	12.2323888154608	15.240963475825	20.7327390067938	33.3491210497409	13.8131996621238	18.158358576821	17.638537647669	12.184432097553	14.338430903017	4.24116022423716	16.8854667523552	28.7867659222876	5.47889613493074	13.0256248913414	11.1389710293209	11.7117365134298	21.2412383345564	5.99324221323992	27.4840926439657	11.4399401472138	13.9902989610658	17.4551637746561	8.83647278146161	27.9020612438726	8.60671859905983	7.11549458460892	34.8553316135165	4.59308438873708	14.0036299226299	5.33567354521672	9.92424681563407	6.54529181281836	8.48105041354381
AC092117.2	0.357645502388117	0.0531579458706068	0.550499938204998	0.245782050785502	0.43542760128737	0.365255910317967	0.281452919329689	0.911804703578399	0.231714239396719	0.708723306801601	0.6631418720551	0.0882789024738744	0.364673519733246	0.806784435592173	0.443748264784713	0.365973679891682	0.699133545224646	0.810304324618891	1.66427367516413	0.670749390861997	0.941655449350133	2.14376860728172	0.980572573631066	1.39024420543957	1.33798663325751	0.182281014463255	1.41483930481812	2.18269751078417	0.154533743786486	0.786194652007689	0.488940403203735	0.86593501123223	0.850744950435128	0.311724677741751	0.744174466075402	0.406937252313612	0.820764836421045	1.42965483502461	0.617155332427388	2.32227425089992	0.488508162949881	0.592928156879126	2.24982348226915	0.311665723876568	0.518055700461058	0.321993741805976	0.842878820605838	0.581338761493906	0.375445741077921
ZNF646	1.79619592409578	2.39201405421898	1.31350325638245	1.85450214132099	1.63139147390645	1.20451925781858	1.82742188827027	3.44275726682868	1.66367030183651	2.56844787762228	2.44407854828134	1.56420863534804	2.89180855636867	2.0423499740426	2.78432930920683	3.20609944914129	2.08854170822181	2.66794790140795	2.3243112811776	3.12695907640978	5.66240456030076	4.10785295677674	1.92731295739054	3.13618418390956	2.71003957318715	2.18004724511601	2.08572804149529	1.73616713846968	1.69440925452513	1.88559609970467	1.91805567001008	1.75543080189318	1.7302316874287	2.98980404590938	1.51315787426714	1.85059793005741	1.4779598426571	1.2223003822068	1.97503005386596	1.49004260109641	1.78471325492584	3.79423514827862	2.78919614566378	2.62122491046709	2.32523913079714	2.44658369749566	1.98660940937417	1.98695382789113	2.22086481994181
CHMP5	8.9979807100577	12.6021973072583	13.0887058057481	11.3660278367155	8.99973858370865	6.42850148368616	7.15952616886409	18.7457305681099	7.20026106202874	5.68188317708742	7.23281790009534	9.72752436503443	4.9199882032667	9.93843448415931	7.8499009557071	8.52876745750503	7.50141383574282	10.7728738633081	5.81857721932118	6.73942125093215	13.0106922010348	8.39086333889568	6.65905780441919	7.03044386784717	6.17123667055121	10.7761986738124	9.72926474363515	2.69806846189239	10.9429373676229	6.34247177650383	6.10964601156373	4.63322559129184	10.855657689921	6.33434666532986	10.3445139182794	8.22963016177195	7.0990515027493	5.36786974918466	9.35094032469255	6.21430328888453	9.847072530842	6.30439577341631	5.12097873991874	16.9542131114122	12.8228165975865	21.2436436510458	9.61641418809605	5.33231909815473	6.56395588250976
XRCC4	2.54837124226156	4.70677766527678	3.67233511539925	4.29540933195057	2.5302711628439	1.80710680893062	2.24859329012488	2.85038220172309	3.53866590293708	2.72584542590137	2.31083493401179	3.37152911806273	2.21364546095754	2.62394438192018	2.18972048717056	2.98603177235538	2.45663671296313	2.77375766259686	2.46273209318413	2.1056402530859	3.24806971052937	3.53191264049877	1.95930700081778	0.989243167561809	3.19029357003928	2.56896318821012	4.21800687094694	1.91861220669527	2.93914579697297	1.7619266151469	3.74936814391665	2.1536591353683	1.51489917903516	3.51288741608113	2.65759409263244	2.22058867214142	0.764441472139078	1.67564277576785	1.95258321063014	1.54843827721755	2.59092113784694	2.6920284246786	3.60298528024803	2.88046087111388	5.43538605193086	4.37524865541139	3.89417532803394	2.28133910956752	2.08292180419705
DUT	9.42568173336787	6.4403595466858	8.1133809742343	7.04889436414581	8.20556876976133	3.56091274687585	10.1744667580679	7.70910162198667	6.52471262427292	8.45322985170963	8.58603324552749	8.93040770312902	6.326759268488	5.90807812670422	6.76281448580828	6.44023213592734	6.08008406575676	11.1725855329897	6.28171059744136	21.6826372996383	7.43361655136748	6.28904805950198	12.0002156040218	2.30750970531558	10.1841770805002	9.55687886504125	6.52100800342894	5.44356446953551	6.85241648424134	3.53514029681947	7.67312891752317	3.47903572480336	4.42433743616513	6.64225306722589	6.07088446012531	7.79928291838292	5.10528456308464	5.33613945811492	8.12700826843674	5.83018557144625	6.27246501148655	3.78325254560695	8.99519097353706	9.70000139481799	5.78278116471326	8.33389640209496	6.66234130904872	6.38979747554334	9.24967157332231
AC087893.1	0.240423461251957	0.0213194638608292	0.218900571193529	0.772804963773199	0.399932227547119	0.138740022647894	0	0.382585433201151	0.183578624991632	0.313976382686461	0.436387332176341	0.0917030608688549	0.726728632385519	1.01927997191412	0.350462715075202	0.120066173083968	0.115772406551585	0.891415451710022	1.48710716878899	0.222297482914028	0.625947424230565	0.647625953796575	0.622058766038247	0.548487893419189	1.01569962386209	0.0962054775469611	0.329835948845433	2.20916693967535	0.478942537339478	0.300658414216832	0.545777813702697	0.568233977595172	0.478661248196463	0.140527085980265	0.881277570284673	0.450907975029186	0.527051561722113	1.12626468774516	0.19457317332941	1.94209449509596	0.624389846875285	0.522263703159009	1.55184956565282	0.035462616686296	0.517202058227404	0.0791761063138387	0.426236542843912	0.643967480876056	0.268260182722352
NFKBIL1	5.23357498232734	4.01915741724555	4.64505034621365	3.72583714996995	4.98600636118469	4.57979098107728	4.81520424597191	6.77786639662472	3.49129494159521	4.47369941583476	4.57233038578872	3.80798078782485	4.63151984530607	3.15803477617943	5.05140324412773	5.76343365759449	7.0062687637148	6.71033680089743	3.20242639729169	4.27809761318667	5.7718547258471	4.8211265212491	2.38701590481394	7.92518004055752	4.34364256480699	6.62336990112736	4.56833671705907	3.75975049746254	7.18377623083245	5.94859841183504	4.90034177458261	4.06212756622904	5.74960967362358	3.84516716974944	3.52206209157418	5.61530660583616	6.16151515058619	4.06091649825564	6.24899717381265	5.52759182481911	5.14968798108143	4.80957608180747	3.89567823686356	2.45758861311415	6.18740336600545	2.27196482224169	2.55107019184901	3.42133114414138	5.58795357042607
GMFG	120.76519884174	183.784976118121	150.562978167425	172.682037895079	137.13475662775	165.594388929468	171.676107280852	166.48357993612	117.782701962653	120.535210512294	133.769923545512	134.605147451917	97.554898852672	110.911445433713	123.506058516552	122.869435597068	135.059516233732	142.95810788795	98.5906972341764	144.083504985188	161.645536200178	141.83216219277	150.811971733327	74.5473459541807	146.84474993925	180.26971324395	102.957889986782	76.5422676259286	143.687377639958	111.485832664437	122.980530475646	106.599459987778	124.358913648971	108.11853450184	154.556295103283	122.929540682621	110.256037439873	100.058488965414	140.682632910392	127.135129660515	152.238505695697	136.437932976883	105.453000908531	156.547504925651	200.17789622274	156.43855213951	133.483687676289	150.565327126767	120.614670165056
SMIM20	7.3188947830739	7.34228335971841	6.9298643962958	6.31666566233745	3.89075566780389	3.84775142832078	6.54177560505241	6.47937028771489	5.93751999626491	4.33561954976801	4.85256450692125	5.5846990318865	6.72094363527355	5.07806965078624	5.20381701433283	5.29955544227903	5.63165570853656	4.54803201477591	3.757726787673	5.99198645705338	6.39128044870555	5.4980312438612	2.96794697887905	2.04311019104281	3.80780205023325	6.91719690616661	4.70929876715732	2.86769052420262	6.00174450182036	4.5710601901707	4.75693797538467	4.18711062322502	3.6324306808216	4.93895094920994	3.47546983177755	6.18206298713585	5.15225319311222	3.89976030830692	6.04143604625004	2.95965830280179	4.64401498707778	5.18506963544161	4.45970432159394	5.76019678501104	3.86524558125862	4.48501447580789	5.74381416882918	13.7172012532542	4.04539669026465
TRAPPC6B	2.31404680259716	2.78164210686468	2.2102863342086	2.08381322182285	1.64601133614888	0.982674526702563	1.12899585215497	2.34548097252031	2.31938334681914	2.31389749401292	1.73408919016155	1.0238281801846	1.73553031471945	2.02426364069967	1.73742554378139	1.72228423131985	1.61240370498431	1.689639228639	1.60488214193325	4.34058651875587	3.88855174379039	2.61568900640427	1.20338616662971	2.01339877122587	2.09761133395569	1.61995524319414	2.47300100810858	1.17622419023809	1.43985088766243	0.83446953628291	1.99595076684893	0.796595025785863	1.17354049746073	2.07674349763892	1.95183571348726	1.09399646269296	1.23083286732595	0.880496265334087	1.09859286811024	1.24166697221598	1.21015186872693	2.12999532591566	3.55693898609165	3.60922026268021	2.81526049302498	2.42965985814169	1.80104212959653	2.11512353136388	1.24892339424348
DENND2D	5.9042749497256	4.91486294640594	7.49617484662519	7.13336673223148	4.89034169198651	3.42683892849778	4.76529720405447	6.26241426082803	2.52912222629924	5.15870938611241	3.5269252739442	3.97252120352389	3.07865780449061	3.21585826333865	4.21978533442416	5.98204332796216	4.48680580249607	6.17130862979605	3.28616428631281	5.53417114462116	6.08695735057267	6.23635422133368	6.16314292451524	1.79419680219907	7.63552776452614	5.95151173508601	5.36508823886771	3.6820848222678	5.22131870534548	3.48752983717418	4.42517520621583	3.31053832172806	4.50088081257481	6.02789429220737	4.82516582693186	4.78495188484743	3.04214509476134	3.06653335996354	4.7775540230145	4.41117852733374	4.03323560220685	3.78869097027013	4.12746824330638	7.60091489326911	7.1892027955107	5.57153978559634	3.94839657376567	8.86061426007152	3.61409572952202
DYNLL1	27.0254482951636	34.6979136459313	32.111542275036	26.684498940618	10.5427044241146	5.70156148158297	10.4760815975524	19.3446596446255	12.2245606253144	14.3088757609019	7.32180728041983	18.1714889167172	7.40191887768655	19.6607003733887	17.4053588146291	27.3379595133128	5.76518825067572	14.9472039285815	5.44448707365176	7.54439262357335	19.5987557245308	14.7129158893922	3.98278550828674	2.10313142059625	11.912475702917	20.8189167136905	13.6285949880711	3.54674023268259	11.3055549931585	2.59923323438627	12.9081066124105	4.15913889095992	4.54578773116632	21.1124664890362	7.3091995387531	7.70357404669483	5.76332619187142	1.46772592820496	16.5990074878064	4.92706867433568	9.06358714177545	10.6257076344068	6.1795031909532	45.6784088761447	15.2033995103636	38.8615492189336	16.0865743731252	21.2187284004634	10.4462203811905
AC211433.1	0.880569310079184	0.295449818196131	0.816724573039405	0.689897918835076	0.898002127052142	0.876995010191492	0.273003736380756	0.819396776759902	1.0656555360539	1.25141464122419	1.60373188147374	0.14246709429722	1.21075322127457	1.57399559058387	1.25701624935845	0.424618317786675	1.26502258139629	1.9609415843837	2.73587203191105	2.57470119709358	1.95854378806873	2.01120661511448	3.91995885826215	2.99845514943686	2.20564025668645	0.302803728652161	2.34604381023463	3.28303151253791	0.749482754271555	1.37352522054403	1.21536585137895	1.06269938135063	1.53966185319822	0.734755287820404	2.51988027237848	1.18817186790781	1.50728855765401	2.15818046362432	0.565718323414801	3.83801695951117	1.2019871664768	0.313406602947494	4.50887787966599	0.38894830803051	1.94686624979113	0.876991103129303	0.913479942885972	0.862389011897616	1.64594447103748
ZNF791	4.06250409969264	3.24263587746041	2.38259330219478	2.23370077835665	3.24477508061579	5.95165662026724	1.86353731629483	4.11830684982317	5.52219158000691	3.89047010287714	4.62932989114596	1.8186831099806	4.59727524758433	5.26570311018959	4.49514108853399	1.79212899420976	4.0293536694803	3.94536285288977	7.02120846226044	7.64022952694815	6.16791939119145	7.42321148248049	10.5295306548566	6.58008286901724	6.81607491155227	3.12035864011871	6.4069339326802	10.271333400072	3.48350300939205	3.9838331660407	4.54953641480347	4.66862889150909	10.4503200708861	2.37362070344172	7.27411799753997	3.19566070811193	5.54358816908835	5.51960798161483	3.04952266140042	11.0957954205928	3.02396444957864	2.60666433522816	7.03726712202631	2.33713499500405	6.85529680170439	3.79756701819852	4.26805304485444	3.15710423290746	5.61263600008108
AL139274.1	0.403522634713491	0.22100802136423	0.905522920031189	1.02528205535598	1.03870255346132	1.16672218248949	0.49881289703647	0.833962913761003	0.604084430652136	0.881131941978747	0.967125597730656	0.163170133907715	0.495540135143102	1.82077675060326	0.919904258147746	0.167920882183539	0.58389576260188	1.82168693361819	1.85288875615437	0.646818779218181	0.902710372202074	1.60920110858045	1.89244485754082	1.14900912728538	1.72614418728671	0.372484291766808	1.6575280209967	4.0186546347174	0.429674594471048	1.44034674026669	0.975576957796019	1.15317904515252	2.27474035792446	0.455989606508307	2.32983470973747	1.4245327618526	0.839463545371665	2.47920649183088	0.420198401621091	1.70411904356992	1.47714083561638	0.517926417737534	3.03459801670538	0.262962754044706	2.96314916484819	0.294235817809379	0.602963679797322	1.05186173002153	0.65829395114479
FAM111A	14.6931925916523	19.4735858390764	25.1510288931333	13.4042690427786	8.74354100071009	5.73728521819733	15.7058057766277	25.0886629878214	17.0532249705259	11.4795061831346	11.2009675798425	8.02208030004007	10.8938009412808	11.6591751981149	15.600270815836	13.6637127889918	8.94929664482805	11.2475734148431	13.3197945695998	10.7200581710995	31.2056050203722	12.7933061974618	12.115358433505	5.62597671236963	9.91874890586155	19.8743267189147	15.265125480636	7.74731303983466	18.2620601968602	8.48811438903136	17.9191449264516	7.33028017189562	9.41485875655693	16.1922839720635	7.13834211645311	9.00882133021391	7.49974148623366	8.47258197920414	14.1283759625503	9.10860501601139	10.4461283141101	9.84926840415072	13.2147575850349	11.4157530831764	13.8447158167607	19.8537931181438	13.37516606017	11.3246134878557	11.4638800728742
FH	8.59454265176608	5.6958515165482	7.40628624743222	5.55360387849406	4.15340245467172	3.37854513573214	4.38985051972326	5.18373278852767	4.35804056066348	5.10345964280886	6.02507355571202	6.23668198669982	3.57876669389907	5.46134405607478	5.25176245647225	6.17791378313373	5.01440853925278	5.92693396935335	4.0667652183384	3.78867932546766	3.76586229365334	5.40072037708175	1.91462303438238	1.94563581609518	3.52739596114511	8.82918722723167	3.79566664563548	2.42062102114776	8.18656384020641	3.55925872066192	3.40307106513233	3.02600865287568	2.8205179712413	6.49517116429989	4.7316849362797	4.48563923194964	3.31448061543059	1.75284533863684	5.89614128415733	4.40109615184682	4.61229226501771	5.65414155763454	3.79475878568935	10.8479241230334	6.67491377918366	7.39508697256584	7.05549778449031	4.87167478004088	3.70260639396043
A1BG-AS1	1.22704265424386	0.851693490834752	1.06480638676086	1.67480990443092	0.98057898372708	0.467967439043451	1.58105695938817	1.60516859757562	1.49224931444465	0.390387320326487	0.699846059828119	1.08412356050652	1.14613322595486	0.96591485527298	1.45145588147718	0.882649590348447	1.38914688974776	1.13589871534624	1.43566430857462	0.679121182822229	0.930177883363335	1.24861295385833	0.513828046273236	0.87492514115839	1.15778729193887	1.18427036833955	0.920227371284886	0.189265922866143	1.00222372741684	0.436211758465197	1.31532985787285	0.594850809950815	0.270576454901615	1.03535130965108	0.82048344088184	0.449101331324046	1.081035403422	1.16560449409609	1.0106325195234	0.845414112747022	0.561124291442708	0.852016432589814	1.15913260465842	1.55178983351528	1.30576533002052	1.56260819423628	1.18941222031647	0.623645857899867	0.791790559618222
IDS	16.4807845875013	15.5484092094146	19.6178135802919	24.1584264927226	27.0809799939428	29.4081480068283	35.6662358655402	20.3586113455717	28.7967728509668	31.753991425921	21.6749212384268	17.031922498542	34.3954368950474	33.0678334362689	29.5038896334343	19.8032800286458	21.2701408341891	23.4150753080069	42.3379133932419	19.5500886521085	25.9569049407063	17.1144600755439	38.2253631539547	29.2163443532389	36.7560679029603	23.1825292504702	25.2128459288638	45.011005986773	21.3656132978428	23.058316682675	27.7423983768371	34.3445669188798	39.9792586444405	21.9684057429088	33.3221715073915	30.4361217757966	29.2847224561752	36.3976517711127	17.5869094164707	35.70023137571	21.962001963969	29.9448287168077	45.7877182621198	16.3570454852172	28.2237813443442	13.3426684387408	16.2723511107905	24.0630252206703	28.7671438966119
IRF3	8.27721316337854	6.96408785305384	11.7049168608892	7.47894948207471	6.50118275457771	6.60601233095016	8.54696139037458	9.93483423439439	12.9546163906733	11.4714441365131	10.1109966825441	9.76742064618523	8.26456755518955	11.3059761865925	10.4727129914175	13.0362655947127	7.13396979581689	13.5400020008582	10.7585797994957	6.02881126715183	13.0327871468864	14.4723876838911	11.0402287331198	8.59347525395264	12.5921812206111	10.2988265023658	9.55619229184176	11.9567052614227	7.20975681260948	6.29542190844654	13.7531941281398	8.6072313011942	6.27056942802419	10.0725219362665	6.52220258003366	5.84647970180561	6.89691064968811	6.9624515708603	14.5089350556311	6.34260263037004	8.17532292651415	8.12197895986516	16.3712553515773	10.889723997406	6.49567836370694	9.9164490645041	7.75722700190908	10.8261896576579	13.7066036247751
GMPPA	5.88079297188338	5.97702772355864	8.32133765919042	5.42597178692806	5.27961351251169	4.13413528098951	7.04580613298371	7.06375408031174	6.18394552457897	6.78324190106675	7.84539557956572	6.86897275540019	8.73130975399408	7.71440866121953	6.31126830461069	6.54649590026205	6.33020822885442	8.13374123568162	4.77552786961477	3.06289972689852	4.98562970136636	8.21119158711832	4.3438273401347	2.83359913067438	5.50816801483533	6.4182539727483	6.02327943886009	3.94921561883384	6.37206427789255	3.7535175807007	7.53922903432809	3.08008335187421	2.58314294545331	7.38554961140188	3.01026368253958	4.61173616069925	5.38981127210088	3.33110052700054	6.82822408867001	8.35961314054405	6.41169129541017	7.32856600254567	4.92447761594913	9.29864664395803	3.82009198749354	5.68068227323672	5.84263142198676	4.72097773829013	8.0054830488656
AL355001.2	0.862003448193745	0.737336754137596	0.765032288124538	0.733911065951052	0.654552116093029	0.730415015989347	0.447212191463959	0.985526787804367	1.43988873724594	1.16964817565106	0.955408157520558	0.813621162400371	1.32175199786269	0.907266426675768	0.97334541133065	1.88073831275304	2.0675490415212	1.44630691540499	1.35624903861487	2.94214282621803	2.49240718683081	1.77528362247262	0.724560073159036	1.47677267571805	1.10337460181769	2.12445729336717	1.58165092853982	1.84288658985433	0.793014284487163	0.698778684465267	0.986461317844601	1.40667334820513	0.570825998247805	1.26943005183006	1.01067608524688	0.961193405315241	1.07593875981052	0.87322883696868	1.22150002022375	0.595763609260609	0.965629919647675	1.45577901053456	1.56151015172559	1.45809373587045	0.896951505457847	0.855038534193582	0.869128725022667	1.1285361732128	0.8843399200135
AP1S1	3.53745183956482	3.58453184276213	3.71495816960848	3.01627191088046	3.27815827481552	2.30325353915367	4.38388820847789	4.07765860695381	3.90787971038733	2.79250819502584	3.80893989302211	4.90515363123447	3.53024546918878	2.7899828367117	4.42833883133018	2.7016274972976	2.71944227290511	4.3545424599515	2.30583839827081	2.55072636143894	3.67326173544786	3.77454956717154	1.57045972622035	1.21635496846876	2.37936578104107	6.36026458944139	2.42321079599962	2.00523661891617	2.67716868640621	1.60874201963027	1.79852335314252	2.03766202875951	3.4264934778756	4.02173126425275	2.4519053633906	2.62167197399066	1.6936946265718	3.03286022879881	5.09641171681543	1.56672804501807	3.28677991249131	2.85688076981175	2.98955980764166	4.35634640618315	1.45386677337031	5.73371893041484	3.66141017988635	5.43968938190772	3.20451805343557
C1orf123	10.6441505088108	9.84999750817354	10.6727709059466	8.41619736186324	7.38742032284646	6.503811805346	7.84214972405792	7.4829523899184	8.91985995769977	8.04207040116271	7.13412893056473	9.68320965164725	8.35078456491518	8.8321467020696	7.62363478683545	8.60703161908618	8.5497131472776	5.88066370478148	5.89116741092293	5.0309050756901	7.04017313085583	10.6818932139821	4.20170185750194	4.06836672031243	6.03051391785938	10.1659668060068	7.22274687581293	3.20678596768846	9.79477884733368	5.67764755961509	7.30073681766703	4.49673443290525	5.37566167271563	8.36492799818014	5.80084496930142	8.3197332884668	4.67283158372455	3.42101559234495	7.46125796593708	4.56069512167833	6.52365277747514	7.87646180349384	4.51470641564635	9.90402147122378	6.57706417512372	9.80010232660184	10.5191494123081	9.5315440146004	8.16567611293954
SMURF1	1.76113931000821	1.50015841081303	1.67382923445015	2.32319142784227	3.23585189493966	4.19337630062055	0.910868445320832	3.08738994100439	2.55910163198065	2.739924853209	5.0148139163658	1.04902286390355	2.37490957887355	2.75712138939806	2.87331658897465	1.55614127855905	3.06988608934718	4.6735736925847	6.21131755590022	5.89880304413167	2.90455869146198	4.42086339607166	7.68524485432541	7.63500058488045	4.70909544341482	1.68973090852147	4.47694451904144	7.53076722746799	2.14108757669712	5.31523256455798	2.91018582766597	5.07366954603334	10.25683292961	1.42773523274614	7.78296958550999	3.08472452760638	6.03233897236297	7.33806852170253	2.62485351711464	6.4038488686607	3.5054559013239	2.5074164604202	8.89163496715673	1.09834774940174	2.22773414877325	2.64711734966056	2.26548119219128	2.18726345346324	3.73042140146648
TAF12	9.20334768506571	10.3977044111203	10.7327710444006	9.33079020044436	6.59399905067125	5.76433154784665	7.16155104828462	7.53660014334371	6.91162511087575	6.66651853029469	5.04263885390041	7.07729548163274	6.85632060639969	7.82315570712357	7.15079120236961	8.76653895462474	5.83251824542605	4.1691301912273	4.88184403135249	3.73934720879273	7.60153812053082	6.26422744074442	3.63546978778063	5.3720771369796	5.40197646081205	7.68755376934903	5.18551316907784	3.30617565293074	6.18350777941162	3.537802977339	6.42619626233239	4.29713801202174	4.61424412670572	6.7819015691289	4.76834936217128	5.88091732723645	4.77428044420866	3.76459411747117	6.30812439779859	4.79741132772357	6.26553630964076	8.76195066790067	4.54461190341314	12.8085353241921	5.48117111275458	9.07450949963169	8.17903283778303	8.59846185745186	5.51929023683362
ZDHHC12	7.6916744219318	9.21422521379666	7.1901927600613	7.05077096321558	7.04782422103969	9.1276775657569	11.6947328304115	14.88626622462	11.1896996590493	7.15491994301065	9.98719756413421	9.77038162035878	8.4889083536041	8.22158402301787	12.0025706848841	8.00640242570835	9.21686042361578	13.9248626531462	8.22687574571379	16.6732541980404	14.2685496572486	12.5835616614842	10.2123894023159	7.59729165171437	9.10369481099982	10.7926970204879	10.610302455963	7.22722205419049	9.30518513907471	6.63587918031935	8.70116173892501	6.33041766661851	11.1014693908319	8.59474913607108	9.05439693779894	8.83950841128961	8.44587660096313	6.28590218176787	11.6811299732486	7.03201745838363	8.76931031278766	10.3207507605187	7.15957589436655	13.2554591249458	5.25912629789892	5.48317132681585	6.7107875858548	8.78193316817448	9.0810065278617
GPANK1	2.80887301801532	3.26221268605349	4.14498094476957	3.03770171070327	3.03209793719821	2.77164225619429	3.59387783588803	4.62209058645507	4.31452284002896	2.7753805307174	3.19507513835577	3.79480549549578	4.03998737431247	1.98529360566842	4.76599883336278	3.49568972379922	5.48887811752317	4.71966207776775	2.68965118664846	5.02535108597386	6.52204035377556	5.45476693234842	4.17513553150882	2.47187374364626	5.22419699395664	3.38792926065516	3.62764019254305	2.81314224517638	2.23193769499887	3.88632157584481	3.64270371235694	3.3714624039348	4.70215442890817	3.38993092015424	4.42211827131696	3.46501995083576	3.30760795222193	3.81575336335103	4.17867675522425	4.9114530335827	3.96796681616184	2.85981506891221	4.33451885993534	2.77737002759733	4.59048122636038	4.24480506822976	3.16729004157799	2.04691808820591	3.48354737829297
OPRL1	3.00009892535639	1.98494470876033	1.76129112705263	1.48367111371237	1.66269642855056	1.39040536624463	2.15100944903456	3.07969434356901	2.12379350057353	2.49174778259133	1.53245816329627	1.99750736638813	2.61372482535929	1.95983392931355	1.92321632889857	2.49523935306654	1.97064656893349	1.52548139920857	1.28869049049997	1.04258575013382	3.32101457204686	3.55298018972712	1.58943927923524	1.39369142341432	2.41477033747046	2.36505172688116	2.31903336368494	1.74505314603217	1.90671145983023	0.739871093913615	2.81859205291808	0.645167627472692	0.904648575166607	3.01206270746276	1.5151112225721	1.46324427897659	0.855840707353134	0.613282504013734	1.67564131406954	0.554518829955006	1.19861984035257	2.52509764210369	1.2315468755441	3.63127001207212	1.0246946787712	2.00653897937732	2.86059434026722	2.15572535429914	2.42659472773446
CISD1	1.87446797518257	1.43100299056702	2.76322501925094	1.56014462880067	1.1100000129798	0.513001872192254	1.65448027657193	1.82150386675077	0.943383446768716	1.2247256887798	0.724853882301119	1.74306731092244	0.709718255563342	1.17222491940197	1.15332974084601	1.32585868749656	0.560679071075861	1.2588044910518	1.14393691075769	0.961481071377943	0.654572606537115	2.53457054878564	1.80656451322815	0.36805716263198	1.5495027931118	1.85966118234918	1.29201258402666	1.72732137296191	2.42024984055084	0.55288157829599	1.11640653125074	0.870012228778172	0.440350747839298	1.43547769645474	0.906137920930172	1.20651724321306	1.23242058433972	1.12726411539326	1.66671938623573	1.1414132449254	0.56734272882904	1.0527476736863	1.21271286723342	5.40760686917043	1.9482044948095	3.43410600168425	1.24579007896647	1.7717809767576	0.706541632252628
WDFY2	2.6910729120723	2.35997223740733	6.80368353231835	5.48825618850023	5.11423930907412	3.84748396419998	3.58167156364725	6.03892318166758	6.21498138632948	12.6114276694805	8.50504163646064	2.86341396930121	4.17611984337808	13.8204771378345	7.77834238168062	3.33281426757266	6.02093527315652	7.96089210974664	14.2350460827699	7.8876836687159	7.56345488270669	13.7925430239591	14.8580458473886	5.79827469273597	14.2637887105594	2.53372448264588	10.879491370093	13.9309716073515	4.89039405639398	5.80799337453791	11.3663569836137	6.39145164466165	12.4789296450722	3.79329543663362	8.54251633981895	2.66783937602625	4.92399822678986	12.2428544968018	5.95363362664221	10.0963434746506	5.80832481356305	4.55833611626792	21.3036300876341	2.56177457216637	9.07308146249012	4.47740636865335	7.02313902312187	3.92546670803265	5.18380545074348
MRPL58	6.1235645482052	4.19559594321334	6.60515719703674	4.49092205360916	3.6091046167756	2.60897166316861	5.13333612464647	6.16373731152268	4.62453920555905	6.15176143323966	5.47221763937893	5.44282078061982	4.40222903506126	8.25850888737035	5.1420664932509	7.47510662405593	4.19922417480303	4.92426759415654	3.00578728050468	3.75086584253985	5.10894484525883	5.27017527088108	2.87135032602622	3.16966782680254	3.78499369287893	9.65598219920751	4.12507201765811	2.37798873663459	8.63889448551972	1.95514819244076	5.20203403508641	3.37198287365105	3.33484722091697	6.46137758921511	1.90828200334392	4.45540116119312	5.89250611548455	1.55526443253953	5.3424080137399	2.71565958455746	4.7422552697711	5.56414969419514	2.72881038023797	6.94373097596629	2.88950816337226	4.68912819419452	4.27185742613001	2.92508921004213	3.27302022859883
AL049840.5	0.80724584078242	0.576713045796904	0.282518992257454	0.947385979690366	1.23431596389971	1.13338143448277	0.683257984466237	0.895647407431772	0.498215424173934	1.91620734931999	1.47147544836352	0.118255287939158	1.48560281335062	1.77652662402972	1.14691927506179	0.413683491531976	0.874566246941466	1.42608302612465	1.98910281708019	2.22269293789274	1.54027198925959	2.60683374180042	3.58795504495223	1.21348853633707	1.66525404418105	0.547033467798948	3.43230622251836	3.16391450172069	0.59790114923655	0.924091326015312	1.32898841835934	2.09680194903733	3.76699813379847	0.632723309142384	6.05383023242953	1.64557638893339	1.69516855584253	3.35405059551703	0.974908513997563	5.25906356784704	0.941443873451033	0.626378717880597	4.62948630414848	0.435441832983095	2.75354752285776	0.66398072783793	0.872857251063868	1.07394409070411	1.63979629569986
ZNF747	1.26954667567522	1.47526504707237	1.17636721297019	1.07505541766624	0.707178019102162	0.863499277797897	1.60073782575713	1.41266968318805	1.19854523012523	1.2606765604488	0.936459176788195	1.03938531630857	1.34984823493309	1.03459523182652	1.07186830045311	1.74910225994996	1.28411300945176	1.23796228303048	1.43390723558276	1.64787976212254	1.25796726240795	1.20055271047152	1.08299478579912	1.30902913762884	0.984196602778452	1.35884043702846	1.13256658435043	1.20845818326751	0.68189387460483	0.885326655660794	1.14908334136375	0.58599874852123	0.490485061205204	1.07371344167237	0.716684821566812	1.11974090346379	0.770106675134079	0.851486819090253	1.35589607749621	1.19827780151975	0.849599803339438	1.10846692988514	1.0666282972431	1.23778119942723	0.916279995676212	1.26352065100461	0.835544630321553	1.24387905397427	1.20368891581931
HDHD2	5.64959782655964	4.58791548670869	6.48119050919775	4.13058072091346	3.62394919654303	2.97784461676192	4.59363415536931	3.47313751844943	4.86167889434562	4.16348073374808	4.45042987585878	7.40006241995404	5.21983841683397	5.37248596345886	5.34609391667765	3.17729012406984	2.70484836455637	4.07141023106085	4.42264588898232	4.49261145979487	3.87698810472683	4.33723731007874	3.54898456830423	2.98948434864294	4.52800740263724	5.41841026036581	4.1685512127991	2.62658617090508	3.51343026410336	2.09143820375784	4.17893492613232	2.80980141338492	2.54438712384125	6.8144125507436	3.35761953836082	3.28767674667618	3.81525110248312	2.07473577105197	2.91175939623484	3.51854495148894	4.76317176421339	5.0788419242848	5.86448803944516	4.34318405581487	5.19554916978494	5.97137209488104	5.36771593281528	5.17104509623142	5.65633326926568
ACVR1B	2.4249093434275	2.47924974779497	2.94867952391715	5.07013037298362	7.54168760868805	11.8166526219223	4.95116934912021	5.01276183047343	6.76622497527352	4.46512774559107	7.07596232289564	7.94279895780164	5.88184540273117	3.14853010200991	5.35420433278582	4.29960681378358	12.8475478204923	6.14078650595319	8.01826313982686	8.85821122120193	4.65848892480351	7.6002779804433	7.8844185517009	14.5302675499003	6.53502182003968	3.48626702892174	5.38538624247506	11.4234727844725	7.22610888321891	10.4776260068627	4.1403682626048	7.07251140846144	14.5580057013198	3.46420692809152	8.13765925090498	7.81188640615534	8.07754235937662	11.7235040156805	6.98066590875092	11.9363487758126	14.2080475272508	4.7488624618569	9.11891431991963	7.41736521329871	6.87186769393628	4.24039280211313	7.08913842476131	4.81300469889583	7.6118125928823
AC022973.2	0.281634157542859	0.581171456173677	0.569473982162709	0.391702197292693	0.621925880184889	1.50296772833376	0.713265029019415	0.622550560251251	0.310838912747368	2.28262412790015	0.865142375152054	0.148975000266114	0.446559743785729	0.679171144883795	0.851765517152964	0.13029599763906	0.402986057401942	0.741810768888756	1.9808084335843	1.62589181469047	2.51322476009703	2.51749510276218	5.89773253708222	1.85394381073628	2.29155558469004	0.200469850150372	2.31784759340749	1.91316003960808	0.491053837105458	0.857904421447557	0.956765824782773	2.19257223896218	3.79598780267981	0.546499874004682	4.72293544514477	0.634084464539862	0.714375000147595	4.43365455160294	1.09478424270365	1.23229663197774	1.03925342575006	0.437062715577077	4.12217811803378	0.184786372036668	1.59553913870054	0.540475986511595	0.955027884767896	0.278297381765647	0.861271598599935
CHKA	4.62835690397644	3.02329968815418	6.08960143700216	7.28338515484926	7.28558312973928	8.94305241806724	4.19153168717627	9.99567708899012	5.85972060304178	7.05898811008431	7.34005582244804	2.7024901548833	3.1908757674192	8.81313721522426	3.83537727970959	3.29708287113582	6.52978015434807	5.26413523405117	9.50369158579417	11.8853570912896	4.19805939379776	12.7970429053961	15.2344231524797	15.2574697920428	9.97562242770388	6.50968544642359	10.9351604041233	17.3223161418451	6.87257194308517	10.3279932613253	8.8375096408089	10.1405974513474	17.0535372209904	4.53596312244218	12.6590584633918	4.38337337298467	8.84980821482425	20.6295401851612	5.20083679289889	10.2589080315401	8.13208362648923	5.49701244120277	11.6335930905895	3.59307001360845	6.64194513152936	4.98775700040523	3.96255262556814	8.50269042902814	6.16731496848054
FES	29.6016074726705	27.6876902155827	35.1926685870293	26.0533015879285	26.5420733236782	25.6685242025995	25.8379817089149	65.7271323109407	26.5130310676153	39.53644423189	38.0549116809749	36.3376229662947	32.7801595866917	39.0882561267999	32.4278787961672	39.3049959645776	39.7741257864787	42.6074721753451	22.8740236788775	18.2406583460367	41.5053634234603	31.4745756668356	21.6427829912812	41.1449684851858	32.1492562465728	40.4385735076242	27.8456395645012	32.736286492172	45.6375232664033	24.1895786138202	32.2292936615297	16.1610134897441	20.0175280721104	38.6800862297652	17.7141364212549	25.8221255208658	25.629263722732	12.2935897027592	43.9623324434084	22.7005792918332	35.5827202774539	39.146733584815	18.1917042701672	22.1497124874245	27.553566267504	17.8573009534043	17.1540613048579	43.5333255295669	36.4768852863398
NFE2	8.39460782024189	12.5025716589043	16.7963066150055	12.0210979079147	6.86791593125709	5.52306460908416	5.11686848301248	6.91158276934619	6.40690976545693	9.28449627835755	6.72450555566936	7.13643572178864	6.83047508281928	6.20119178335333	12.8664187773502	9.63042512064851	5.794579582644	15.4291313756701	4.82117451055846	14.5488837467454	24.3603982986013	7.10388965230552	10.4722686702367	8.93472281839114	10.5894030791538	13.8355197279949	7.75759320001195	5.64919340631625	11.2534891290686	6.6607636274818	7.41922516341604	6.48385678811565	11.0478979677581	11.9889131783219	4.53330005943495	6.82999928438773	2.79326236582767	3.91364310797099	8.9178491376811	7.10150630519584	8.13633359975262	5.00065051879862	4.40221265982002	18.3534065157443	10.9107094234274	13.1826398489593	5.05964436927652	4.44253990526728	9.49328399961598
NELFB	7.46392646822975	5.38023575822267	5.43392531390449	6.09597534035404	5.06629203375197	6.37796759962036	7.8196829416313	9.61889941261385	6.84077411383694	7.01406067028515	6.9559643050775	8.11366041867545	8.02986662250474	9.2988047265664	7.95843151832456	9.58541162520594	6.38488843720934	7.89612319935284	6.92981482159082	6.54968674008542	7.96332619570732	8.72377173359567	3.77765169443732	8.37516524574937	6.83364004448715	7.88665515552102	6.56306002054691	7.41293928564339	7.86814305997885	5.82363946196906	8.66406123601504	5.39640141802536	4.99059253553017	8.80295350293245	4.32183497712433	5.10300459623112	6.33567313029821	4.85449253386663	7.7459185668355	3.80139349299031	7.48592212960593	8.00612610435709	5.91008730981904	7.42018776787251	4.78554142532088	4.41556657549701	4.94111702844643	7.64738492204618	7.51166758724553
SPAG9	9.08020101253938	7.55885464142609	11.3161476631401	14.2812690958947	11.802116332095	14.6226551973201	6.05037830297591	15.8459617409917	10.684262215716	18.4141979271678	15.3200095459158	6.04008229972485	10.6775071926479	16.7087022116821	11.305203246457	7.9231370908869	14.0239236610485	18.112591550943	22.283147379906	15.1125278300548	16.1377857219935	24.7092511006566	27.4129722610597	15.9158235572386	18.5379086088429	8.47816322697134	20.4851830620621	28.3262569388353	10.4532181179562	19.486695101427	14.4760143375938	17.3083290277169	34.8051325843685	10.3276411253321	36.5036859819404	13.6738758967114	19.2990415631386	23.6857522978119	10.8084227151153	23.9715027820805	17.2681199740206	11.5423147600614	33.3100839701275	10.4042741654805	26.1423334803923	12.0955822486963	11.9286422216736	10.8505233361347	14.5760813020568
CDIPT	10.491057557619	13.8046969962398	8.70145430011389	11.1315206315859	8.58507220750707	12.0036791310588	13.217892170123	12.9968358316512	10.3436217708812	10.2985622379611	9.60940203875573	10.4291548071666	10.769595272558	10.7708644733685	12.9713901890956	11.0110955344739	10.8479886658325	11.0168498195243	9.26916862504529	14.9312189679676	14.5517756457669	11.2784606594403	7.9127372771876	7.94406099652264	8.26170815884666	12.7107224762437	9.87040802589263	10.8172820961912	10.9703090663022	6.84101064826719	11.5046903718877	9.92032217307899	5.99444588663575	14.0580841096447	8.82564901773718	10.8388467907212	7.72078505519388	7.77642301918835	12.9250094890627	9.36798309138109	9.93924604680204	12.0385790957382	11.9942336937106	20.3238079246417	6.63916180184065	9.42197829218703	10.3384735433188	12.8246604020911	10.8272062056997
[truncated: 23,876 more rows]
[truncated: 21 more columns]
