# Supplementary material for: Macrophage migration inhibitory factor is overproduced through EGR1 in TET2low resting monocytes
Source: Commun Biol. 2022 Feb 3;5:110. doi: 10.1038/s42003-022-03057-w (PMC8814058; doi:10.1038/s42003-022-03057-w)
Supplement: Supplementary file 5 — Supplementary Data 2 [file 42003_2022_3057_MOESM5_ESM.xls]

## Sheet: commonCTRL_vs_Sample_CMML1268_E
	Start.1	End.1		Start.2	End.2
chr1	724528	727079	chr1	724686	727023
chr1	1301709	1302984	chr1	1301973	1302352
chr1	1301709	1302984	chr1	1302431	1302751
chr1	2942317	2943237	chr1	2942363	2943197
chr1	4362921	4363486	chr1	4363083	4363481
chr1	4432599	4433323	chr1	4432765	4433155
chr1	4707296	4707799	chr1	4707183	4707630
chr1	5447482	5447911	chr1	5446881	5447680
chr1	5889521	5889986	chr1	5889521	5889813
chr1	6996944	6997724	chr1	6997210	6997765
chr1	6997200	6997820	chr1	6997210	6997765
chr1	7163566	7164377	chr1	7163714	7164129
chr1	7558378	7558745	chr1	7558141	7558550
chr1	7714353	7715672	chr1	7714694	7715291
chr1	7714353	7715848	chr1	7714694	7715291
chr1	7714353	7715848	chr1	7715419	7715764
chr1	8050083	8050759	chr1	8050318	8050693
chr1	8336879	8337303	chr1	8337002	8337300
chr1	9470974	9471503	chr1	9471202	9471518
chr1	10837571	10838560	chr1	10838087	10838441
chr1	11102004	11102427	chr1	11102142	11102441
chr1	11433838	11434489	chr1	11433700	11433992
chr1	11433838	11434489	chr1	11434114	11434674
chr1	12644834	12645293	chr1	12644798	12645451
chr1	15171354	15171919	chr1	15171699	15172131
chr1	15436172	15436998	chr1	15436303	15437095
chr1	15436214	15437067	chr1	15436303	15437095
chr1	16635051	16635377	chr1	16634851	16635154
chr1	16967059	16967601	chr1	16966980	16967616
chr1	18187035	18187598	chr1	18187182	18187524
chr1	23005261	23005863	chr1	23004963	23005819
chr1	23005538	23006022	chr1	23004963	23005819
chr1	23718610	23719358	chr1	23718676	23719187
chr1	26095327	26095997	chr1	26094864	26095691
chr1	31107292	31107772	chr1	31107500	31107849
chr1	32738314	32739015	chr1	32738355	32739233
chr1	37227750	37228193	chr1	37227658	37228380
chr1	41889888	41890742	chr1	41890264	41890655
chr1	41992940	41993511	chr1	41992650	41993294
chr1	42354430	42355020	chr1	42354414	42355011
chr1	48057160	48057919	chr1	48057004	48057606
chr1	53565547	53566258	chr1	53565737	53566029
chr1	54585397	54586227	chr1	54585630	54586036
chr1	88922739	88923527	chr1	88922870	88923533
chr1	121351712	121352275	chr1	121351693	121352287
chr1	121355458	121356372	chr1	121355745	121356374
chr1	121478380	121478928	chr1	121478387	121478714
chr1	121483888	121485635	chr1	121484139	121485485
chr1	142535252	142541438	chr1	142535269	142541419
chr1	142541842	142542894	chr1	142541871	142542767
chr1	149033000	149036002	chr1	149033138	149036016
chr1	154686363	154687236	chr1	154686313	154687226
chr1	156186002	156186821	chr1	156186059	156186817
chr1	182205706	182206420	chr1	182205832	182206278
chr1	202173159	202174116	chr1	202173284	202174027
chr1	202593546	202594481	chr1	202593483	202594479
chr1	204164303	204164813	chr1	204164390	204164682
chr1	207096994	207098116	chr1	207097020	207098118
chr1	208322462	208323140	chr1	208322499	208323089
chr1	224199183	224202931	chr1	224199289	224202898
chr1	224202983	224204448	chr1	224203167	224204471
chr1	228917535	228918799	chr1	228917559	228918518
chr1	230710084	230710653	chr1	230710141	230710841
chr1	236264588	236264945	chr1	236264529	236264868
chr1	236764661	236765202	chr1	236764571	236764863
chr1	241469436	241470141	chr1	241469347	241470127
chr1	249184882	249185576	chr1	249184886	249185231
chr10	1265571	1266434	chr10	1265667	1266189
chr10	1278519	1278937	chr10	1278176	1278941
chr10	1711606	1712083	chr10	1711869	1712234
chr10	2730979	2731436	chr10	2731014	2731356
chr10	2948757	2949640	chr10	2948938	2949450
chr10	4174185	4174758	chr10	4174251	4174819
chr10	5539361	5540109	chr10	5539369	5539787
chr10	6827553	6828038	chr10	6827554	6828183
chr10	10335868	10336524	chr10	10335816	10336480
chr10	18410062	18410809	chr10	18410436	18411011
chr10	18846711	18847704	chr10	18846936	18847415
chr10	18848175	18848845	chr10	18847944	18849396
chr10	18848923	18849625	chr10	18847944	18849396
chr10	18851128	18853393	chr10	18850979	18852190
chr10	18851128	18853393	chr10	18852691	18853145
chr10	18853453	18853845	chr10	18853579	18854046
chr10	18854808	18855358	chr10	18854941	18855533
chr10	18859645	18860632	chr10	18859414	18860151
chr10	18859645	18860632	chr10	18860204	18860553
chr10	18861027	18861670	chr10	18860957	18861805
chr10	30159121	30159873	chr10	30159349	30159714
chr10	31062186	31062960	chr10	31062218	31062998
chr10	35309914	35310674	chr10	35310380	35310788
chr10	35955838	35956713	chr10	35955983	35956354
chr10	38772691	38773720	chr10	38772715	38774724
chr10	38773870	38776186	chr10	38772715	38774724
chr10	38773870	38776186	chr10	38775055	38776985
chr10	38774928	38782449	chr10	38775055	38776985
chr10	38781800	38783242	chr10	38781751	38783374
chr10	38783522	38784318	chr10	38783629	38786726
chr10	38784515	38786723	chr10	38783629	38786726
chr10	38786346	38788912	chr10	38787780	38788770
chr10	38786346	38788912	chr10	38787780	38788770
chr10	38788983	38792240	chr10	38788980	38790260
chr10	38788983	38792240	chr10	38790420	38791122
chr10	38788983	38792240	chr10	38791243	38792552
chr10	38789159	38795349	chr10	38791243	38792552
chr10	38789159	38795349	chr10	38793645	38795291
chr10	38791351	38796091	chr10	38791243	38792552
chr10	38791351	38796091	chr10	38793645	38795291
chr10	38795457	38800473	chr10	38796198	38797507
chr10	38795457	38800473	chr10	38798882	38800276
chr10	38796304	38800759	chr10	38796198	38797507
chr10	38796304	38800759	chr10	38798882	38800276
chr10	38800815	38802228	chr10	38801256	38801781
chr10	38800815	38802228	chr10	38801846	38803171
chr10	38802076	38803044	chr10	38801846	38803171
chr10	38802467	38803621	chr10	38801846	38803171
chr10	38802467	38803621	chr10	38803307	38804264
chr10	38802813	38803909	chr10	38801846	38803171
chr10	38802813	38803909	chr10	38803307	38804264
chr10	38804074	38810397	chr10	38805618	38807442
chr10	38804074	38810397	chr10	38807567	38809113
chr10	38804110	38810397	chr10	38805618	38807442
chr10	38804110	38810397	chr10	38807567	38809113
chr10	38804110	38810397	chr10	38805618	38807442
chr10	38804110	38810397	chr10	38807567	38809113
chr10	38810478	38811805	chr10	38809191	38811835
chr10	38811674	38812929	chr10	38811911	38812844
chr10	38813071	38814187	chr10	38812968	38813905
chr10	38813071	38814187	chr10	38812968	38813905
chr10	38814263	38819054	chr10	38813965	38815338
chr10	38814263	38819054	chr10	38815475	38819059
chr10	38879290	38882612	chr10	38880905	38882172
chr10	38879290	38882612	chr10	38880905	38882172
chr10	38882718	38884115	chr10	38882727	38884000
chr10	38883950	38885190	chr10	38884411	38884957
chr10	39076483	39077479	chr10	39076703	39078414
chr10	39077401	39081230	chr10	39076703	39078414
chr10	39077401	39081230	chr10	39078552	39083339
chr10	39077569	39082645	chr10	39078552	39083339
chr10	39079840	39084332	chr10	39078552	39083339
chr10	39081359	39086221	chr10	39078552	39083339
chr10	39081359	39086221	chr10	39084494	39088190
chr10	39083352	39090076	chr10	39084494	39088190
chr10	39083352	39090076	chr10	39088456	39090621
chr10	39084436	39090076	chr10	39084494	39088190
chr10	39084436	39090076	chr10	39088456	39090621
chr10	39084436	39090076	chr10	39084494	39088190
chr10	39084436	39090076	chr10	39088456	39090621
chr10	39089703	39090596	chr10	39088456	39090621
chr10	39090649	39095410	chr10	39090902	39092129
chr10	39090649	39095410	chr10	39092550	39095200
chr10	39090649	39095410	chr10	39090902	39092129
chr10	39090649	39095410	chr10	39092550	39095200
chr10	39095219	39097208	chr10	39096093	39097273
chr10	39095462	39097240	chr10	39096093	39097273
chr10	39097441	39099895	chr10	39098073	39098776
chr10	39097441	39101588	chr10	39100404	39102304
chr10	39098881	39101588	chr10	39100404	39102304
chr10	39101426	39102333	chr10	39100404	39102304
chr10	39102464	39104331	chr10	39102473	39102855
chr10	39102464	39104331	chr10	39103000	39103717
chr10	39102464	39105966	chr10	39103000	39103717
chr10	39102464	39105966	chr10	39104945	39106406
chr10	39103676	39105966	chr10	39104048	39104644
chr10	39103676	39105966	chr10	39104945	39106406
chr10	39106240	39106804	chr10	39106652	39106972
chr10	39106859	39109913	chr10	39108464	39109263
chr10	39111689	39113760	chr10	39111001	39113047
chr10	39113869	39115692	chr10	39113872	39114758
chr10	39113869	39115692	chr10	39114951	39115808
chr10	39115498	39119729	chr10	39116805	39118597
chr10	39115755	39119729	chr10	39116805	39118597
chr10	39120193	39121858	chr10	39120245	39120790
chr10	39120193	39121858	chr10	39121059	39122844
chr10	39120193	39121858	chr10	39120245	39120790
chr10	39120193	39121858	chr10	39121059	39122844
chr10	39122148	39123606	chr10	39121059	39122844
chr10	39122148	39123606	chr10	39122954	39123259
chr10	39122148	39124126	chr10	39121059	39122844
chr10	39122717	39125123	chr10	39124285	39124807
chr10	39123735	39125123	chr10	39124285	39124807
chr10	39125227	39129317	chr10	39127986	39129188
chr10	39125227	39129849	chr10	39127986	39129188
chr10	39129858	39131334	chr10	39129713	39130475
chr10	39129858	39131334	chr10	39130706	39132785
chr10	39129858	39131577	chr10	39129713	39130475
chr10	39129858	39131577	chr10	39130706	39132785
chr10	39131532	39133027	chr10	39130706	39132785
chr10	39133136	39134933	chr10	39132912	39134559
chr10	39134389	39142458	chr10	39135559	39137533
chr10	39134389	39142458	chr10	39139353	39142925
chr10	39134994	39142458	chr10	39135559	39137533
chr10	39134994	39142458	chr10	39139353	39142925
chr10	39142545	39155052	chr10	39143107	39147733
chr10	39142545	39155052	chr10	39148797	39151533
chr10	39142545	39155052	chr10	39151642	39154917
chr10	39142545	39155052	chr10	39143107	39147733
chr10	39142545	39155052	chr10	39148797	39151533
chr10	39142545	39155052	chr10	39151642	39154917
chr10	42354744	42367201	chr10	42354777	42367162
chr10	42368640	42372173	chr10	42368689	42371555
chr10	42373201	42386399	chr10	42373453	42384860
chr10	42373578	42386399	chr10	42373453	42384860
chr10	42386617	42397431	chr10	42390136	42393733
chr10	42386617	42397431	chr10	42393789	42397426
chr10	42397909	42400928	chr10	42398117	42398990
chr10	42397909	42400928	chr10	42399930	42400731
chr10	42397909	42400928	chr10	42398117	42398990
chr10	42397909	42400928	chr10	42399930	42400731
chr10	42401571	42402172	chr10	42401581	42401944
chr10	42406493	42407038	chr10	42406713	42407005
chr10	42527008	42528340	chr10	42527146	42527609
chr10	42527037	42528340	chr10	42527146	42527609
chr10	42529053	42530992	chr10	42529149	42529868
chr10	42529053	42530992	chr10	42529970	42530952
chr10	42532305	42532910	chr10	42532298	42532605
chr10	42596552	42600442	chr10	42597282	42599149
chr10	42596552	42600442	chr10	42599256	42600437
chr10	42600569	42601775	chr10	42600772	42602015
chr10	42661202	42666457	chr10	42661205	42666223
chr10	42666593	42667800	chr10	42666640	42667600
chr10	42790470	42793559	chr10	42790529	42791794
chr10	42790470	42793559	chr10	42791969	42793238
chr10	42793649	42795283	chr10	42794053	42795360
chr10	42793670	42795283	chr10	42794053	42795360
chr10	42795483	42799068	chr10	42795874	42797820
chr10	42799271	42801305	chr10	42799318	42802982
chr10	42799271	42802278	chr10	42799318	42802982
chr10	42801374	42807091	chr10	42799318	42802982
chr10	42801374	42807091	chr10	42803275	42804876
chr10	42807119	42811316	chr10	42807942	42809167
chr10	42807119	42811316	chr10	42809802	42810880
chr10	42807119	42815425	chr10	42812128	42815672
chr10	42809030	42815425	chr10	42812128	42815672
chr10	42809030	42815663	chr10	42812128	42815672
chr10	42815748	42817653	chr10	42815821	42816938
chr10	43583327	43584195	chr10	43583526	43583821
chr10	44191663	44192482	chr10	44192084	44192393
chr10	44790489	44791431	chr10	44790737	44791187
chr10	47022809	47023498	chr10	47022760	47023551
chr10	47058491	47059870	chr10	47058540	47059904
chr10	47639137	47639889	chr10	47638918	47639684
chr10	50461767	50462801	chr10	50461602	50462685
chr10	50461767	50462801	chr10	50461602	50462685
chr10	50949635	50950619	chr10	50949736	50950676
chr10	61068036	61068386	chr10	61068081	61068471
chr10	72720102	72720776	chr10	72719945	72720237
chr10	79230691	79232206	chr10	79230711	79232252
chr10	79230933	79232409	chr10	79230711	79232252
chr10	81085500	81086752	chr10	81085579	81086555
chr10	82415551	82416673	chr10	82415563	82416497
chr10	82417744	82418769	chr10	82417962	82418326
chr10	85946278	85947084	chr10	85946291	85946673
chr10	87675180	87675744	chr10	87675139	87675655
chr10	98561095	98561783	chr10	98561112	98561763
chr10	105795427	105796094	chr10	105795686	105796042
chr10	119322682	119323309	chr10	119322885	119323268
chr10	119940951	119941458	chr10	119941009	119941453
chr10	121072323	121072965	chr10	121072259	121072898
chr10	124484073	124485428	chr10	124484389	124484918
chr10	124484073	124485428	chr10	124484389	124484918
chr10	125014421	125015109	chr10	125014083	125015215
chr10	125730641	125731319	chr10	125730810	125731238
chr10	128580397	128580899	chr10	128580432	128580872
chr10	128815259	128815902	chr10	128814805	128815562
chr10	130269737	130270528	chr10	130269774	130270503
chr10	130814416	130815037	chr10	130814432	130814999
chr10	130874683	130875650	chr10	130874702	130875068
chr10	132005687	132006096	chr10	132005643	132005980
chr10	132588129	132589445	chr10	132588409	132589190
chr10	132589402	132589911	chr10	132589495	132590007
chr10	132723044	132724081	chr10	132723301	132724856
chr10	132723114	132725125	chr10	132723301	132724856
chr10	132723629	132725125	chr10	132723301	132724856
chr10	133310543	133310976	chr10	133310636	133311028
chr10	133519891	133520506	chr10	133520106	133520536
chr10	134177632	134178584	chr10	134177637	134178574
chr10	134205715	134206246	chr10	134206046	134206338
chr10	134634312	134635023	chr10	134634486	134634778
chr10	134824962	134825406	chr10	134824557	134825439
chr10	135151345	135153298	chr10	135152029	135153140
chr11	1016591	1018650	chr11	1016554	1017940
chr11	1141337	1141963	chr11	1141331	1142109
chr11	2208470	2209451	chr11	2208388	2209365
chr11	3002462	3002894	chr11	3002309	3002610
chr11	3195024	3195517	chr11	3195320	3195875
chr11	15928476	15928879	chr11	15928424	15929278
chr11	41553881	41554439	chr11	41553919	41554546
chr11	48859016	48859650	chr11	48859327	48859688
chr11	51569706	51570361	chr11	51569780	51570266
chr11	51578073	51579112	chr11	51578425	51578721
chr11	51580243	51581322	chr11	51580380	51580841
chr11	59537255	59537878	chr11	59537362	59537882
chr11	61039814	61040610	chr11	61040233	61040525
chr11	62038676	62039160	chr11	62038760	62039188
chr11	67436493	67437220	chr11	67436280	67437196
chr11	69495511	69495871	chr11	69495332	69495875
chr11	69871481	69872472	chr11	69871765	69872236
chr11	70622835	70623623	chr11	70622983	70623513
chr11	76903784	76904179	chr11	76903676	76904527
chr11	85194796	85195375	chr11	85194788	85195400
chr11	92438511	92439299	chr11	92438371	92439412
chr11	120979009	120979597	chr11	120978964	120979510
chr11	131550035	131550952	chr11	131550568	131550881
chr11	131995051	131995873	chr11	131995196	131995943
chr11	132339482	132339958	chr11	132339393	132339861
chr11	133223937	133224271	chr11	133224022	133224387
chr11	133387980	133388448	chr11	133388214	133388518
chr11	133771637	133772590	chr11	133771707	133772620
chr11	134608834	134610395	chr11	134609498	134609947
chr11	134608834	134610395	chr11	134610037	134610751
chr11	134608834	134610639	chr11	134609498	134609947
chr11	134608834	134610639	chr11	134610037	134610751
chr12	12200550	12201225	chr12	12200602	12201346
chr12	34831439	34832226	chr12	34831699	34831991
chr12	34841275	34841976	chr12	34841281	34841819
chr12	34846105	34846746	chr12	34846423	34846716
chr12	34847361	34847996	chr12	34847693	34848365
chr12	37989997	37990479	chr12	37989943	37990356
chr12	54939732	54940239	chr12	54939942	54940306
chr12	57289879	57290414	chr12	57289910	57290227
chr12	57585642	57586087	chr12	57585512	57585940
chr12	96557984	96558501	chr12	96557892	96558471
chr12	108988930	108989444	chr12	108988970	108989475
chr12	109289113	109289737	chr12	109289003	109289297
chr12	110098791	110100200	chr12	110099431	110100050
chr12	110246933	110247492	chr12	110247096	110247430
chr12	113828012	113828810	chr12	113828092	113828701
chr12	117870747	117871999	chr12	117870913	117871804
chr12	118209491	118210596	chr12	118209443	118210677
chr12	118320361	118320850	chr12	118320522	118320815
chr12	119013283	119014188	chr12	119013456	119014234
chr12	119145133	119146002	chr12	119145530	119146038
chr12	121432580	121433732	chr12	121432609	121433192
chr12	123995462	123996312	chr12	123995335	123996456
chr12	123997289	123997772	chr12	123997161	123997744
chr12	124577436	124578349	chr12	124577886	124578178
chr12	126811287	126812310	chr12	126811372	126812286
chr12	127650482	127651439	chr12	127650477	127650984
chr12	127720796	127721574	chr12	127721220	127721512
chr12	128689742	128690490	chr12	128689802	128690654
chr12	128817576	128818596	chr12	128817574	128818227
chr12	129508911	129510072	chr12	129508987	129509315
chr12	130231884	130232415	chr12	130231967	130232476
chr12	130302093	130303281	chr12	130301975	130302460
chr12	130302093	130303281	chr12	130302578	130303075
chr12	132640160	132641946	chr12	132640171	132643154
chr12	132650596	132651149	chr12	132650701	132651006
chr13	20966543	20967150	chr13	20966549	20967787
chr13	20967280	20968600	chr13	20966549	20967787
chr13	20967280	20968600	chr13	20967994	20968735
chr13	21071407	21072585	chr13	21071629	21071921
chr13	21071407	21072585	chr13	21072271	21072586
chr13	21071407	21072591	chr13	21071629	21071921
chr13	21071407	21072591	chr13	21072271	21072586
chr13	22510368	22511301	chr13	22510491	22511150
chr13	22544920	22546000	chr13	22544934	22546117
chr13	22545308	22546205	chr13	22544934	22546117
chr13	24131769	24132726	chr13	24132259	24132578
chr13	24930665	24931669	chr13	24930310	24930996
chr13	24930665	24931669	chr13	24931171	24931643
chr13	27912426	27912845	chr13	27912392	27912791
chr13	28033711	28034294	chr13	28033462	28034290
chr13	30065133	30066528	chr13	30065197	30065967
chr13	31416401	31417247	chr13	31416343	31418133
chr13	31417320	31418009	chr13	31416343	31418133
chr13	31418307	31419127	chr13	31418481	31419160
chr13	33551430	33552108	chr13	33551473	33551865
chr13	36335416	36336868	chr13	36335546	36335880
chr13	36335416	36336868	chr13	36335989	36336421
chr13	36335416	36336868	chr13	36336498	36336790
chr13	36531967	36532904	chr13	36531845	36532643
chr13	43867050	43867696	chr13	43866847	43867254
chr13	79328770	79329125	chr13	79328673	79328987
chr13	109945695	109947214	chr13	109945914	109947230
chr13	110695475	110696411	chr13	110695519	110695934
chr13	110695475	110696411	chr13	110696001	110696437
chr13	112273268	112274204	chr13	112273233	112274257
chr13	112273268	112274204	chr13	112273233	112274257
chr13	112594219	112594767	chr13	112594164	112594465
chr13	112732883	112733503	chr13	112732969	112733414
chr13	113180417	113181268	chr13	113180438	113181229
chr13	113320106	113321213	chr13	113320534	113321379
chr13	113712225	113713049	chr13	113712684	113713030
chr13	114267728	114268351	chr13	114267967	114268524
chr13	114498491	114498995	chr13	114498303	114498758
chr13	114498927	114499618	chr13	114498910	114499565
chr14	19004917	19005456	chr14	19004696	19005076
chr14	55639539	55640045	chr14	55639542	55639836
chr14	66284099	66285981	chr14	66284226	66285873
chr14	66284251	66286013	chr14	66284226	66285873
chr14	69365653	69366459	chr14	69365769	69366329
chr14	69735949	69736604	chr14	69735857	69736713
chr14	70306142	70306661	chr14	70306311	70306767
chr14	83191101	83191559	chr14	83191001	83191661
chr14	89267639	89268239	chr14	89267879	89268204
chr14	94985396	94986660	chr14	94985881	94986449
chr14	94985804	94986709	chr14	94985881	94986449
chr14	95116940	95117735	chr14	95116866	95117784
chr14	95355822	95357097	chr14	95355799	95356588
chr14	95355822	95357097	chr14	95356660	95357161
chr14	95532629	95533171	chr14	95532572	95533036
chr14	98312564	98313171	chr14	98312445	98313091
chr14	101068874	101069335	chr14	101069080	101069372
chr14	103386282	103387517	chr14	103386427	103386931
chr14	104937975	104938979	chr14	104938115	104938815
chr14	104993007	104994280	chr14	104993018	104993856
chr14	105131294	105131969	chr14	105131354	105131807
chr14	106029519	106030096	chr14	106029398	106030123
chr14	106035452	106036612	chr14	106035528	106036811
chr14	106035597	106036612	chr14	106035528	106036811
chr14	106149420	106150045	chr14	106149577	106149969
chr14	106155165	106155693	chr14	106155315	106155726
chr14	106155988	106157494	chr14	106155926	106157287
chr15	23864008	23864900	chr15	23864203	23864498
chr15	26049229	26049761	chr15	26049126	26049602
chr15	26201932	26202748	chr15	26202051	26202688
chr15	27138118	27138530	chr15	27137989	27138664
chr15	27595918	27597347	chr15	27596007	27597463
chr15	27941045	27941604	chr15	27941147	27941588
chr15	30464940	30465640	chr15	30464944	30465513
chr15	45753597	45754368	chr15	45753623	45754099
chr15	70851258	70851598	chr15	70850873	70851571
chr15	71491687	71492340	chr15	71491632	71492451
chr15	77916272	77916655	chr15	77916217	77916677
chr15	79285384	79285859	chr15	79285439	79285938
chr15	79316238	79316837	chr15	79316215	79316714
chr15	79384177	79385078	chr15	79384218	79384816
chr15	80736587	80737902	chr15	80736665	80737809
chr15	83645314	83645749	chr15	83645323	83645849
chr15	91806282	91806946	chr15	91806493	91806887
chr15	94594570	94595411	chr15	94594727	94595550
chr15	94594612	94595561	chr15	94594727	94595550
chr15	98543991	98544416	chr15	98543882	98544394
chr15	98545247	98546277	chr15	98545688	98545981
chr15	101682120	101682607	chr15	101682029	101682405
chr16	2887193	2887859	chr16	2887224	2887751
chr16	6822346	6824019	chr16	6822375	6823779
chr16	7411800	7412849	chr16	7412103	7412493
chr16	10133925	10134690	chr16	10133883	10134392
chr16	25924950	25926122	chr16	25924865	25925535
chr16	25924950	25926122	chr16	25925673	25926077
chr16	25924950	25926122	chr16	25924865	25925535
chr16	25924950	25926122	chr16	25925673	25926077
chr16	26385095	26386445	chr16	26385167	26386385
chr16	26385450	26386463	chr16	26385167	26386385
chr16	26553567	26553984	chr16	26553547	26553859
chr16	32833303	32833857	chr16	32833561	32833872
chr16	33240836	33241206	chr16	33240842	33241198
chr16	33293583	33294710	chr16	33293637	33294327
chr16	33864580	33868899	chr16	33864799	33868726
chr16	33864580	33868899	chr16	33864799	33868726
chr16	33864580	33868899	chr16	33864799	33868726
chr16	33870681	33872848	chr16	33871302	33871924
chr16	33870681	33872848	chr16	33872094	33872945
chr16	33870682	33872848	chr16	33871302	33871924
chr16	33870682	33872848	chr16	33872094	33872945
chr16	33873102	33875060	chr16	33873338	33874645
chr16	33876509	33877357	chr16	33876449	33877560
chr16	33877766	33878487	chr16	33877991	33879155
chr16	33878551	33880706	chr16	33877991	33879155
chr16	33878551	33880706	chr16	33879408	33880610
chr16	33878551	33881197	chr16	33877991	33879155
chr16	33878551	33881197	chr16	33879408	33880610
chr16	33880890	33883763	chr16	33881910	33883318
chr16	33885085	33886270	chr16	33885148	33885963
chr16	33885187	33886559	chr16	33885148	33885963
chr16	33885187	33886559	chr16	33886223	33887043
chr16	33886851	33889539	chr16	33887186	33888848
chr16	33886851	33889539	chr16	33888903	33890418
chr16	33889430	33891467	chr16	33888903	33890418
chr16	33889430	33891467	chr16	33890500	33890912
chr16	33891985	33893843	chr16	33892055	33893140
chr16	33891985	33893843	chr16	33892055	33893140
chr16	33893801	33897967	chr16	33893328	33897028
chr16	33893801	33897967	chr16	33897094	33898060
chr16	33893801	33897967	chr16	33893328	33897028
chr16	33893801	33897967	chr16	33897094	33898060
chr16	33898328	33902540	chr16	33898319	33900295
chr16	33898328	33902540	chr16	33898319	33900295
chr16	33950301	33951595	chr16	33950167	33950680
chr16	33950301	33951595	chr16	33951017	33951680
chr16	33950304	33951595	chr16	33950167	33950680
chr16	33950304	33951595	chr16	33951017	33951680
chr16	33952892	33953492	chr16	33952912	33953474
chr16	33954109	33956064	chr16	33954111	33954866
chr16	33954109	33956064	chr16	33954958	33956064
chr16	33957096	33958854	chr16	33957370	33958844
chr16	33959219	33959555	chr16	33959227	33959566
chr16	33963058	33963417	chr16	33963052	33963369
chr16	33963828	33964219	chr16	33963711	33964312
chr16	33974177	33974744	chr16	33974419	33974734
chr16	34001890	34002434	chr16	34002130	34002429
chr16	34021272	34022118	chr16	34021521	34021920
chr16	34180428	34182136	chr16	34180909	34181324
chr16	34180428	34182136	chr16	34181588	34183188
chr16	34180448	34182136	chr16	34180909	34181324
chr16	34180448	34182136	chr16	34181588	34183188
chr16	34182191	34184404	chr16	34181588	34183188
chr16	34182212	34184478	chr16	34181588	34183188
chr16	34184476	34184983	chr16	34184688	34185314
chr16	34185507	34187445	chr16	34186416	34187428
chr16	34185507	34187445	chr16	34186416	34187428
chr16	34187541	34189116	chr16	34187850	34188203
chr16	34187541	34189116	chr16	34188601	34189087
chr16	34189474	34192724	chr16	34189907	34190784
chr16	34189474	34192724	chr16	34191012	34192889
chr16	34191686	34197271	chr16	34191012	34192889
chr16	34191686	34197271	chr16	34194745	34196158
chr16	46385576	46387481	chr16	46385641	46387082
chr16	46388124	46389579	chr16	46388128	46389538
chr16	46389883	46393639	chr16	46389907	46391351
chr16	46389883	46393639	chr16	46392380	46393526
chr16	46389885	46393639	chr16	46389907	46391351
chr16	46389885	46393639	chr16	46392380	46393526
chr16	46393947	46395716	chr16	46393955	46394697
chr16	46393947	46397021	chr16	46393955	46394697
chr16	46394773	46397024	chr16	46396421	46397012
chr16	46398523	46399149	chr16	46398686	46399210
chr16	46399769	46400526	chr16	46399987	46400366
chr16	46400573	46401652	chr16	46400575	46401638
chr16	46402303	46404088	chr16	46402724	46404002
chr16	46404428	46405268	chr16	46404655	46405260
chr16	46408387	46410982	chr16	46408399	46408927
chr16	46408387	46410982	chr16	46409413	46409976
chr16	46408394	46410982	chr16	46408399	46408927
chr16	46408394	46410982	chr16	46409413	46409976
chr16	46408394	46410989	chr16	46408399	46408927
chr16	46408394	46410989	chr16	46409413	46409976
chr16	46411111	46412827	chr16	46411192	46412587
chr16	46413063	46414165	chr16	46413071	46413606
chr16	46415110	46415867	chr16	46415111	46415831
chr16	46416614	46417954	chr16	46416626	46417554
chr16	46416614	46417954	chr16	46416626	46417554
chr16	46418111	46418893	chr16	46418126	46418890
chr16	46419222	46420906	chr16	46419243	46420373
chr16	46419222	46420906	chr16	46420469	46420844
chr16	46425181	46426596	chr16	46425214	46426219
chr16	46425181	46426596	chr16	46426278	46426579
chr16	46426720	46428387	chr16	46426784	46428378
chr16	46428488	46430308	chr16	46428715	46430181
chr16	46431190	46432078	chr16	46431206	46431749
chr16	46432354	46433325	chr16	46432993	46433319
chr16	46432354	46433325	chr16	46432993	46433319
chr16	46434475	46435067	chr16	46434508	46435038
chr16	46435160	46435911	chr16	46435470	46435800
chr16	46435996	46440584	chr16	46436692	46438237
chr16	46435996	46440584	chr16	46438326	46439837
chr16	46436845	46442485	chr16	46436692	46438237
chr16	46436845	46442485	chr16	46438326	46439837
chr16	46441706	46443654	chr16	46441854	46442406
chr16	46441706	46443654	chr16	46442741	46444440
chr16	46443743	46445382	chr16	46442741	46444440
chr16	46443743	46445382	chr16	46444727	46445372
chr16	46446226	46447671	chr16	46446502	46447024
chr16	46447879	46450609	chr16	46447654	46449974
chr16	46450772	46453134	chr16	46450058	46456453
chr16	46450772	46453395	chr16	46450058	46456453
chr16	46453192	46455393	chr16	46450058	46456453
chr16	46497593	46500532	chr16	46497651	46500361
chr16	46949251	46950013	chr16	46949323	46949963
chr16	47090888	47091549	chr16	47090815	47091151
chr16	47090888	47091549	chr16	47091228	47091520
chr16	47887888	47888551	chr16	47887997	47888855
chr16	48964504	48966238	chr16	48964660	48965518
chr16	48964504	48966238	chr16	48965649	48966813
chr16	49540620	49540986	chr16	49540570	49540862
chr16	49661666	49662080	chr16	49661720	49662134
chr16	51273128	51274471	chr16	51273552	51273872
chr16	52787605	52789171	chr16	52787534	52789155
chr16	52787691	52789286	chr16	52787534	52789155
chr16	55053530	55054123	chr16	55053693	55054189
chr16	56058192	56059081	chr16	56058610	56059192
chr16	57105087	57105631	chr16	57105319	57105706
chr16	57422530	57423046	chr16	57422682	57423130
chr16	58926112	58926709	chr16	58926501	58926833
chr16	70906074	70906738	chr16	70906139	70906677
chr16	71208783	71209340	chr16	71208710	71209002
chr16	71418203	71418770	chr16	71418223	71418709
chr16	81648284	81649497	chr16	81648471	81649295
chr16	82253947	82254608	chr16	82253905	82254579
chr16	85556151	85556908	chr16	85556377	85556861
chr16	85605615	85606172	chr16	85605582	85606097
chr16	86497706	86498380	chr16	86497738	86498241
chr16	86894592	86895491	chr16	86895008	86895300
chr16	87032235	87032755	chr16	87032335	87032684
chr16	87255177	87256308	chr16	87255300	87256040
chr16	87535563	87536784	chr16	87535434	87536623
chr16	87630817	87631372	chr16	87630785	87631080
chr16	88086128	88086922	chr16	88086366	88086799
chr16	88364869	88365330	chr16	88365070	88365385
chr16	89078339	89078902	chr16	89078307	89078649
chr17	7077811	7079208	chr17	7078041	7080191
chr17	7077811	7079263	chr17	7078041	7080191
chr17	9618742	9619466	chr17	9618988	9619434
chr17	15368289	15368998	chr17	15368354	15368963
chr17	17355069	17355382	chr17	17355088	17355428
chr17	21310254	21311437	chr17	21310274	21311287
chr17	21904422	21904852	chr17	21904314	21904740
chr17	22251938	22252484	chr17	22251943	22252250
chr17	22252957	22253497	chr17	22252962	22253267
chr17	22261313	22261869	chr17	22261547	22261860
chr17	25262846	25268127	chr17	25262899	25268166
chr17	31149386	31150113	chr17	31149411	31150106
chr17	31149394	31150118	chr17	31149411	31150106
chr17	33477878	33478583	chr17	33477873	33478514
chr17	35097588	35098319	chr17	35098028	35098320
chr17	35117357	35118561	chr17	35117212	35117694
chr17	36385001	36385918	chr17	36385521	36386113
chr17	36471110	36471867	chr17	36471142	36471434
chr17	37460619	37461142	chr17	37460702	37461140
chr17	39788605	39789504	chr17	39788709	39789085
chr17	41399641	41400288	chr17	41399287	41400995
chr17	42667391	42668178	chr17	42667434	42668306
chr17	44981354	44982008	chr17	44981374	44981733
chr17	46448893	46449271	chr17	46448862	46449201
chr17	55726517	55726935	chr17	55726620	55727250
chr17	70185184	70185825	chr17	70185159	70185714
chr17	71949197	71950114	chr17	71949576	71949960
chr17	71950233	71950793	chr17	71950182	71950692
chr17	72072182	72072966	chr17	72072219	72072983
chr17	72461060	72462047	chr17	72461082	72462160
chr17	72729328	72729918	chr17	72729367	72729708
chr17	75480814	75481641	chr17	75481097	75481644
chr17	76473884	76474957	chr17	76473985	76474825
chr17	77408054	77408778	chr17	77408296	77408829
chr17	77997934	77998883	chr17	77998046	77998846
chr17	78289435	78289999	chr17	78289846	78290138
chr17	78484649	78485648	chr17	78484940	78485249
chr17	78484649	78485648	chr17	78485354	78485713
chr17	79398477	79399704	chr17	79398580	79399755
chr17	79498534	79499274	chr17	79499038	79499486
chr17	79499329	79499863	chr17	79499038	79499486
chr18	107956	109769	chr18	108003	108541
chr18	107956	109769	chr18	108003	108541
chr18	11247457	11248056	chr18	11247441	11247891
chr18	12430287	12431006	chr18	12430242	12430999
chr18	18510832	18513659	chr18	18510832	18512562
chr18	18515548	18520560	chr18	18516893	18518002
chr18	18515548	18520560	chr18	18518616	18520441
chr18	22315420	22316217	chr18	22315473	22316322
chr18	35360256	35361461	chr18	35360843	35361227
chr18	44126200	44126750	chr18	44126129	44126740
chr18	44277833	44278625	chr18	44277868	44278578
chr18	46545991	46546495	chr18	46545894	46546276
chr18	46572515	46572888	chr18	46572409	46572905
chr18	50318899	50319461	chr18	50319140	50319450
chr18	56179734	56180532	chr18	56179865	56180662
chr18	56179925	56180672	chr18	56179865	56180662
chr18	60758841	60759693	chr18	60758556	60759695
chr18	60770301	60771187	chr18	60770917	60771302
chr18	60865416	60867008	chr18	60865393	60866680
chr18	62174729	62175238	chr18	62174791	62175170
chr18	73073233	73073854	chr18	73073466	73073801
chr18	74970394	74970843	chr18	74970397	74970797
chr18	75111650	75112541	chr18	75111608	75112318
chr18	75552390	75553027	chr18	75552432	75552914
chr18	75669230	75669573	chr18	75669009	75670148
chr18	75669703	75670407	chr18	75669009	75670148
chr18	75669703	75670407	chr18	75669009	75670148
chr18	76209022	76209879	chr18	76208877	76209912
chr18	76398530	76399129	chr18	76398666	76399000
chr18	76463729	76464433	chr18	76463979	76464282
chr18	76721805	76722824	chr18	76722346	76722674
chr19	4492259	4493385	chr19	4492275	4493310
chr19	5019090	5020354	chr19	5019241	5019780
chr19	5019090	5020354	chr19	5019947	5020453
chr19	7153141	7153610	chr19	7153043	7153522
chr19	7907777	7908744	chr19	7908033	7908576
chr19	8171797	8172218	chr19	8171784	8172147
chr19	11575397	11576123	chr19	11575399	11576099
chr19	13100030	13100500	chr19	13099904	13100747
chr19	14706332	14706965	chr19	14706453	14706754
chr19	15998015	15998426	chr19	15997746	15998278
chr19	15998834	15999731	chr19	15998729	15999109
chr19	15998834	15999731	chr19	15999435	15999727
chr19	15998834	15999786	chr19	15998729	15999109
chr19	15998834	15999786	chr19	15999435	15999727
chr19	16363658	16364236	chr19	16363780	16364424
chr19	16985096	16985713	chr19	16985279	16986168
chr19	27731756	27735619	chr19	27731853	27734178
chr19	27731756	27735619	chr19	27734234	27735030
chr19	27735672	27740490	chr19	27735912	27737979
chr19	27778670	27779206	chr19	27778484	27779202
chr19	28772813	28773925	chr19	28772929	28773432
chr19	29337004	29337918	chr19	29337018	29337556
chr19	30606950	30607872	chr19	30606888	30607208
chr19	30606950	30607872	chr19	30607404	30607946
chr19	31955429	31956441	chr19	31955704	31956459
chr19	33723976	33724859	chr19	33724153	33724868
chr19	33741209	33741930	chr19	33741250	33741980
chr19	33949081	33949638	chr19	33949080	33949601
chr19	33996582	33997585	chr19	33996938	33997736
chr19	35787626	35789685	chr19	35787625	35789878
chr19	35883729	35884400	chr19	35883670	35884301
chr19	41736018	41736685	chr19	41736343	41736649
chr19	42422315	42423360	chr19	42422347	42423361
chr19	45025137	45025828	chr19	45024874	45025672
chr19	51313469	51314193	chr19	51313474	51313790
chr19	55063523	55064282	chr19	55063548	55064287
chr19	55945844	55946940	chr19	55945643	55946674
chr19	55959363	55960668	chr19	55959758	55960611
chr2	604659	605469	chr2	605083	605727
chr2	1150549	1150983	chr2	1150532	1150830
chr2	1255092	1255822	chr2	1255310	1255651
chr2	1284811	1285479	chr2	1284811	1285479
chr2	1598917	1600117	chr2	1598969	1601811
chr2	1599933	1601868	chr2	1598969	1601811
chr2	1607690	1608827	chr2	1607852	1608767
chr2	1658737	1659862	chr2	1658753	1659262
chr2	1658737	1659862	chr2	1659566	1659953
chr2	1658865	1659862	chr2	1658753	1659262
chr2	1658865	1659862	chr2	1659566	1659953
chr2	1682943	1684015	chr2	1683204	1683918
chr2	2299084	2299636	chr2	2299105	2299604
chr2	2576524	2577711	chr2	2576686	2577283
chr2	2647613	2648227	chr2	2647646	2648227
chr2	2851452	2852182	chr2	2851305	2852534
chr2	3049578	3050270	chr2	3049439	3050254
chr2	4018730	4019794	chr2	4019184	4019908
chr2	4464819	4465224	chr2	4465009	4465495
chr2	5273473	5274262	chr2	5273351	5274188
chr2	6287266	6288019	chr2	6287404	6288011
chr2	6909161	6909992	chr2	6909192	6909961
chr2	7907782	7908632	chr2	7907880	7908179
chr2	7907782	7908632	chr2	7908267	7908677
chr2	8737081	8737610	chr2	8736725	8737759
chr2	10330330	10331064	chr2	10330505	10330853
chr2	10373275	10373947	chr2	10373532	10373874
chr2	10573385	10573837	chr2	10573422	10573886
chr2	10658439	10659027	chr2	10658151	10658869
chr2	16125469	16126049	chr2	16125346	16126018
chr2	16125582	16126209	chr2	16125346	16126018
chr2	16252802	16254124	chr2	16252893	16253185
chr2	16252802	16254124	chr2	16253424	16254091
chr2	16575832	16576987	chr2	16575959	16576817
chr2	19092863	19093579	chr2	19092732	19093046
chr2	20364331	20366075	chr2	20364464	20366009
chr2	23118162	23118458	chr2	23118166	23118458
chr2	29439483	29440119	chr2	29439319	29439957
chr2	47104978	47105907	chr2	47104612	47105806
chr2	53110001	53110615	chr2	53110079	53110556
chr2	62957651	62958272	chr2	62957753	62958267
chr2	67440840	67442129	chr2	67441021	67441402
chr2	67440840	67442129	chr2	67441502	67442176
chr2	67440864	67442232	chr2	67441021	67441402
chr2	67440864	67442232	chr2	67441502	67442176
chr2	67898881	67900341	chr2	67899048	67900308
chr2	71844646	71845920	chr2	71844560	71845941
chr2	71844646	71845920	chr2	71844560	71845941
chr2	89830319	89841514	chr2	89830486	89840326
chr2	89841634	89847200	chr2	89842884	89844217
chr2	89841634	89847200	chr2	89844335	89847201
chr2	89848467	89862117	chr2	89848700	89852450
chr2	89848467	89862117	chr2	89856156	89863353
chr2	89864659	89880187	chr2	89866306	89880156
chr2	90478013	90478478	chr2	90478047	90478339
chr2	91759710	91760400	chr2	91759550	91760324
chr2	91779894	91780884	chr2	91779975	91780813
chr2	91784892	91785823	chr2	91785396	91785883
chr2	91797270	91797817	chr2	91797507	91797817
chr2	92267452	92270355	chr2	92267713	92270191
chr2	92271083	92271699	chr2	92271103	92271683
chr2	92272698	92273367	chr2	92272716	92273016
chr2	92289687	92291386	chr2	92290274	92290819
chr2	92295854	92297177	chr2	92296575	92297134
chr2	92295854	92297177	chr2	92296575	92297134
chr2	92305411	92306401	chr2	92305415	92306360
chr2	92306595	92307814	chr2	92306649	92307096
chr2	92307683	92308495	chr2	92308185	92308477
chr2	92308700	92309986	chr2	92309279	92309986
chr2	92318341	92319513	chr2	92318405	92319025
chr2	95419075	95419561	chr2	95419192	95419554
chr2	97467601	97468089	chr2	97467365	97467929
chr2	100632204	100633487	chr2	100632420	100633115
chr2	106552155	106553658	chr2	106552246	106553366
chr2	107749696	107750405	chr2	107749820	107750301
chr2	109815662	109816217	chr2	109815668	109816207
chr2	120451290	120451719	chr2	120451348	120451722
chr2	121891597	121892403	chr2	121891695	121892396
chr2	125274574	125275464	chr2	125274840	125275603
chr2	126931127	126932276	chr2	126931019	126931523
chr2	127591536	127592568	chr2	127591543	127592128
chr2	127636563	127637357	chr2	127636897	127637495
chr2	127801260	127802395	chr2	127801396	127801777
chr2	127801260	127802427	chr2	127801396	127801777
chr2	129550023	129550565	chr2	129550213	129550565
chr2	129824568	129825300	chr2	129824627	129825141
chr2	130492660	130493618	chr2	130492893	130493306
chr2	130493018	130493998	chr2	130492893	130493306
chr2	130493018	130493998	chr2	130493632	130493991
chr2	131734492	131735306	chr2	131734272	131735376
chr2	132996308	132996962	chr2	132996310	132996669
chr2	133011713	133012973	chr2	133011700	133012776
chr2	133011952	133012973	chr2	133011700	133012776
chr2	133016155	133017159	chr2	133016160	133017196
chr2	133022152	133022723	chr2	133022408	133022708
chr2	133023077	133024517	chr2	133023189	133024403
chr2	133023171	133024517	chr2	133023189	133024403
chr2	133025549	133026155	chr2	133025612	133026092
chr2	133026504	133030611	chr2	133026509	133028045
chr2	133026504	133030611	chr2	133028971	133030309
chr2	133026504	133031771	chr2	133026509	133028045
chr2	133026504	133031771	chr2	133028971	133030309
chr2	133028936	133031771	chr2	133028971	133030309
chr2	133034282	133035098	chr2	133034354	133035094
chr2	149790421	149791385	chr2	149790419	149790862
chr2	149790421	149791385	chr2	149790915	149791361
chr2	155511246	155511705	chr2	155511444	155511737
chr2	189840430	189840765	chr2	189840428	189840866
chr2	200929645	200930091	chr2	200929740	200930054
chr2	217933371	217934595	chr2	217933170	217934548
chr2	217933371	217934699	chr2	217933170	217934548
chr2	218669926	218670615	chr2	218670187	218670591
chr2	218854608	218855310	chr2	218854656	218854949
chr2	225782958	225784539	chr2	225782980	225784445
chr2	230045314	230045858	chr2	230045318	230045784
chr2	233478190	233478984	chr2	233478247	233478803
chr2	235422667	235423458	chr2	235422754	235423728
chr2	235987408	235988021	chr2	235987405	235987976
chr2	236253717	236254723	chr2	236253810	236254623
chr2	237501715	237502796	chr2	237501827	237502678
chr2	238120212	238121996	chr2	238120303	238121165
chr2	238120212	238121996	chr2	238120303	238121165
chr2	238818851	238819418	chr2	238819047	238819597
chr2	238819064	238819735	chr2	238819047	238819597
chr2	239034709	239035917	chr2	239034881	239035871
chr2	239393544	239395910	chr2	239393749	239394724
chr2	239393544	239395910	chr2	239394780	239395434
chr2	239621754	239622674	chr2	239621837	239622303
chr2	240071731	240072323	chr2	240071977	240072269
chr2	240267235	240268875	chr2	240267658	240268047
chr2	240267235	240268875	chr2	240268124	240268822
chr2	240267235	240268875	chr2	240267658	240268047
chr2	240267235	240268875	chr2	240268124	240268822
chr2	240564164	240564724	chr2	240564392	240564766
chr2	240854267	240855580	chr2	240854390	240855084
chr2	240854267	240855580	chr2	240855185	240855741
chr2	240854630	240856089	chr2	240854390	240855084
chr2	240854630	240856089	chr2	240855185	240855741
chr2	241086633	241087551	chr2	241086930	241087270
chr2	241248007	241249479	chr2	241248351	241249363
chr2	242456500	242457263	chr2	242456156	242457129
chr2	242806229	242807722	chr2	242806375	242808252
chr2	242806426	242807722	chr2	242806375	242808252
chr2	242931599	242932295	chr2	242931700	242931992
chr20	1258012	1259072	chr20	1258140	1258842
chr20	7647151	7647613	chr20	7647201	7647602
chr20	11349491	11350373	chr20	11349717	11350101
chr20	16238496	16239653	chr20	16238595	16238890
chr20	16238496	16239653	chr20	16238955	16239474
chr20	16238496	16239762	chr20	16238595	16238890
chr20	16238496	16239762	chr20	16238955	16239474
chr20	23168950	23169798	chr20	23168949	23169643
chr20	23456827	23457555	chr20	23456838	23457698
chr20	25047722	25048692	chr20	25048112	25048475
chr20	25047726	25048692	chr20	25048112	25048475
chr20	26188606	26189429	chr20	26188628	26189373
chr20	26189731	26190404	chr20	26189748	26190501
chr20	26314167	26314786	chr20	26314489	26314838
chr20	29804109	29806385	chr20	29803771	29808062
chr20	29804109	29806385	chr20	29803771	29808062
chr20	29806511	29808527	chr20	29803771	29808062
chr20	29808031	29810811	chr20	29808158	29809745
chr20	29808031	29812990	chr20	29808158	29809745
chr20	29808031	29812990	chr20	29811451	29812990
chr20	29810086	29812990	chr20	29811451	29812990
chr20	29810086	29812993	chr20	29811451	29812990
chr20	29813089	29815886	chr20	29813603	29814407
chr20	29813089	29815886	chr20	29814993	29815976
chr20	29813171	29815886	chr20	29813603	29814407
chr20	29813171	29815886	chr20	29814993	29815976
chr20	29816029	29816794	chr20	29816191	29817462
chr20	29816858	29819328	chr20	29816191	29817462
chr20	29816858	29819328	chr20	29817530	29818112
chr20	29816858	29819328	chr20	29818172	29819302
chr20	29818931	29823567	chr20	29820649	29822284
chr20	29818931	29823567	chr20	29822380	29823856
chr20	29818931	29823984	chr20	29820649	29822284
chr20	29818931	29823984	chr20	29822380	29823856
chr20	29824317	29827629	chr20	29824633	29827858
chr20	29824682	29828561	chr20	29824633	29827858
chr20	29826231	29828561	chr20	29824633	29827858
chr20	29828544	29833278	chr20	29828184	29831665
chr20	31680819	31681578	chr20	31681265	31681762
chr20	35024648	35025135	chr20	35024687	35025182
chr20	36047256	36048010	chr20	36047394	36048098
chr20	37218458	37219300	chr20	37218799	37219103
chr20	37256017	37256370	chr20	37256044	37256336
chr20	41512202	41512569	chr20	41512312	41512612
chr20	45417617	45418369	chr20	45417524	45418042
chr20	46639446	46639976	chr20	46639310	46639988
chr20	48208571	48208938	chr20	48208644	48208936
chr20	59950368	59951309	chr20	59950604	59951259
chr20	60018596	60019991	chr20	60019030	60020238
chr20	60018761	60019991	chr20	60019030	60020238
chr20	60414287	60415171	chr20	60414414	60414898
chr20	60804050	60805123	chr20	60804306	60805604
chr20	60804050	60805193	chr20	60804306	60805604
chr20	61076025	61076501	chr20	61075909	61076559
chr20	61602789	61603617	chr20	61602860	61603650
chr20	62074241	62075074	chr20	62074502	62074974
chr20	62784793	62785434	chr20	62784969	62785471
chr21	9473313	9473786	chr21	9473255	9473731
chr21	9825226	9827718	chr21	9825217	9827778
chr21	10084700	10087827	chr21	10084715	10087726
chr21	10752577	10753691	chr21	10752842	10753331
chr21	10830163	10860918	chr21	10830101	10840549
chr21	10830163	10860918	chr21	10840619	10853144
chr21	10830163	10860918	chr21	10853384	10860809
chr21	10830260	10860918	chr21	10830101	10840549
chr21	10830260	10860918	chr21	10840619	10853144
chr21	10830260	10860918	chr21	10853384	10860809
chr21	11055786	11056288	chr21	11055826	11056161
chr21	11072354	11072832	chr21	11072343	11072810
chr21	11085334	11085891	chr21	11085450	11085813
chr21	11096300	11097156	chr21	11096409	11097201
chr21	11096300	11097225	chr21	11096409	11097201
chr21	11098954	11099926	chr21	11098897	11099191
chr21	11098954	11099926	chr21	11099614	11099971
chr21	11113976	11114290	chr21	11113392	11114183
chr21	11115669	11116671	chr21	11115857	11116529
chr21	11119314	11119671	chr21	11119125	11119673
chr21	11128814	11130036	chr21	11129741	11130234
chr21	11129346	11130036	chr21	11129741	11130234
chr21	11131465	11132396	chr21	11131950	11132709
chr21	11131565	11132699	chr21	11131950	11132709
chr21	11184415	11184814	chr21	11184594	11184932
chr21	14344699	14345192	chr21	14344609	14344992
chr21	15470211	15470706	chr21	15470230	15470868
chr21	30585815	30586601	chr21	30585870	30586583
chr21	33958460	33959448	chr21	33958403	33958695
chr21	33958460	33959448	chr21	33958831	33959444
chr21	35357475	35358120	chr21	35357473	35357794
chr21	37616033	37616675	chr21	37616061	37616644
chr21	38977206	38977975	chr21	38977229	38977700
chr21	39994419	39995320	chr21	39994666	39995040
chr21	40285458	40286526	chr21	40285628	40286531
chr21	40882987	40883476	chr21	40882875	40883478
chr21	41291518	41292229	chr21	41291496	41292540
chr21	41357408	41358301	chr21	41357192	41357845
chr21	41357538	41358301	chr21	41357192	41357845
chr21	41510090	41511158	chr21	41510348	41510836
chr21	41510090	41511158	chr21	41510348	41510836
chr21	41511515	41512093	chr21	41511617	41512022
chr21	41520694	41521840	chr21	41521103	41521641
chr21	42364642	42365440	chr21	42364987	42366085
chr21	42365409	42366081	chr21	42364987	42366085
chr21	42384272	42385203	chr21	42384605	42385197
chr21	42384272	42385203	chr21	42384605	42385197
chr21	43374694	43375184	chr21	43374587	43375012
chr21	43447001	43447948	chr21	43447207	43447550
chr21	43603489	43604038	chr21	43603686	43604151
chr21	43830829	43831681	chr21	43830945	43831237
chr21	44082759	44083585	chr21	44082531	44083271
chr21	44110899	44111673	chr21	44111377	44111788
chr21	44580257	44580896	chr21	44580173	44580983
chr21	44887508	44888493	chr21	44887680	44888328
chr21	45024122	45025734	chr21	45024948	45025818
chr21	45024810	45025784	chr21	45024948	45025818
chr21	45378039	45379408	chr21	45378295	45379363
chr21	46462149	46462676	chr21	46462062	46462536
chr21	46896334	46896929	chr21	46896418	46896809
chr21	47011259	47012075	chr21	47011180	47012026
chr21	47054775	47055670	chr21	47054978	47055435
chr21	47055487	47056565	chr21	47055766	47056612
chr22	16848165	16851246	chr22	16848012	16852465
chr22	16848165	16854910	chr22	16848012	16852465
chr22	16849741	16854910	chr22	16848012	16852465
chr22	16849741	16854910	chr22	16853237	16854388
chr22	16849741	16854910	chr22	16848012	16852465
chr22	16849741	16854910	chr22	16853237	16854388
chr22	16854481	16856351	chr22	16854675	16855633
chr22	16854481	16856351	chr22	16855915	16857997
chr22	16854481	16856918	chr22	16854675	16855633
chr22	16854481	16856918	chr22	16855915	16857997
chr22	16856691	16857389	chr22	16855915	16857997
chr22	16857264	16858131	chr22	16855915	16857997
chr22	16858303	16859834	chr22	16858341	16858895
chr22	16858303	16859834	chr22	16859145	16860008
chr22	16858321	16859834	chr22	16858341	16858895
chr22	16858321	16859834	chr22	16859145	16860008
chr22	16859907	16862641	chr22	16860866	16862465
chr22	16859907	16862645	chr22	16860866	16862465
chr22	18879735	18880270	chr22	18879961	18880268
chr22	20151553	20152187	chr22	20151723	20152056
chr22	26723136	26723801	chr22	26723450	26723742
chr22	32729638	32730221	chr22	32729737	32730029
chr22	35738629	35739129	chr22	35738587	35740209
chr22	35738829	35739578	chr22	35738587	35740209
chr22	37220519	37221355	chr22	37220689	37221109
chr22	37220738	37221510	chr22	37220689	37221109
chr22	39959193	39960447	chr22	39959260	39960134
chr22	39959207	39960573	chr22	39959260	39960134
chr22	44550389	44550919	chr22	44550421	44550853
chr22	45013490	45013892	chr22	45013064	45014141
chr22	45014690	45015278	chr22	45014840	45015577
chr22	45381631	45382270	chr22	45381860	45382324
chr22	46375264	46376395	chr22	46375556	46375964
chr22	46375264	46376395	chr22	46376059	46376407
chr22	46376547	46377070	chr22	46376565	46377039
chr22	48043083	48043607	chr22	48043271	48044022
chr22	48450896	48451749	chr22	48450973	48451396
chr22	48664896	48665434	chr22	48664809	48665256
chr22	48727906	48728468	chr22	48727949	48728440
chr22	48744613	48745121	chr22	48744702	48745010
chr22	48937774	48938872	chr22	48938009	48938543
chr22	48937774	48938872	chr22	48938646	48938938
chr22	48977981	48980308	chr22	48977984	48978752
chr22	48977981	48980308	chr22	48978855	48981627
chr22	48980491	48981737	chr22	48978855	48981627
chr22	49277392	49277844	chr22	49277507	49278455
chr22	49277875	49278368	chr22	49277507	49278455
chr22	49792962	49793680	chr22	49792995	49793672
chr22	49842610	49843018	chr22	49842639	49843030
chr22	49974091	49974568	chr22	49974212	49974621
chr22	50775803	50779040	chr22	50775534	50777308
chr22	50775803	50779040	chr22	50777652	50779053
chr22	51067144	51067457	chr22	51067021	51067502
chr3	13724258	13725036	chr3	13724506	13724798
chr3	14296250	14297338	chr3	14296603	14297203
chr3	22107716	22108289	chr3	22107768	22108146
chr3	38125718	38126295	chr3	38125853	38126149
chr3	54751581	54751964	chr3	54751387	54751900
chr3	57833870	57834767	chr3	57834137	57834429
chr3	62722507	62723121	chr3	62722561	62722969
chr3	90492244	90492784	chr3	90492250	90492542
chr3	126873119	126874592	chr3	126873459	126874177
chr3	129088307	129089863	chr3	129088371	129089474
chr3	137769604	137770260	chr3	137770055	137770442
chr3	141523256	141524044	chr3	141523340	141523844
chr3	184132183	184132757	chr3	184132350	184132643
chr3	185842934	185843623	chr3	185842819	185843373
chr3	185844006	185844634	chr3	185844111	185844491
chr3	187834346	187834806	chr3	187834576	187834931
chr3	193920363	193920792	chr3	193920498	193920792
chr3	194047272	194048207	chr3	194047273	194048839
chr3	194047354	194048207	chr3	194047273	194048839
chr3	194072907	194073581	chr3	194072911	194073315
chr3	194072907	194073581	chr3	194073385	194073745
chr3	195891611	195892072	chr3	195891792	195892573
chr3	196422063	196422580	chr3	196421829	196422486
chr3	196625385	196625952	chr3	196625384	196625941
chr4	548698	549717	chr4	548770	549471
chr4	1653577	1654889	chr4	1653644	1654941
chr4	3579757	3580587	chr4	3580046	3580752
chr4	3715862	3716869	chr4	3716100	3716491
chr4	5858642	5859269	chr4	5858599	5859172
chr4	6005424	6006209	chr4	6005387	6006011
chr4	6127370	6128824	chr4	6127565	6128896
chr4	6535575	6536540	chr4	6535550	6536336
chr4	7132384	7133991	chr4	7132444	7133702
chr4	7132384	7133991	chr4	7132444	7133702
chr4	7616078	7616698	chr4	7616076	7616479
chr4	13139926	13140584	chr4	13140094	13140654
chr4	38245199	38245633	chr4	38245311	38245603
chr4	38734727	38735805	chr4	38734728	38735756
chr4	38754806	38755355	chr4	38755013	38755404
chr4	39815535	39816547	chr4	39815356	39816015
chr4	39815535	39816547	chr4	39816086	39816437
chr4	40297141	40297798	chr4	40296980	40297610
chr4	49093024	49095310	chr4	49093041	49095303
chr4	49098002	49102768	chr4	49098169	49102746
chr4	49104093	49108420	chr4	49104322	49108291
chr4	49108653	49111056	chr4	49108658	49110983
chr4	49111282	49113672	chr4	49111298	49113224
chr4	49113845	49115125	chr4	49113763	49115109
chr4	49115222	49118177	chr4	49115233	49116295
chr4	49115222	49118177	chr4	49116387	49123511
chr4	49118379	49123508	chr4	49116387	49123511
chr4	49133704	49134008	chr4	49133467	49134004
chr4	49137828	49138360	chr4	49137826	49138127
chr4	49139814	49140371	chr4	49139818	49140357
chr4	49141448	49142008	chr4	49141449	49141778
chr4	49142292	49142843	chr4	49142296	49142838
chr4	49143515	49144454	chr4	49143507	49144446
chr4	49144773	49146308	chr4	49145015	49145726
chr4	49146264	49147043	chr4	49146356	49147023
chr4	49148465	49153544	chr4	49147110	49153363
chr4	49154600	49158748	chr4	49153876	49158678
chr4	49633152	49636634	chr4	49633160	49635276
chr4	49633152	49636634	chr4	49635403	49636780
chr4	49633155	49636930	chr4	49633160	49635276
chr4	49633155	49636930	chr4	49635403	49636780
chr4	49636982	49641741	chr4	49637255	49638220
chr4	49636982	49641741	chr4	49638527	49641742
chr4	49636982	49643409	chr4	49638527	49641742
chr4	49636982	49643409	chr4	49641866	49647144
chr4	49641871	49654656	chr4	49641866	49647144
chr4	49641871	49654656	chr4	49649615	49659970
chr4	49641871	49655038	chr4	49641866	49647144
chr4	49641871	49655038	chr4	49649615	49659970
chr4	49654721	49660263	chr4	49649615	49659970
chr4	53065528	53066332	chr4	53065734	53066175
chr4	68264052	68265936	chr4	68264287	68264929
chr4	68264281	68266638	chr4	68264287	68264929
chr4	68264281	68266638	chr4	68266080	68266624
chr4	68265293	68266638	chr4	68265544	68265902
chr4	68265293	68266638	chr4	68266080	68266624
chr4	70296420	70296984	chr4	70296421	70296717
chr4	74387931	74388405	chr4	74388061	74388385
chr4	80273456	80274121	chr4	80273463	80274081
chr4	80274260	80274849	chr4	80274272	80274575
chr4	81129061	81129615	chr4	81129198	81129687
chr4	139787932	139788793	chr4	139788059	139788908
chr4	169599811	169600643	chr4	169599993	169600285
chr4	181487552	181488547	chr4	181487571	181488490
chr4	181487836	181488647	chr4	181487571	181488490
chr4	183731043	183731713	chr4	183731096	183731466
chr4	187081028	187082014	chr4	187081156	187081748
chr4	190478587	190479283	chr4	190478593	190479312
chr5	856109	857090	chr5	856179	856569
chr5	856109	857090	chr5	856777	857125
chr5	1041469	1042599	chr5	1041723	1042863
chr5	1041665	1043020	chr5	1041723	1042863
chr5	1042320	1043022	chr5	1041723	1042863
chr5	1044454	1045305	chr5	1044164	1046026
chr5	1046303	1047910	chr5	1046374	1047593
chr5	2454258	2455250	chr5	2454265	2454800
chr5	2454258	2455250	chr5	2454265	2454800
chr5	2531407	2532645	chr5	2531518	2532463
chr5	2594290	2595184	chr5	2594386	2595253
chr5	2669151	2669897	chr5	2669279	2669652
chr5	2888248	2889010	chr5	2888472	2889304
chr5	3322380	3324679	chr5	3322557	3324616
chr5	3445703	3446456	chr5	3445680	3446257
chr5	3446549	3447033	chr5	3446442	3447121
chr5	3727517	3728454	chr5	3727851	3728260
chr5	5304970	5305708	chr5	5304968	5305321
chr5	5304970	5305708	chr5	5305378	5305758
chr5	6447364	6448679	chr5	6447249	6448186
chr5	6961142	6961743	chr5	6961282	6961671
chr5	8208416	8209417	chr5	8208477	8209281
chr5	8208505	8209417	chr5	8208477	8209281
chr5	8615191	8615679	chr5	8615191	8615845
chr5	11181734	11182228	chr5	11181996	11182447
chr5	11240141	11241251	chr5	11240203	11240825
chr5	11240141	11241475	chr5	11240203	11240825
chr5	14308400	14309096	chr5	14308524	14308926
chr5	14402685	14403174	chr5	14402714	14403080
chr5	32002594	32003065	chr5	32002712	32003544
chr5	32003216	32003747	chr5	32002712	32003544
chr5	33626274	33627514	chr5	33626623	33627580
chr5	33671878	33672525	chr5	33671849	33672448
chr5	46392838	46393322	chr5	46392416	46392945
chr5	49405619	49406179	chr5	49405631	49406173
chr5	52455954	52456497	chr5	52456144	52456455
chr5	54657610	54658135	chr5	54657744	54658437
chr5	55160001	55160696	chr5	55160172	55160571
chr5	68260641	68261051	chr5	68260430	68260945
chr5	68261323	68262204	chr5	68261241	68261590
chr5	71146514	71147143	chr5	71146740	71147088
chr5	92826146	92827157	chr5	92826076	92826517
chr5	92826146	92827157	chr5	92826717	92827009
chr5	126961958	126962666	chr5	126962166	126962474
chr5	132802557	132803006	chr5	132802609	132802954
chr5	133035606	133036182	chr5	133035638	133036190
chr5	149034320	149035438	chr5	149034299	149034771
chr5	149034320	149035438	chr5	149034964	149035327
chr5	172023606	172024532	chr5	172023736	172024395
chr5	174847426	174847772	chr5	174847332	174847647
chr5	178372174	178372800	chr5	178372265	178372673
chr6	1402785	1403806	chr6	1403096	1403726
chr6	1737666	1738512	chr6	1737740	1738576
chr6	2491552	2491868	chr6	2491399	2491737
chr6	3776876	3777451	chr6	3776980	3777478
chr6	10588825	10589650	chr6	10588887	10589206
chr6	11491277	11492045	chr6	11491579	11492246
chr6	13590686	13591409	chr6	13590841	13591296
chr6	22906526	22906954	chr6	22906451	22906805
chr6	34038961	34041195	chr6	34038969	34041222
chr6	39812438	39813288	chr6	39812967	39813335
chr6	41421557	41422353	chr6	41421664	41422227
chr6	43261927	43262603	chr6	43262258	43262550
chr6	44012084	44013095	chr6	44012056	44012981
chr6	44012157	44013155	chr6	44012056	44012981
chr6	58776223	58779513	chr6	58776240	58779464
chr6	61913922	61914444	chr6	61914304	61914596
chr6	106459554	106460422	chr6	106459736	106460397
chr6	119558343	119558932	chr6	119558331	119558930
chr6	158474647	158475186	chr6	158474656	158475037
chr6	160955987	160956812	chr6	160955934	160956816
chr6	161355195	161355647	chr6	161355265	161355591
chr6	161795129	161795897	chr6	161795216	161795570
chr6	163777714	163778251	chr6	163777801	163778438
chr6	165338957	165340033	chr6	165339442	165339936
chr6	166207479	166208221	chr6	166207523	166207882
chr6	166501303	166501710	chr6	166501271	166501703
chr6	166829182	166829878	chr6	166829268	166830011
chr6	167582799	167583379	chr6	167582978	167583283
chr6	167751184	167751908	chr6	167751252	167751662
chr6	167846192	167847108	chr6	167846401	167846738
chr6	168051964	168053056	chr6	168051996	168052737
chr6	168829387	168830449	chr6	168830096	168830388
chr6	169060160	169060847	chr6	169060265	169060751
chr6	169683961	169684521	chr6	169683875	169684426
chr6	169714333	169714935	chr6	169714594	169715221
chr6	170240228	170240761	chr6	170240223	170240516
chr6	170263529	170264113	chr6	170263677	170264367
chr6	170407677	170408311	chr6	170407188	170408072
chr6	170761865	170762355	chr6	170762085	170762377
chr7	1657706	1658845	chr7	1657882	1658529
chr7	2889660	2890368	chr7	2889494	2890358
chr7	8192067	8192705	chr7	8192101	8192542
chr7	26679157	26679820	chr7	26679409	26679838
chr7	27407370	27408221	chr7	27407560	27408249
chr7	31116824	31117613	chr7	31116986	31117608
chr7	36574527	36574971	chr7	36574598	36574901
chr7	39299604	39300748	chr7	39299621	39300536
chr7	43237585	43238386	chr7	43237523	43238242
chr7	47513756	47514777	chr7	47513815	47514795
chr7	47985937	47986368	chr7	47985878	47986231
chr7	49477640	49478277	chr7	49477855	49478272
chr7	49828316	49829002	chr7	49828407	49829027
chr7	50919910	50920689	chr7	50920204	50920546
chr7	51429960	51430620	chr7	51430065	51430670
chr7	51844083	51844930	chr7	51844344	51844850
chr7	55270759	55271471	chr7	55270833	55271294
chr7	55270764	55271573	chr7	55270833	55271294
chr7	55271777	55272862	chr7	55271898	55272700
chr7	57545610	57547078	chr7	57546049	57546842
chr7	57546896	57549515	chr7	57547136	57548176
chr7	57546896	57549515	chr7	57548284	57549171
chr7	57549282	57553072	chr7	57549455	57551115
chr7	57549282	57553072	chr7	57551170	57552949
chr7	57553733	57556953	chr7	57553445	57555284
chr7	61054184	61056057	chr7	61054344	61054962
chr7	61054184	61056057	chr7	61055136	61056049
chr7	61078921	61079964	chr7	61079537	61079829
chr7	61081973	61082826	chr7	61081977	61082639
chr7	61739548	61746084	chr7	61742661	61746173
chr7	61739573	61746084	chr7	61742661	61746173
chr7	61745662	61747806	chr7	61746576	61747233
chr7	61745662	61747806	chr7	61747336	61747784
chr7	61746168	61748887	chr7	61746576	61747233
chr7	61747326	61750413	chr7	61748677	61750718
chr7	61748120	61750490	chr7	61748677	61750718
chr7	61751798	61755322	chr7	61751563	61753802
chr7	61751798	61755322	chr7	61753923	61755256
chr7	61752157	61755487	chr7	61751563	61753802
chr7	61752157	61755487	chr7	61753923	61755256
chr7	61755430	61757636	chr7	61755835	61757568
chr7	61779437	61781381	chr7	61779441	61780745
chr7	61782477	61789699	chr7	61782000	61787146
chr7	61782477	61793234	chr7	61782000	61787146
chr7	61782477	61793234	chr7	61788785	61792297
chr7	61788245	61793386	chr7	61788785	61792297
chr7	61793678	61795012	chr7	61793360	61794883
chr7	61795094	61796907	chr7	61795017	61799326
chr7	61796575	61799206	chr7	61795017	61799326
chr7	61799172	61801555	chr7	61800269	61800820
chr7	61968692	61969810	chr7	61968715	61969722
chr7	61969961	61970727	chr7	61970078	61970643
chr7	61970826	61971553	chr7	61970914	61971355
chr7	61980243	61980803	chr7	61980504	61980799
chr7	61989664	61990957	chr7	61990653	61991058
chr7	61989664	61991081	chr7	61990653	61991058
chr7	64953630	64955284	chr7	64953633	64955566
chr7	66940121	66940965	chr7	66940129	66940638
chr7	72842168	72842886	chr7	72842225	72842819
chr7	76626337	76627477	chr7	76626617	76626917
chr7	76626337	76627477	chr7	76627061	76627688
chr7	98408749	98409367	chr7	98408773	98409217
chr7	100177982	100178546	chr7	100177945	100178494
chr7	100550541	100551291	chr7	100550311	100551090
chr7	101690256	101690602	chr7	101690502	101690796
chr7	103021137	103022669	chr7	103021394	103021823
chr7	103021137	103022669	chr7	103022145	103022473
chr7	128527500	128528304	chr7	128527460	128528503
chr7	129791539	129792632	chr7	129791642	129792680
chr7	131272135	131272664	chr7	131271553	131272532
chr7	131338896	131339486	chr7	131338562	131339698
chr7	132332342	132332769	chr7	132332276	132332716
chr7	141847726	141848298	chr7	141847966	141848258
chr7	142927522	142928211	chr7	142927514	142928452
chr7	148027919	148029025	chr7	148028485	148029009
chr7	148027919	148029028	chr7	148028485	148029009
chr7	149700231	149701315	chr7	149700204	149701334
chr7	150056159	150057375	chr7	150056227	150057305
chr7	150606584	150607868	chr7	150606633	150607722
chr7	151009775	151010385	chr7	151009759	151010123
chr7	151010319	151011049	chr7	151010362	151011193
chr7	152102867	152103742	chr7	152102927	152103222
chr7	155585680	155586450	chr7	155586131	155586525
chr7	156290847	156292071	chr7	156290736	156291637
chr7	156290847	156292071	chr7	156291808	156292143
chr7	157091558	157092603	chr7	157091673	157092548
chr7	157274101	157274598	chr7	157273981	157275429
chr7	157274907	157275646	chr7	157273981	157275429
chr7	157564249	157565126	chr7	157564392	157564883
chr7	157582244	157583221	chr7	157582515	157583004
chr7	157877303	157878008	chr7	157877510	157877802
chr7	157921719	157922408	chr7	157921589	157922380
chr7	157923668	157925253	chr7	157923016	157924299
chr7	157923668	157925253	chr7	157924772	157925597
chr7	157923668	157925253	chr7	157923016	157924299
chr7	157923668	157925253	chr7	157924772	157925597
chr7	157965084	157965913	chr7	157965410	157965820
chr7	158054871	158055567	chr7	158055276	158055960
chr7	158386750	158387518	chr7	158386761	158387282
chr7	158387684	158388224	chr7	158387684	158388215
chr8	1236608	1237270	chr8	1236887	1237273
chr8	1529322	1530528	chr8	1529398	1530454
chr8	3063587	3064369	chr8	3063795	3064087
chr8	5449732	5450322	chr8	5449574	5450184
chr8	5462697	5463148	chr8	5462692	5463126
chr8	8504251	8504891	chr8	8504261	8504824
chr8	12443289	12443919	chr8	12443312	12443786
chr8	20339919	20340536	chr8	20339955	20340452
chr8	20378224	20379230	chr8	20378194	20378488
chr8	20378224	20379230	chr8	20378571	20379260
chr8	38626173	38627582	chr8	38626496	38627051
chr8	38626173	38627582	chr8	38627168	38627528
chr8	38626173	38627582	chr8	38626496	38627051
chr8	38626173	38627582	chr8	38627168	38627528
chr8	40677640	40678397	chr8	40677903	40678293
chr8	48676137	48676809	chr8	48676349	48676801
chr8	49638519	49639099	chr8	49638529	49638832
chr8	50680261	50681242	chr8	50680534	50681131
chr8	53188380	53189031	chr8	53188461	53189034
chr8	53350942	53351913	chr8	53351084	53351834
chr8	54583396	54584069	chr8	54583650	54584173
chr8	55190603	55191541	chr8	55191015	55191561
chr8	70602109	70602666	chr8	70602105	70602853
chr8	82754419	82755037	chr8	82754420	82755041
chr8	83029711	83030398	chr8	83029690	83029993
chr8	101438719	101439240	chr8	101438804	101439130
chr8	123511591	123512305	chr8	123511726	123512169
chr8	125700331	125700733	chr8	125700397	125700697
chr8	129052907	129054037	chr8	129052825	129053847
chr8	131905842	131906240	chr8	131905865	131906202
chr8	133507873	133508876	chr8	133508212	133508756
chr8	133904696	133905470	chr8	133904758	133905435
chr8	134207029	134207584	chr8	134206840	134207295
chr8	134207029	134207584	chr8	134207407	134207716
chr8	135472895	135473945	chr8	135473178	135473803
chr8	137225444	137225976	chr8	137225604	137226047
chr8	139218188	139219182	chr8	139218614	139219075
chr8	139816874	139818709	chr8	139817273	139818645
chr8	140502447	140503095	chr8	140502490	140502816
chr8	140884202	140884935	chr8	140884121	140884842
chr8	141047492	141048047	chr8	141047584	141047927
chr8	141281978	141282463	chr8	141282002	141282492
chr8	142550953	142551494	chr8	142550926	142551386
chr8	143163562	143164406	chr8	143163694	143164410
chr8	143601146	143602058	chr8	143600938	143601371
chr8	143828005	143828652	chr8	143828400	143828694
chr8	144784963	144785405	chr8	144784963	144785277
chr9	6594481	6594852	chr9	6594479	6595026
chr9	35914016	35914814	chr9	35913139	35914405
chr9	36763971	36764963	chr9	36764059	36764438
chr9	36763971	36764963	chr9	36764548	36764890
chr9	38628741	38629680	chr9	38628809	38629809
chr9	38628741	38629827	chr9	38628809	38629809
chr9	66825464	66826463	chr9	66825840	66826368
chr9	66832902	66834042	chr9	66833569	66834066
chr9	66832938	66834366	chr9	66833569	66834066
chr9	66834799	66835454	chr9	66834802	66835340
chr9	68418667	68419750	chr9	68418674	68419693
chr9	68418697	68419750	chr9	68418674	68419693
chr9	72652858	72653723	chr9	72652860	72653735
chr9	78789870	78790208	chr9	78789876	78790427
chr9	79186481	79187076	chr9	79186487	79187021
chr9	88667923	88668858	chr9	88667839	88668858
chr9	90484352	90485129	chr9	90484448	90484963
chr9	91286456	91288187	chr9	91286290	91287960
chr9	91588402	91589136	chr9	91588356	91589168
chr9	91868119	91869867	chr9	91868082	91869562
chr9	91875423	91875887	chr9	91875359	91875731
chr9	91984959	91985630	chr9	91984972	91985668
chr9	92099268	92100044	chr9	92099347	92099699
chr9	93456108	93457308	chr9	93456311	93456716
chr9	93456108	93457308	chr9	93456831	93457503
chr9	93603329	93605107	chr9	93603250	93604950
chr9	94457598	94458075	chr9	94457600	94457972
chr9	94473167	94474074	chr9	94473111	94473577
chr9	94473167	94474074	chr9	94473883	94474407
chr9	94667232	94667986	chr9	94667075	94667932
chr9	95566088	95567539	chr9	95566256	95567509
chr9	95708900	95709368	chr9	95709074	95709366
chr9	98319380	98319842	chr9	98319349	98319809
chr9	98788761	98789199	chr9	98788948	98789444
chr9	119528857	119529459	chr9	119528607	119529505
chr9	124551158	124551706	chr9	124551238	124551649
chr9	124569049	124569940	chr9	124568933	124569601
chr9	124657415	124658299	chr9	124657634	124658202
chr9	124657528	124658394	chr9	124657634	124658202
chr9	128966747	128967503	chr9	128966882	128967603
chr9	132101963	132102973	chr9	132102033	132102765
chr9	132172354	132172907	chr9	132172423	132172945
chr9	136129907	136130859	chr9	136130249	136130676
chr9	136129907	136131064	chr9	136130249	136130676
chr9	136464921	136465426	chr9	136464769	136465373
chr9	136656951	136657721	chr9	136657124	136657631
chr9	137651068	137651792	chr9	137651030	137651368
chr9	137720176	137720757	chr9	137720185	137720790
chr9	138152984	138154205	chr9	138153075	138153650
chr9	138152984	138154205	chr9	138153707	138154062
chr9	139016883	139017269	chr9	139016814	139017491
chr9	140610536	140611081	chr9	140610540	140611078
chr9	140843103	140843800	chr9	140843045	140844093
chrM	128	630	chrM	297	650
chrM	13224	14905	chrM	13812	14825
chrX	53083762	53084987	chrX	53084621	53085396
chrX	61730715	61731348	chrX	61731036	61731347
chrX	139805223	139807692	chrX	139805436	139806065
chrX	152655690	152656565	chrX	152656082	152656376
chrY	10019348	10020195	chrY	10019351	10019986
chrY	10020387	10022488	chrY	10020393	10021573
chrY	10020387	10022488	chrY	10021864	10022327
chrY	10020387	10022488	chrY	10020393	10021573
chrY	10020387	10022488	chrY	10021864	10022327
chrY	10023342	10024644	chrY	10023350	10024375
chrY	10024899	10025496	chrY	10024925	10025235
chrY	13137563	13138798	chrY	13137804	13138302
chrY	13137563	13138798	chrY	13138395	13138780
chrY	13137564	13138803	chrY	13137804	13138302
chrY	13137564	13138803	chrY	13138395	13138780
chrY	13139214	13139657	chrY	13139013	13139655
chrY	13139884	13142201	chrY	13139885	13142551
chrY	13142692	13143270	chrY	13142693	13143013
chrY	13194306	13195293	chrY	13194632	13195302
chrY	13446450	13452019	chrY	13446438	13448315
chrY	13446450	13452019	chrY	13448414	13459854
chrY	13452122	13456926	chrY	13448414	13459854
chrY	13452122	13459836	chrY	13448414	13459854
chrY	13454202	13459836	chrY	13448414	13459854
chrY	13485161	13485893	chrY	13485370	13485682
chrY	13647754	13648434	chrY	13647883	13648433
chrY	13650338	13651640	chrY	13650299	13651624
chrY	13651879	13652429	chrY	13651859	13652510
chrY	13658141	13659610	chrY	13658168	13658461
chrY	13658141	13659610	chrY	13658547	13659611
chrY	13658541	13659612	chrY	13658547	13659611
chrY	13661783	13662444	chrY	13661803	13662514
chrY	13664198	13664824	chrY	13664362	13665266
chrY	13667789	13668459	chrY	13667581	13668084
chrY	13676231	13676932	chrY	13675951	13676729
chrY	13677208	13678110	chrY	13677014	13678070
chrY	13680650	13681251	chrY	13680695	13681039
chrY	13686642	13688873	chrY	13686643	13688895
chrY	13704077	13704617	chrY	13704081	13704397
chrY	13800824	13801507	chrY	13800829	13801431
chrY	13802724	13803399	chrY	13802801	13803392
chrY	13808283	13808976	chrY	13808287	13809215
chrY	13809404	13811429	chrY	13809268	13810402
chrY	13809404	13811429	chrY	13810588	13811339
chrY	13812607	13814881	chrY	13812848	13813850
chrY	13812607	13814881	chrY	13814414	13815843
chrY	13812607	13814881	chrY	13812848	13813850
chrY	13812607	13814881	chrY	13814414	13815843
chrY	13815239	13815879	chrY	13814414	13815843
chrY	13816751	13817469	chrY	13816549	13816910
chrY	13817420	13818276	chrY	13817543	13818501
chrY	13818444	13819291	chrY	13818585	13819160
chrY	13818487	13819682	chrY	13818585	13819160
chrY	13818487	13819682	chrY	13819253	13819551
chrY	13819747	13821000	chrY	13819697	13820047
chrY	13819747	13821000	chrY	13820441	13820740
chrY	13820442	13821230	chrY	13820441	13820740
chrY	13822338	13823256	chrY	13822598	13822908
chrY	13824731	13825728	chrY	13824736	13825060
chrY	13825787	13826459	chrY	13825873	13826270
chrY	13826570	13827446	chrY	13826456	13827657
chrY	13829187	13830548	chrY	13829412	13830538
chrY	13829187	13830548	chrY	13829412	13830538
chrY	13831428	13831976	chrY	13831436	13831968
chrY	13832255	13834621	chrY	13833066	13833612
chrY	13832255	13834621	chrY	13833846	13834329
chrY	13832255	13834621	chrY	13833066	13833612
chrY	13832255	13834621	chrY	13833846	13834329
chrY	13834715	13835546	chrY	13834902	13835612
chrY	13837571	13838835	chrY	13837535	13839193
chrY	13838942	13839623	chrY	13839294	13839647
chrY	13840808	13841483	chrY	13840598	13841366
chrY	13842125	13844335	chrY	13842439	13843064
chrY	13842125	13844335	chrY	13843241	13844231
chrY	13842440	13845224	chrY	13842439	13843064
chrY	13842440	13845224	chrY	13843241	13844231
chrY	13845969	13846771	chrY	13845974	13846896
chrY	13846910	13847497	chrY	13846955	13847481
chrY	13848689	13849290	chrY	13848377	13849250
chrY	13849992	13850811	chrY	13849806	13852328
chrY	13850154	13850924	chrY	13849806	13852328
chrY	13850980	13852647	chrY	13849806	13852328
chrY	13852850	13853882	chrY	13852860	13853402
chrY	13852850	13853882	chrY	13853500	13853840
chrY	13856258	13856965	chrY	13855965	13856999
chrY	13857202	13858178	chrY	13857190	13858174
chrY	13859122	13860342	chrY	13858498	13861014
chrY	13861166	13862359	chrY	13861663	13862342
chrY	13861166	13862491	chrY	13861663	13862342
chrY	13862843	13863403	chrY	13862849	13863395
chrY	13864303	13864836	chrY	13864208	13864871
chrY	13864994	13865294	chrY	13865044	13865385
chrY	13865757	13870176	chrY	13866705	13868767
chrY	13865757	13870176	chrY	13868848	13870255
chrY	13865757	13870176	chrY	13866705	13868767
chrY	13865757	13870176	chrY	13868848	13870255
chrY	13865757	13870176	chrY	13866705	13868767
chrY	13865757	13870176	chrY	13868848	13870255
chrY	28784097	28784874	chrY	28784125	28784740
chrY	28784937	28786232	chrY	28785458	28786353
chrY	28798761	28799219	chrY	28798856	28799448
chrY	28799717	28800509	chrY	28799812	28800509
chrY	28799957	28800526	chrY	28799812	28800509
chrY	28801073	28801956	chrY	28801401	28801748
chrY	28816344	28817975	chrY	28816300	28818122
chrY	58971512	58983270	chrY	58971859	58983576
chrY	58971815	58983270	chrY	58971859	58983576
chrY	59022129	59022595	chrY	59022248	59022554
