# Supplementary material for: Macrophage migration inhibitory factor is overproduced through EGR1 in TET2low resting monocytes
Source: Commun Biol. 2022 Feb 3;5:110. doi: 10.1038/s42003-022-03057-w (PMC8814058; doi:10.1038/s42003-022-03057-w)
Supplement: Supplementary file 6 — Supplementary Data 3 [file 42003_2022_3057_MOESM6_ESM.xls]

## Sheet: Sample_CMML1818-EGR1_vs_Sample_
	Start.1	End.1		Start.2	End.2
chr1	895631	896348	chr1	896021	896415
chr1	948947	949245	chr1	948984	949394
chr1	1094030	1094434	chr1	1093763	1094513
chr1	1284906	1285298	chr1	1285013	1285297
chr1	1335437	1335859	chr1	1335103	1335570
chr1	1406390	1406745	chr1	1406220	1406931
chr1	1510053	1511197	chr1	1510639	1511093
chr1	2525594	2526190	chr1	2525379	2525745
chr1	3540913	3541362	chr1	3540786	3541273
chr1	3773399	3773710	chr1	3773178	3773593
chr1	3774184	3774743	chr1	3773982	3774431
chr1	6408698	6408995	chr1	6408342	6409278
chr1	6685332	6685629	chr1	6685364	6685991
chr1	6803595	6803892	chr1	6803426	6803738
chr1	8085747	8086263	chr1	8085943	8086227
chr1	8585663	8586010	chr1	8585363	8585897
chr1	9242409	9242731	chr1	9242438	9242837
chr1	9489267	9489672	chr1	9488248	9489859
chr1	9971031	9971431	chr1	9970799	9971111
chr1	10458317	10458614	chr1	10458214	10458813
chr1	10490626	10491453	chr1	10490867	10491626
chr1	10532279	10532576	chr1	10531698	10532584
chr1	10754005	10754623	chr1	10754036	10754465
chr1	11159365	11159817	chr1	11159160	11159872
chr1	11159989	11160599	chr1	11160034	11160783
chr1	11322960	11323544	chr1	11323190	11323539
chr1	11333618	11333915	chr1	11333627	11334302
chr1	11741621	11741919	chr1	11741568	11742064
chr1	11986765	11987099	chr1	11986798	11987102
chr1	14026483	14027151	chr1	14026056	14027940
chr1	15853531	15853946	chr1	15853468	15853904
chr1	15929425	15930021	chr1	15929596	15930087
chr1	16173360	16173657	chr1	16173096	16173952
chr1	16302893	16303333	chr1	16302742	16303489
chr1	16825044	16825899	chr1	16825222	16825793
chr1	16939149	16939502	chr1	16939065	16939678
chr1	16939810	16940122	chr1	16939814	16940657
chr1	16970493	16971677	chr1	16970313	16971948
chr1	17240251	17240851	chr1	17240642	17241295
chr1	17944667	17945261	chr1	17944910	17945293
chr1	19283415	19284007	chr1	19283390	19283991
chr1	19578390	19578688	chr1	19578312	19578821
chr1	19615386	19615731	chr1	19615437	19615817
chr1	19637693	19637990	chr1	19637816	19638481
chr1	19638260	19638557	chr1	19637816	19638481
chr1	20208928	20209234	chr1	20208969	20209582
chr1	20959898	20960279	chr1	20959995	20960485
chr1	21113488	21114291	chr1	21114018	21114484
chr1	22777613	22778149	chr1	22777539	22778172
chr1	23345451	23345748	chr1	23345250	23345673
chr1	23695270	23696051	chr1	23695612	23696279
chr1	24069203	24069757	chr1	24069142	24069913
chr1	24070049	24070397	chr1	24070095	24070622
chr1	24194456	24194868	chr1	24194177	24194699
chr1	24229162	24229555	chr1	24229463	24229773
chr1	24281476	24281829	chr1	24281036	24281877
chr1	24307306	24307603	chr1	24307089	24307638
chr1	24647801	24648098	chr1	24647721	24649172
chr1	24739871	24740308	chr1	24739540	24740307
chr1	24742619	24742916	chr1	24742376	24743383
chr1	24808103	24808421	chr1	24808001	24808740
chr1	25870130	25870447	chr1	25870132	25870536
chr1	25944185	25944741	chr1	25944443	25944747
chr1	26362158	26362480	chr1	26362009	26362585
chr1	26437588	26438101	chr1	26437697	26438064
chr1	26496518	26496987	chr1	26496515	26496956
chr1	26758295	26758592	chr1	26757848	26758606
chr1	26759046	26759432	chr1	26758918	26759563
chr1	26827867	26828468	chr1	26827578	26828326
chr1	26856294	26856723	chr1	26856297	26857448
chr1	27191822	27192297	chr1	27191932	27192557
chr1	27216343	27216640	chr1	27216398	27216687
chr1	27226540	27226954	chr1	27226558	27226842
chr1	27248344	27248885	chr1	27248408	27249038
chr1	27560444	27560741	chr1	27559952	27560773
chr1	27647974	27648271	chr1	27648059	27648503
chr1	28156595	28157113	chr1	28156735	28157121
chr1	28414282	28414962	chr1	28414268	28414565
chr1	28414282	28414962	chr1	28414633	28415005
chr1	28562805	28563105	chr1	28562685	28563179
chr1	28574320	28574981	chr1	28574766	28575073
chr1	28831843	28832322	chr1	28831791	28832321
chr1	28879674	28880467	chr1	28879653	28880282
chr1	28994374	28995074	chr1	28994601	28995153
chr1	29172453	29172774	chr1	29172589	29172911
chr1	29240997	29241362	chr1	29241097	29241538
chr1	29557119	29557658	chr1	29556920	29557402
chr1	31628089	31628450	chr1	31628252	31628603
chr1	32014812	32015276	chr1	32014989	32015331
chr1	32572733	32573030	chr1	32572683	32573449
chr1	32644782	32645160	chr1	32644572	32645146
chr1	32757166	32757463	chr1	32756602	32757450
chr1	32966069	32966366	chr1	32966016	32967011
chr1	32986297	32986618	chr1	32986484	32986779
chr1	33207183	33207757	chr1	33207119	33208374
chr1	33938441	33938738	chr1	33938086	33938843
chr1	35544144	35544640	chr1	35544138	35545721
chr1	36023354	36023921	chr1	36023781	36024320
chr1	36042482	36042785	chr1	36042099	36042712
chr1	36043023	36043448	chr1	36042784	36044609
chr1	36043596	36044101	chr1	36042784	36044609
chr1	36234012	36234384	chr1	36233473	36234390
chr1	36553995	36554296	chr1	36553710	36554349
chr1	36555092	36555674	chr1	36554845	36555322
chr1	36678305	36678789	chr1	36678581	36679049
chr1	37939353	37939689	chr1	37939499	37939958
chr1	38155487	38156119	chr1	38155601	38156147
chr1	38158234	38158876	chr1	38158129	38158808
chr1	39284431	39284732	chr1	39283635	39284709
chr1	39325663	39326252	chr1	39325716	39326748
chr1	39491230	39491748	chr1	39491190	39491982
chr1	39570833	39571305	chr1	39571050	39571761
chr1	40204535	40205127	chr1	40204602	40205359
chr1	40254863	40255458	chr1	40254935	40255728
chr1	40367160	40367614	chr1	40366777	40367503
chr1	40723969	40724752	chr1	40723963	40724483
chr1	40943146	40943744	chr1	40942627	40943709
chr1	40973983	40974391	chr1	40973859	40974372
chr1	40996743	40997050	chr1	40996753	40997899
chr1	41444921	41445218	chr1	41444646	41445188
chr1	42500793	42501090	chr1	42500782	42501520
chr1	42801032	42801442	chr1	42801125	42801986
chr1	42921563	42921977	chr1	42920912	42921972
chr1	42922295	42922607	chr1	42922174	42922634
chr1	43146913	43147481	chr1	43146629	43147790
chr1	43202524	43203034	chr1	43202549	43202935
chr1	43282172	43282514	chr1	43282044	43282572
chr1	43312362	43312873	chr1	43312312	43312722
chr1	44173291	44173792	chr1	44173426	44173961
chr1	44677896	44678310	chr1	44677917	44678970
chr1	44679211	44679868	chr1	44679308	44679704
chr1	44870685	44870984	chr1	44870758	44871051
chr1	45096763	45097102	chr1	45097014	45097446
chr1	45205640	45205937	chr1	45205567	45206213
chr1	45285936	45286437	chr1	45285986	45286520
chr1	45476147	45476445	chr1	45476222	45476997
chr1	45478219	45478611	chr1	45477893	45478958
chr1	45671927	45672226	chr1	45671860	45672190
chr1	45769600	45770293	chr1	45769896	45770718
chr1	45965216	45965513	chr1	45965085	45965744
chr1	46049246	46049628	chr1	46049215	46049561
chr1	46049860	46050158	chr1	46049836	46050239
chr1	46597813	46598112	chr1	46597742	46598455
chr1	46860019	46860316	chr1	46860111	46860443
chr1	46998774	46999084	chr1	46998746	46999267
chr1	47134757	47135055	chr1	47134400	47134979
chr1	47799103	47799898	chr1	47798469	47800056
chr1	51424985	51425766	chr1	51425348	51425776
chr1	51435387	51435859	chr1	51435509	51436408
chr1	52521176	52521499	chr1	52520317	52521592
chr1	52607770	52608434	chr1	52607766	52608122
chr1	52607770	52608434	chr1	52608187	52608471
chr1	52869456	52870147	chr1	52869124	52870045
chr1	52870277	52870715	chr1	52870386	52870671
chr1	53480884	53481186	chr1	53480771	53481329
chr1	53792467	53792888	chr1	53792139	53792590
chr1	54410703	54411010	chr1	54410478	54411265
chr1	54518447	54518793	chr1	54518114	54518731
chr1	54519911	54520293	chr1	54519546	54520447
chr1	54665209	54665521	chr1	54664933	54665815
chr1	54665877	54666174	chr1	54665871	54666605
chr1	54953281	54953582	chr1	54953175	54953920
chr1	54954560	54954857	chr1	54954517	54955094
chr1	55007808	55008327	chr1	55007862	55008386
chr1	55179470	55179768	chr1	55179277	55179561
chr1	55180999	55181338	chr1	55180532	55181328
chr1	55229945	55230242	chr1	55229399	55230152
chr1	56943349	56943646	chr1	56943195	56943642
chr1	64058281	64058836	chr1	64057954	64058628
chr1	64058943	64059586	chr1	64058729	64060167
chr1	65210341	65211116	chr1	65210088	65211744
chr1	65613505	65613926	chr1	65612965	65613720
chr1	65614496	65614969	chr1	65614031	65615352
chr1	65885476	65885880	chr1	65885348	65885872
chr1	67519256	67519616	chr1	67518974	67520420
chr1	67895553	67895850	chr1	67895428	67895895
chr1	70875983	70876280	chr1	70875952	70876309
chr1	70877061	70877397	chr1	70876921	70877430
chr1	71547428	71547725	chr1	71547434	71547885
chr1	72748830	72749144	chr1	72748856	72749419
chr1	72749471	72749792	chr1	72749474	72750622
chr1	74663424	74663996	chr1	74663228	74663908
chr1	76620094	76620496	chr1	76620040	76620515
chr1	78148009	78148306	chr1	78147755	78148241
chr1	78445534	78445966	chr1	78445558	78445844
chr1	78511513	78511810	chr1	78510875	78512266
chr1	79117043	79117340	chr1	79117038	79117598
chr1	84464192	84464734	chr1	84464442	84465410
chr1	84764238	84764684	chr1	84764319	84765162
chr1	85156446	85156745	chr1	85156490	85157243
chr1	86173276	86173874	chr1	86173234	86173553
chr1	86862278	86862575	chr1	86862388	86862761
chr1	87169713	87170010	chr1	87169235	87169951
chr1	89149197	89149495	chr1	89148938	89149356
chr1	91316515	91316814	chr1	91316009	91317090
chr1	91852582	91853349	chr1	91852618	91853316
chr1	91870066	91870363	chr1	91869855	91870481
chr1	92495243	92495541	chr1	92495310	92495910
chr1	92545375	92545672	chr1	92545331	92546032
chr1	92948860	92949702	chr1	92947796	92949988
chr1	92950929	92951380	chr1	92950132	92951921
chr1	93544866	93545164	chr1	93544892	93545176
chr1	93811531	93812193	chr1	93811897	93812181
chr1	94312141	94312823	chr1	94312353	94312929
chr1	94313243	94313558	chr1	94313384	94313862
chr1	94374498	94375055	chr1	94374435	94375015
chr1	94883362	94883659	chr1	94883181	94883568
chr1	94884421	94884975	chr1	94884089	94884539
chr1	95537764	95538061	chr1	95537347	95538555
chr1	97186497	97186794	chr1	97186504	97187199
chr1	99127104	99127646	chr1	99127363	99127953
chr1	100434885	100435507	chr1	100434292	100436310
chr1	100435678	100436452	chr1	100434292	100436310
chr1	100597695	100598503	chr1	100597804	100598479
chr1	100599088	100599646	chr1	100598758	100599518
chr1	100731853	100732507	chr1	100731889	100732372
chr1	100817085	100817604	chr1	100817063	100817371
chr1	101004801	101005546	chr1	101004405	101005646
chr1	101361025	101361448	chr1	101360137	101361481
chr1	107599193	107599583	chr1	107599344	107600326
chr1	109203639	109203936	chr1	109203566	109203960
chr1	109419031	109419328	chr1	109418950	109419388
chr1	109420132	109420434	chr1	109420295	109420585
chr1	109506291	109506835	chr1	109506198	109506692
chr1	109632586	109633034	chr1	109632819	109633297
chr1	109756565	109757117	chr1	109756605	109756891
chr1	110025803	110026101	chr1	110025684	110026325
chr1	110052006	110052527	chr1	110051916	110052506
chr1	110075341	110075689	chr1	110075121	110075915
chr1	110751904	110752599	chr1	110752025	110752596
chr1	110880291	110880588	chr1	110880218	110880938
chr1	110949965	110950262	chr1	110949945	110950392
chr1	110950349	110950790	chr1	110950461	110950964
chr1	111217287	111217765	chr1	111217515	111218255
chr1	111888792	111889336	chr1	111888756	111889333
chr1	112135343	112135640	chr1	112135400	112135816
chr1	112938394	112939379	chr1	112938402	112938776
chr1	112938394	112939379	chr1	112938878	112939780
chr1	113499430	113499832	chr1	113499059	113499833
chr1	113932599	113932896	chr1	113931920	113932873
chr1	113932963	113933888	chr1	113933118	113933746
chr1	114888507	114888804	chr1	114888512	114889062
chr1	115124665	115124963	chr1	115124508	115125447
chr1	115301158	115301527	chr1	115300908	115301858
chr1	116184802	116185321	chr1	116184377	116185549
chr1	116371025	116371322	chr1	116370699	116371128
chr1	116915247	116915545	chr1	116915128	116915643
chr1	116960555	116960852	chr1	116960514	116961888
chr1	117602944	117603254	chr1	117603006	117603752
chr1	117908812	117909186	chr1	117908577	117909245
chr1	118472430	118472727	chr1	118472414	118473272
chr1	119683506	119683805	chr1	119683547	119684039
chr1	119870200	119870561	chr1	119870046	119870602
chr1	120413758	120414055	chr1	120413804	120414127
chr1	121483887	121485667	chr1	121484287	121485284
chr1	144931568	144932012	chr1	144931016	144932238
chr1	145039370	145039668	chr1	145039094	145039908
chr1	145075860	145076157	chr1	145075342	145076137
chr1	145471816	145472113	chr1	145472021	145472305
chr1	145516720	145517096	chr1	145516604	145517172
chr1	145588769	145589348	chr1	145588834	145589441
chr1	146642954	146643253	chr1	146642756	146644057
chr1	146644511	146644905	chr1	146644449	146645393
chr1	146645022	146645320	chr1	146644449	146645393
chr1	146715027	146715336	chr1	146714904	146715586
chr1	147070811	147071161	chr1	147070800	147071452
chr1	147790616	147791062	chr1	147790950	147791241
chr1	147807063	147807659	chr1	147807016	147807688
chr1	150336699	150336999	chr1	150336651	150337059
chr1	150460664	150461032	chr1	150459963	150460904
chr1	150488307	150488802	chr1	150488431	150489011
chr1	150978518	150979041	chr1	150978809	150979246
chr1	150981237	150981643	chr1	150981004	150981997
chr1	151043173	151043580	chr1	151042736	151043609
chr1	151118728	151119065	chr1	151118353	151119056
chr1	151119360	151119953	chr1	151119402	151119970
chr1	151138732	151139442	chr1	151138398	151139508
chr1	151300606	151300903	chr1	151300505	151300949
chr1	151736124	151736431	chr1	151736046	151736810
chr1	153625684	153625981	chr1	153625292	153626201
chr1	153670280	153670600	chr1	153670026	153671231
chr1	153747619	153748642	chr1	153748186	153748742
chr1	153762384	153763167	chr1	153761857	153762663
chr1	153895812	153896110	chr1	153895906	153896431
chr1	153936543	153936840	chr1	153936331	153936615
chr1	153940296	153940763	chr1	153940441	153941124
chr1	153950287	153951094	chr1	153950277	153951080
chr1	154245183	154245482	chr1	154245140	154245512
chr1	154599464	154600329	chr1	154599781	154600250
chr1	154908445	154909069	chr1	154908466	154908944
chr1	155145507	155145805	chr1	155145348	155145738
chr1	155197776	155198074	chr1	155197655	155197990
chr1	155225256	155225604	chr1	155225117	155225806
chr1	155243501	155243798	chr1	155243488	155243986
chr1	155294244	155294805	chr1	155294452	155294801
chr1	155606807	155607106	chr1	155606720	155607189
chr1	156163043	156163528	chr1	156163002	156163572
chr1	156186164	156186802	chr1	156186137	156186684
chr1	156264825	156265453	chr1	156265027	156265490
chr1	156307479	156307927	chr1	156307461	156308050
chr1	156551805	156552484	chr1	156551978	156552820
chr1	156561598	156562205	chr1	156560742	156561971
chr1	156570705	156571425	chr1	156570617	156572092
chr1	156710386	156710879	chr1	156710255	156710856
chr1	156736441	156736749	chr1	156735929	156736978
chr1	157015311	157015768	chr1	157015152	157015563
chr1	158083097	158083402	chr1	158083049	158083733
chr1	160001232	160001529	chr1	160000830	160001679
chr1	161124004	161124468	chr1	161123970	161124869
chr1	161369839	161370202	chr1	161369634	161370407
chr1	161719545	161719870	chr1	161719735	161720163
chr1	161994001	161994300	chr1	161993766	161994308
chr1	162039588	162040066	chr1	162039571	162040030
chr1	163290619	163291331	chr1	163290633	163291538
chr1	165567633	165568095	chr1	165567667	165568146
chr1	165797219	165797706	chr1	165797298	165798242
chr1	167127949	167128251	chr1	167127549	167128067
chr1	167691282	167691613	chr1	167691295	167692023
chr1	168106530	168107000	chr1	168106422	168106920
chr1	168148504	168149099	chr1	168148328	168149052
chr1	169075202	169075573	chr1	169074781	169075399
chr1	169336164	169336461	chr1	169336281	169336914
chr1	169336712	169337010	chr1	169336281	169336914
chr1	169337498	169337798	chr1	169337523	169338120
chr1	169763318	169763615	chr1	169763366	169764025
chr1	171710751	171711173	chr1	171710654	171711133
chr1	172412461	172412760	chr1	172412422	172413156
chr1	173793899	173794494	chr1	173793915	173794391
chr1	174992815	174993434	chr1	174992792	174993465
chr1	178006664	178007119	chr1	178006707	178007249
chr1	178063061	178063358	chr1	178063044	178063687
chr1	178511048	178511345	chr1	178510873	178511798
chr1	178511448	178511786	chr1	178510873	178511798
chr1	178693974	178694271	chr1	178693502	178694337
chr1	179922987	179923381	chr1	179923293	179923672
chr1	180471137	180471702	chr1	180471003	180472807
chr1	180882335	180882822	chr1	180882215	180882584
chr1	182993265	182993562	chr1	182992725	182993599
chr1	183248340	183248637	chr1	183248475	183248991
chr1	183440323	183440620	chr1	183440292	183440693
chr1	184020015	184020412	chr1	184019800	184020790
chr1	184021249	184021599	chr1	184020889	184021752
chr1	184121941	184122238	chr1	184121817	184122458
chr1	184355534	184355831	chr1	184355204	184356039
chr1	184943148	184943445	chr1	184943034	184943329
chr1	186343920	186344219	chr1	186343682	186344251
chr1	186649582	186650073	chr1	186649740	186650558
chr1	197115345	197115643	chr1	197115157	197115737
chr1	197169532	197169986	chr1	197169518	197170078
chr1	197871547	197871844	chr1	197871157	197871789
chr1	199946135	199946432	chr1	199945813	199946413
chr1	200195344	200195642	chr1	200195329	200195614
chr1	200211742	200212042	chr1	200211826	200212146
chr1	201475844	201476141	chr1	201475748	201476644
chr1	201923880	201924357	chr1	201923907	201924281
chr1	201951663	201952184	chr1	201951893	201952390
chr1	202318004	202318697	chr1	202317960	202318500
chr1	202779278	202779688	chr1	202779343	202779849
chr1	202975215	202975513	chr1	202975077	202975674
chr1	202975714	202976208	chr1	202975840	202976324
chr1	203733810	203734481	chr1	203733583	203734917
chr1	204463522	204463819	chr1	204463040	204463775
chr1	204476688	204477014	chr1	204476663	204477325
chr1	205090594	205091029	chr1	205090307	205091032
chr1	205180314	205180755	chr1	205179796	205180578
chr1	205473776	205474074	chr1	205473758	205474557
chr1	205601366	205602117	chr1	205601338	205601847
chr1	205782482	205782782	chr1	205782452	205782913
chr1	207223696	207224181	chr1	207223783	207224347
chr1	210502625	210503063	chr1	210502681	210503409
chr1	211499948	211500682	chr1	211499661	211500174
chr1	211499948	211500682	chr1	211500242	211500624
chr1	211589762	211590380	chr1	211589740	211590349
chr1	211848627	211849384	chr1	211848206	211849050
chr1	212208015	212208476	chr1	212207858	212208467
chr1	212209182	212209490	chr1	212209133	212209913
chr1	212587631	212588041	chr1	212587636	212588098
chr1	212606443	212606740	chr1	212606346	212606869
chr1	213031634	213032487	chr1	213031834	213032352
chr1	214454119	214454610	chr1	214453807	214454775
chr1	214776616	214776957	chr1	214776623	214777641
chr1	215740529	215740920	chr1	215740358	215741677
chr1	218456914	218457213	chr1	218456709	218457065
chr1	218458152	218458452	chr1	218457561	218458517
chr1	218458871	218459205	chr1	218458641	218459246
chr1	220219222	220219661	chr1	220218802	220219792
chr1	220263535	220263889	chr1	220263550	220263966
chr1	220960297	220960594	chr1	220960188	220961375
chr1	222763679	222763976	chr1	222763409	222764225
chr1	222790647	222791180	chr1	222790477	222791066
chr1	224518312	224518826	chr1	224518167	224518825
chr1	224691110	224691407	chr1	224691288	224691610
chr1	225665747	225666044	chr1	225665434	225665875
chr1	225839839	225840157	chr1	225839983	225840305
chr1	225997716	225998325	chr1	225997781	225998432
chr1	226111552	226111993	chr1	226111160	226111889
chr1	226112460	226113205	chr1	226112368	226112774
chr1	226114484	226114870	chr1	226114592	226114989
chr1	226298357	226298654	chr1	226298114	226298493
chr1	226309523	226310070	chr1	226309670	226310556
chr1	226496502	226497262	chr1	226495939	226497760
chr1	226595498	226595795	chr1	226595274	226595611
chr1	226743134	226743431	chr1	226743068	226743400
chr1	227505656	227505955	chr1	227505338	227506198
chr1	227506019	227506512	chr1	227505338	227506198
chr1	227729647	227730273	chr1	227729647	227730272
chr1	227922632	227922933	chr1	227922258	227922917
chr1	228075106	228075404	chr1	228075046	228075421
chr1	228782441	228783010	chr1	228782600	228783074
chr1	229335447	229335756	chr1	229335209	229335761
chr1	229478731	229479126	chr1	229478825	229479691
chr1	229479321	229479915	chr1	229478825	229479691
chr1	229643775	229644072	chr1	229643323	229644078
chr1	229694144	229694499	chr1	229694008	229694296
chr1	229694894	229695191	chr1	229694997	229695502
chr1	229761964	229762275	chr1	229762027	229762637
chr1	231003709	231004130	chr1	231003251	231004177
chr1	231347214	231347818	chr1	231347342	231347699
chr1	231377075	231377407	chr1	231376199	231377776
chr1	231762548	231762845	chr1	231762659	231762943
chr1	233085659	233085986	chr1	233085657	233086211
chr1	233464031	233464567	chr1	233463697	233464790
chr1	234508710	234509166	chr1	234508723	234509064
chr1	234613934	234614847	chr1	234613625	234614906
chr1	234912659	234912956	chr1	234912689	234913133
chr1	234913922	234914398	chr1	234913648	234915412
chr1	235324868	235325166	chr1	235324939	235325382
chr1	235492518	235492889	chr1	235492397	235492780
chr1	235529504	235530034	chr1	235528964	235530085
chr1	235667435	235667732	chr1	235667212	235667602
chr1	235668571	235669016	chr1	235668146	235668956
chr1	236227426	236227724	chr1	236227380	236227789
chr1	236227863	236228590	chr1	236227927	236228519
chr1	236558594	236559230	chr1	236558344	236558823
chr1	236558594	236559230	chr1	236558887	236559364
chr1	236687348	236687762	chr1	236687282	236687788
chr1	236767254	236767641	chr1	236767299	236767861
chr1	236849734	236850140	chr1	236849822	236850308
chr1	236959239	236959665	chr1	236958618	236959886
chr1	242011526	242012124	chr1	242011642	242012129
chr1	244893640	244893944	chr1	244893352	244894077
chr1	245318082	245318379	chr1	245318243	245318587
chr1	246669658	246669956	chr1	246669793	246670433
chr1	246670138	246670543	chr1	246669793	246670433
chr1	246670842	246671479	chr1	246670675	246671824
chr1	246728914	246729556	chr1	246728591	246729487
chr1	246730024	246730321	chr1	246730044	246730403
chr1	247095595	247096254	chr1	247095783	247096089
chr1	247274256	247275164	chr1	247274411	247275258
chr1	247494751	247495132	chr1	247494774	247495418
chr1	247801211	247801578	chr1	247801164	247801448
chr1	249152602	249152901	chr1	249152496	249152908
chr1	249157611	249157908	chr1	249157124	249158184
chr1	249199844	249200143	chr1	249199241	249200471
chr10	181933	182423	chr10	182210	182546
chr10	531309	531719	chr10	530942	531498
chr10	1033805	1034186	chr10	1033683	1034172
chr10	3109741	3110245	chr10	3109755	3110197
chr10	5589135	5589457	chr10	5589131	5590562
chr10	5589650	5590008	chr10	5589131	5590562
chr10	5708057	5708667	chr10	5707789	5708367
chr10	5931267	5931692	chr10	5931127	5931964
chr10	5932320	5932639	chr10	5932489	5932803
chr10	6584658	6585190	chr10	6584940	6585372
chr10	7452741	7453357	chr10	7453188	7453472
chr10	7829463	7829818	chr10	7829473	7829824
chr10	7860709	7861138	chr10	7860612	7861406
chr10	11865411	11865708	chr10	11865448	11866068
chr10	12237180	12237537	chr10	12237154	12238027
chr10	13200289	13200586	chr10	13200086	13200485
chr10	13390409	13390721	chr10	13390340	13391104
chr10	13570344	13570802	chr10	13570018	13570666
chr10	13629069	13629495	chr10	13629095	13629892
chr10	14879416	14880020	chr10	14879095	14879960
chr10	14919943	14920240	chr10	14920010	14920618
chr10	14920585	14921541	chr10	14920917	14921849
chr10	15138604	15138903	chr10	15138447	15138988
chr10	15209745	15210093	chr10	15209462	15210195
chr10	16479408	16479760	chr10	16479059	16479802
chr10	16859056	16859392	chr10	16858857	16859372
chr10	17685450	17685770	chr10	17685282	17685838
chr10	17686310	17686664	chr10	17686207	17686751
chr10	18940233	18940530	chr10	18939543	18940478
chr10	21805802	21806412	chr10	21805906	21806417
chr10	22540906	22541556	chr10	22540476	22541714
chr10	22542121	22542419	chr10	22541952	22542631
chr10	22625095	22625578	chr10	22624872	22625311
chr10	22726596	22727219	chr10	22726526	22726819
chr10	23003724	23004160	chr10	23003682	23004219
chr10	25306184	25306481	chr10	25305777	25306443
chr10	26986221	26986799	chr10	26986204	26987466
chr10	27531784	27532397	chr10	27532014	27532496
chr10	27547964	27548309	chr10	27547756	27548077
chr10	27792647	27792944	chr10	27792451	27793030
chr10	28287331	28287877	chr10	28287061	28287829
chr10	28966558	28966991	chr10	28966647	28967376
chr10	32345297	32345993	chr10	32345356	32346190
chr10	32735233	32735681	chr10	32735090	32735614
chr10	33622698	33623253	chr10	33622944	33623389
chr10	35624730	35625774	chr10	35624742	35625309
chr10	38382570	38383052	chr10	38382451	38383068
chr10	38690966	38691385	chr10	38690905	38691538
chr10	43047587	43048337	chr10	43047515	43048308
chr10	43277807	43278207	chr10	43277533	43278076
chr10	43857373	43857692	chr10	43857140	43857781
chr10	45359916	45360368	chr10	45359894	45360400
chr10	45496391	45496745	chr10	45496031	45497132
chr10	46951593	46951930	chr10	46951552	46952006
chr10	46962425	46962722	chr10	46962088	46962675
chr10	49812772	49813109	chr10	49812520	49813095
chr10	49893061	49893507	chr10	49892908	49893263
chr10	50746609	50747004	chr10	50746468	50747036
chr10	51564610	51564910	chr10	51563747	51565031
chr10	53458557	53459099	chr10	53458629	53459280
chr10	54784894	54785191	chr10	54784812	54785201
chr10	60271659	60272397	chr10	60271525	60271861
chr10	60272494	60273002	chr10	60272409	60272919
chr10	62492363	62492685	chr10	62492395	62493422
chr10	63660974	63661278	chr10	63660970	63661387
chr10	64028530	64028827	chr10	64027719	64029170
chr10	64564511	64564826	chr10	64564511	64564948
chr10	67330436	67330748	chr10	67330129	67330931
chr10	69609330	69609854	chr10	69609417	69610101
chr10	69990877	69991431	chr10	69990788	69991995
chr10	70586521	70587148	chr10	70586585	70587184
chr10	70748743	70749465	chr10	70748684	70749460
chr10	70988797	70989141	chr10	70988763	70989290
chr10	71813279	71813576	chr10	71813399	71814031
chr10	71892432	71892729	chr10	71891969	71892668
chr10	71905877	71906333	chr10	71905543	71906378
chr10	72972412	72972740	chr10	72972324	72972969
chr10	73079103	73079402	chr10	73079101	73079551
chr10	74385141	74385755	chr10	74385462	74385788
chr10	75011457	75012349	chr10	75011641	75011961
chr10	75385182	75385644	chr10	75384701	75385477
chr10	75386182	75386778	chr10	75385936	75386607
chr10	75700803	75701299	chr10	75700704	75701069
chr10	76514982	76515291	chr10	76514916	76515237
chr10	76584401	76584839	chr10	76584110	76584791
chr10	77167755	77168085	chr10	77167582	77168197
chr10	77190879	77191830	chr10	77190883	77191231
chr10	77190879	77191830	chr10	77191306	77191813
chr10	79788812	79789168	chr10	79788417	79789387
chr10	81204273	81204572	chr10	81204213	81204660
chr10	81741333	81741902	chr10	81741584	81742386
chr10	81838352	81838834	chr10	81838169	81838549
chr10	81838352	81838834	chr10	81838601	81838926
chr10	82168503	82168800	chr10	82168288	82168906
chr10	82295954	82296426	chr10	82295885	82296544
chr10	85898291	85898923	chr10	85898220	85898863
chr10	88170727	88171024	chr10	88170833	88171384
chr10	88281704	88282151	chr10	88281775	88282165
chr10	88471165	88471760	chr10	88469981	88472136
chr10	88516600	88517212	chr10	88516408	88517174
chr10	88963661	88963970	chr10	88963463	88963930
chr10	89264059	89264991	chr10	89264017	89265519
chr10	89578085	89578781	chr10	89577395	89578675
chr10	90750928	90751225	chr10	90750547	90751114
chr10	90967674	90968114	chr10	90967690	90968048
chr10	91404265	91404647	chr10	91403798	91404779
chr10	91460841	91461153	chr10	91460709	91461146
chr10	92631458	92632046	chr10	92630993	92632467
chr10	92632151	92632448	chr10	92630993	92632467
chr10	93169164	93169555	chr10	93168946	93169956
chr10	93556233	93556660	chr10	93556411	93556735
chr10	93668132	93668699	chr10	93667892	93668641
chr10	93999224	94000094	chr10	93999742	94000359
chr10	94049788	94050085	chr10	94049871	94050727
chr10	94050401	94050744	chr10	94049871	94050727
chr10	94333204	94333504	chr10	94332951	94334198
chr10	94333940	94334455	chr10	94332951	94334198
chr10	95462519	95463282	chr10	95462530	95463325
chr10	95653352	95653801	chr10	95653273	95653703
chr10	96304865	96305372	chr10	96304837	96305310
chr10	96305558	96305857	chr10	96305585	96306173
chr10	97453115	97453592	chr10	97452790	97453651
chr10	97802953	97803280	chr10	97802580	97803281
chr10	97803949	97804489	chr10	97804016	97804442
chr10	97889318	97889691	chr10	97889171	97890097
chr10	99051920	99052368	chr10	99051817	99052336
chr10	99160667	99161041	chr10	99160607	99160891
chr10	99205216	99205626	chr10	99205083	99205705
chr10	99258826	99259123	chr10	99258579	99259581
chr10	99259193	99259518	chr10	99258579	99259581
chr10	99392948	99393245	chr10	99392495	99393246
chr10	101190196	101190494	chr10	101189949	101190413
chr10	101988832	101989223	chr10	101988867	101989421
chr10	102027469	102028185	chr10	102027155	102027982
chr10	102672696	102673114	chr10	102672781	102673145
chr10	102746617	102747641	chr10	102746351	102747204
chr10	102746617	102747641	chr10	102747318	102747896
chr10	102756827	102757308	chr10	102756198	102757357
chr10	102791617	102791915	chr10	102791471	102791768
chr10	103113971	103114269	chr10	103113935	103114360
chr10	103347313	103347908	chr10	103347235	103348691
chr10	103454161	103455075	chr10	103453616	103454475
chr10	103454161	103455075	chr10	103454846	103455559
chr10	103578455	103578954	chr10	103578642	103579430
chr10	103825189	103825581	chr10	103825150	103825535
chr10	104005617	104005917	chr10	104005334	104005911
chr10	104210440	104210917	chr10	104210515	104210850
chr10	104474631	104475031	chr10	104474422	104475141
chr10	104678439	104679131	chr10	104678262	104679009
chr10	105127859	105128159	chr10	105127812	105128306
chr10	105128822	105129119	chr10	105128821	105129121
chr10	105155790	105156102	chr10	105155677	105156189
chr10	105211716	105212391	chr10	105211637	105211983
chr10	105419315	105419703	chr10	105419422	105420393
chr10	105726548	105726860	chr10	105726190	105726778
chr10	105991772	105992090	chr10	105991428	105992005
chr10	111967348	111967645	chr10	111967301	111967738
chr10	114135951	114136421	chr10	114135997	114136523
chr10	115439858	115440157	chr10	115438895	115440319
chr10	118547437	118547734	chr10	118547303	118547669
chr10	118935074	118935476	chr10	118934650	118935383
chr10	118976513	118976812	chr10	118976363	118977051
chr10	119135209	119135648	chr10	119135144	119135813
chr10	120515049	120515614	chr10	120514877	120515459
chr10	121301875	121302387	chr10	121301957	121303035
chr10	121446469	121446766	chr10	121446330	121446614
chr10	121485701	121485998	chr10	121485666	121485967
chr10	121633289	121633586	chr10	121632658	121633696
chr10	122611315	122611636	chr10	122611139	122611601
chr10	123686506	123686805	chr10	123686241	123686694
chr10	123687085	123687505	chr10	123686869	123687466
chr10	123687637	123687937	chr10	123687850	123688268
chr10	124133460	124133890	chr10	124133448	124133800
chr10	124134179	124134867	chr10	124134270	124135098
chr10	124768419	124769088	chr10	124768581	124769442
chr10	126479867	126480328	chr10	126479874	126480361
chr10	126480894	126481290	chr10	126480653	126481323
chr10	126850781	126851078	chr10	126850260	126851281
chr10	127408320	127408645	chr10	127408329	127408925
chr10	130008823	130009247	chr10	130008728	130009456
chr10	131908319	131908715	chr10	131908235	131908728
chr10	131934308	131934665	chr10	131934014	131934489
chr10	134150526	134150845	chr10	134150327	134151258
chr10	134350353	134350796	chr10	134350180	134350755
chr10	135191472	135191821	chr10	135191505	135192355
chr10	135203042	135203339	chr10	135202744	135203321
chr11	288505	288926	chr11	288576	288987
chr11	450301	450923	chr11	450446	450889
chr11	561006	561406	chr11	561092	561405
chr11	910422	910719	chr11	910302	910713
chr11	1283238	1283689	chr11	1283310	1283759
chr11	1331178	1331475	chr11	1331134	1331555
chr11	1918049	1918346	chr11	1918232	1918756
chr11	2287037	2287334	chr11	2287047	2287334
chr11	3078163	3078463	chr11	3077969	3078278
chr11	4116472	4116796	chr11	4116605	4117096
chr11	4629077	4629384	chr11	4628902	4629333
chr11	4629683	4630043	chr11	4629506	4630079
chr11	5645851	5646148	chr11	5645618	5646026
chr11	5829834	5830534	chr11	5829993	5830801
chr11	6440345	6441278	chr11	6440249	6441472
chr11	6624375	6624674	chr11	6624355	6624776
chr11	6767118	6767739	chr11	6767388	6767672
chr11	6947650	6948111	chr11	6947545	6948187
chr11	7041184	7041483	chr11	7040712	7041595
chr11	8615890	8616187	chr11	8615640	8616184
chr11	8932636	8933127	chr11	8932859	8933445
chr11	8933178	8933665	chr11	8932859	8933445
chr11	9594046	9594374	chr11	9593893	9594206
chr11	9595141	9596473	chr11	9595283	9597630
chr11	9622634	9622931	chr11	9622478	9623052
chr11	9635011	9635351	chr11	9634933	9635575
chr11	10472154	10472798	chr11	10471792	10472826
chr11	10830843	10831339	chr11	10830763	10831414
chr11	11862965	11863443	chr11	11862858	11863393
chr11	13229194	13229491	chr11	13229170	13229454
chr11	13298644	13298942	chr11	13298365	13298864
chr11	13485236	13485533	chr11	13484997	13485630
chr11	13689193	13689647	chr11	13688917	13689821
chr11	14913604	14914005	chr11	14913339	14913723
chr11	14926810	14927107	chr11	14926601	14927153
chr11	17099599	17100224	chr11	17099625	17100651
chr11	17229623	17230235	chr11	17229720	17230100
chr11	18034893	18035831	chr11	18034865	18035940
chr11	18267992	18268325	chr11	18267990	18268345
chr11	18609396	18610208	chr11	18609484	18610858
chr11	18743219	18743834	chr11	18742855	18743703
chr11	19138960	19139259	chr11	19138749	19139355
chr11	19733559	19733885	chr11	19733109	19734141
chr11	20385050	20385626	chr11	20384979	20386199
chr11	22646403	22646720	chr11	22646378	22647195
chr11	22850740	22851037	chr11	22850967	22851290
chr11	27384054	27384734	chr11	27383256	27384755
chr11	27528422	27528720	chr11	27528499	27528954
chr11	28132291	28132598	chr11	28131803	28132574
chr11	31391642	31392064	chr11	31391443	31392057
chr11	32355196	32355638	chr11	32355078	32355723
chr11	32604875	32605206	chr11	32604622	32605258
chr11	33060267	33060595	chr11	33060205	33060973
chr11	33183307	33183739	chr11	33183242	33183706
chr11	33795410	33795754	chr11	33795421	33795890
chr11	33796302	33796602	chr11	33796190	33796733
chr11	34460685	34461125	chr11	34460964	34461248
chr11	34936906	34937583	chr11	34936924	34937843
chr11	35160133	35160491	chr11	35160092	35160505
chr11	35683378	35683975	chr11	35683410	35684240
chr11	36586257	36586554	chr11	36586406	36586806
chr11	36615165	36615462	chr11	36615167	36615533
chr11	36616034	36616450	chr11	36615895	36616676
chr11	43665876	43666332	chr11	43666061	43666411
chr11	43901748	43902229	chr11	43901680	43902280
chr11	43902601	43903249	chr11	43902389	43903174
chr11	45168076	45168434	chr11	45167898	45168186
chr11	45792938	45793636	chr11	45792996	45793584
chr11	46722623	46722939	chr11	46722599	46723142
chr11	46867339	46867701	chr11	46866987	46867810
chr11	47199462	47199759	chr11	47199279	47199879
chr11	47269902	47270202	chr11	47269620	47270296
chr11	47290076	47290373	chr11	47289935	47290372
chr11	47447517	47447814	chr11	47447464	47447805
chr11	47586796	47587104	chr11	47586483	47587098
chr11	47599949	47600253	chr11	47599877	47600235
chr11	47869401	47869730	chr11	47869309	47869807
chr11	57093148	57093448	chr11	57092722	57093531
chr11	57243859	57244158	chr11	57243996	57244361
chr11	57297690	57297987	chr11	57297859	57298174
chr11	57335461	57335778	chr11	57335316	57335795
chr11	57405699	57406352	chr11	57405908	57406193
chr11	57434354	57434651	chr11	57434131	57434833
chr11	58825440	58825863	chr11	58825463	58825872
chr11	58869609	58869906	chr11	58869749	58870202
chr11	59278162	59278463	chr11	59277794	59278342
chr11	59577616	59578218	chr11	59577760	59578174
chr11	60213884	60214181	chr11	60213821	60214192
chr11	61658576	61658923	chr11	61658580	61658872
chr11	61891730	61892279	chr11	61891558	61892197
chr11	62078695	62079153	chr11	62078848	62079222
chr11	62201426	62201725	chr11	62201163	62201693
chr11	62341063	62341362	chr11	62340962	62341279
chr11	62358402	62358820	chr11	62358514	62358828
chr11	62389122	62389421	chr11	62388681	62389292
chr11	62420884	62421366	chr11	62421043	62421386
chr11	62476360	62476725	chr11	62476261	62476589
chr11	62477416	62477910	chr11	62477282	62478276
chr11	62521899	62522197	chr11	62521947	62522477
chr11	62529117	62529556	chr11	62529106	62529771
chr11	62554369	62554685	chr11	62554271	62554662
chr11	62609774	62610150	chr11	62609598	62610475
chr11	63303980	63304503	chr11	63303619	63305422
chr11	63341531	63341880	chr11	63341415	63342163
chr11	63342252	63342945	chr11	63342283	63343130
chr11	63581163	63581709	chr11	63581135	63581945
chr11	63774564	63775063	chr11	63774833	63775627
chr11	64163928	64164430	chr11	64163728	64164172
chr11	64216531	64216828	chr11	64216543	64216904
chr11	64808982	64809325	chr11	64808972	64809417
chr11	64815284	64815673	chr11	64815464	64815760
chr11	64936789	64937123	chr11	64936638	64937232
chr11	65769197	65769574	chr11	65769182	65769608
chr11	65818914	65819212	chr11	65818533	65819557
chr11	65894616	65895062	chr11	65894490	65894988
chr11	66112075	66112372	chr11	66112032	66112457
chr11	66205631	66205967	chr11	66205558	66206473
chr11	66233889	66234241	chr11	66233821	66234135
chr11	66247240	66247559	chr11	66246986	66247607
chr11	66444786	66445177	chr11	66444522	66445114
chr11	66610817	66611438	chr11	66611026	66611378
chr11	66885350	66885784	chr11	66884977	66885677
chr11	67085493	67085790	chr11	67085488	67085921
chr11	67236904	67237412	chr11	67236962	67237492
chr11	67981625	67982001	chr11	67981475	67982007
chr11	68610611	68611124	chr11	68610437	68610952
chr11	68622427	68622950	chr11	68622424	68623427
chr11	68671049	68671346	chr11	68670728	68671247
chr11	68671413	68672047	chr11	68671440	68671987
chr11	69489610	69489908	chr11	69489577	69490080
chr11	70116090	70116388	chr11	70115887	70116417
chr11	71163597	71163948	chr11	71163576	71163995
chr11	71639096	71639839	chr11	71638845	71639662
chr11	71753038	71753615	chr11	71752269	71753377
chr11	73239858	73240211	chr11	73239744	73240338
chr11	73498329	73498836	chr11	73498217	73499477
chr11	73499415	73499773	chr11	73499541	73500458
chr11	73587352	73587821	chr11	73587085	73587809
chr11	73881678	73882003	chr11	73881343	73882043
chr11	74459936	74460348	chr11	74460074	74460564
chr11	74659478	74659775	chr11	74659567	74660045
chr11	74699665	74700235	chr11	74700009	74700347
chr11	75186328	75186635	chr11	75186307	75186662
chr11	75919068	75919370	chr11	75918955	75919660
chr11	75947111	75947582	chr11	75947129	75947774
chr11	76092504	76093010	chr11	76092482	76093047
chr11	76156104	76156582	chr11	76156099	76156796
chr11	76793476	76793811	chr11	76793333	76794626
chr11	76794116	76794669	chr11	76793333	76794626
chr11	77706479	77706925	chr11	77706213	77706872
chr11	77751132	77751592	chr11	77750696	77751424
chr11	77790446	77790973	chr11	77790194	77791781
chr11	77791437	77791969	chr11	77790194	77791781
chr11	77849806	77850667	chr11	77850105	77850612
chr11	82782078	82782830	chr11	82781875	82782696
chr11	82866924	82867263	chr11	82866726	82867646
chr11	82903799	82904459	chr11	82904259	82904543
chr11	82996379	82997120	chr11	82996128	82996860
chr11	85194814	85195374	chr11	85194817	85195132
chr11	85338377	85338674	chr11	85338091	85339366
chr11	85338846	85339364	chr11	85338091	85339366
chr11	85392892	85393375	chr11	85393172	85394116
chr11	85393480	85394211	chr11	85393172	85394116
chr11	86013918	86014217	chr11	86013490	86014176
chr11	86749304	86749645	chr11	86748933	86749659
chr11	89955428	89955932	chr11	89955425	89956085
chr11	89956396	89956964	chr11	89956390	89956875
chr11	93394888	93395295	chr11	93394767	93395394
chr11	93861501	93861862	chr11	93861247	93862124
chr11	94226532	94226985	chr11	94226165	94226918
chr11	94706903	94707218	chr11	94706894	94707569
chr11	94883377	94884226	chr11	94883145	94884845
chr11	94886404	94887152	chr11	94886176	94887087
chr11	95523928	95524227	chr11	95524091	95524487
chr11	95656686	95657238	chr11	95656365	95657834
chr11	96074984	96075281	chr11	96075030	96075687
chr11	96122539	96122836	chr11	96122450	96122959
chr11	96123478	96123776	chr11	96123447	96123824
chr11	102963053	102963406	chr11	102963033	102963608
chr11	105947274	105947571	chr11	105947311	105947951
chr11	105947720	105948071	chr11	105947311	105947951
chr11	107327776	107328073	chr11	107327860	107328537
chr11	108338222	108338662	chr11	108338523	108338835
chr11	108369033	108369330	chr11	108368715	108369647
chr11	108534802	108535101	chr11	108535017	108535359
chr11	110166916	110167317	chr11	110166851	110167245
chr11	110300957	110301342	chr11	110300982	110301472
chr11	111636366	111636952	chr11	111635902	111637035
chr11	111637276	111638006	chr11	111637231	111638086
chr11	111750203	111750629	chr11	111750102	111750885
chr11	111895602	111896079	chr11	111895124	111896833
chr11	112160526	112160823	chr11	112160525	112161366
chr11	112832827	112833199	chr11	112832188	112833275
chr11	113643866	113644422	chr11	113643579	113644353
chr11	113746009	113746306	chr11	113745574	113746196
chr11	116643383	116643715	chr11	116642974	116643658
chr11	117694536	117694847	chr11	117694572	117695042
chr11	117745044	117745527	chr11	117745213	117745504
chr11	118134683	118135036	chr11	118134591	118135211
chr11	118271575	118272253	chr11	118271276	118272871
chr11	118442431	118442885	chr11	118442348	118442892
chr11	118740673	118741043	chr11	118740638	118741477
chr11	118868982	118869279	chr11	118868896	118869411
chr11	118938568	118939005	chr11	118938545	118938932
chr11	118992330	118993199	chr11	118992335	118992954
chr11	119039716	119040263	chr11	119039998	119040316
chr11	119227192	119227571	chr11	119227197	119227524
chr11	119599454	119599878	chr11	119599645	119600075
chr11	122934023	122934320	chr11	122933845	122934333
chr11	123008680	123008977	chr11	123008530	123008851
chr11	123612506	123612805	chr11	123612500	123613488
chr11	124492261	124492559	chr11	124492209	124492696
chr11	124492784	124493081	chr11	124492896	124493287
chr11	124747030	124747457	chr11	124746503	124747334
chr11	124824057	124824709	chr11	124824046	124824933
chr11	124980658	124981549	chr11	124980850	124981486
chr11	125495178	125496289	chr11	125495054	125495563
chr11	125495178	125496289	chr11	125495615	125497107
chr11	126080718	126081262	chr11	126080742	126081490
chr11	126187829	126188126	chr11	126187808	126188123
chr11	128391431	128391728	chr11	128391091	128391858
chr11	130304677	130305059	chr11	130304601	130304962
chr11	134094551	134095240	chr11	134094598	134095421
chr11	134122374	134123043	chr11	134122664	134123298
chr11	134123362	134123855	chr11	134123507	134123791
chr12	1058332	1058831	chr12	1057729	1058717
chr12	2112781	2113469	chr12	2113027	2113618
chr12	2985723	2986574	chr12	2985358	2986199
chr12	3185822	3186121	chr12	3185841	3186250
chr12	4647876	4648373	chr12	4647934	4648541
chr12	6560059	6560809	chr12	6560057	6561575
chr12	6580613	6580910	chr12	6580452	6580902
chr12	6898768	6899065	chr12	6898723	6899141
chr12	7014240	7014620	chr12	7014051	7014548
chr12	7125199	7125728	chr12	7125310	7125762
chr12	7244515	7244819	chr12	7244585	7245111
chr12	7341775	7342155	chr12	7341475	7342210
chr12	7342451	7342748	chr12	7342458	7342954
chr12	8850695	8851098	chr12	8850680	8850972
chr12	8861917	8862216	chr12	8861906	8862461
chr12	10516982	10517369	chr12	10516155	10517671
chr12	12714622	12715089	chr12	12714745	12715076
chr12	12764901	12765321	chr12	12764356	12765378
chr12	12868587	12869455	chr12	12867302	12869062
chr12	12889683	12889980	chr12	12889669	12890080
chr12	14369632	14369966	chr12	14369468	14370138
chr12	14957068	14957379	chr12	14956825	14957264
chr12	15942506	15942848	chr12	15942690	15943120
chr12	16063575	16064385	chr12	16063601	16064063
chr12	19283255	19283887	chr12	19282925	19283396
chr12	19283255	19283887	chr12	19283654	19284004
chr12	20704152	20704740	chr12	20704154	20704701
chr12	21653818	21654119	chr12	21653781	21654256
chr12	21654786	21655162	chr12	21654777	21655517
chr12	24714911	24715254	chr12	24714614	24715126
chr12	25204317	25204614	chr12	25204211	25204718
chr12	27863912	27864393	chr12	27863869	27864503
chr12	27932320	27933645	chr12	27932217	27933161
chr12	30848493	30849232	chr12	30848964	30849483
chr12	30907427	30907841	chr12	30907099	30907731
chr12	31004179	31004478	chr12	31004209	31004665
chr12	31742896	31743423	chr12	31742844	31743467
chr12	31813011	31813310	chr12	31813125	31813409
chr12	32543908	32544286	chr12	32543691	32544247
chr12	33049477	33050074	chr12	33049319	33049603
chr12	34175464	34175832	chr12	34175439	34176451
chr12	38710697	38711402	chr12	38710623	38711345
chr12	39300231	39300908	chr12	39299508	39300540
chr12	39836445	39837017	chr12	39836075	39837064
chr12	40499296	40499732	chr12	40499380	40499701
chr12	42538142	42538513	chr12	42537527	42538489
chr12	42862802	42863344	chr12	42862174	42863297
chr12	42876922	42877302	chr12	42876977	42877588
chr12	44151864	44152360	chr12	44151891	44152444
chr12	44229548	44230040	chr12	44229403	44229992
chr12	45608516	45608813	chr12	45608713	45609006
chr12	46385709	46386016	chr12	46385713	46386205
chr12	46662834	46663137	chr12	46662735	46663064
chr12	46767223	46767520	chr12	46766772	46767744
chr12	47473778	47474208	chr12	47473447	47474620
chr12	48167042	48167347	chr12	48167133	48167717
chr12	48167415	48167712	chr12	48167133	48167717
chr12	48223018	48223458	chr12	48223031	48223315
chr12	48357541	48357896	chr12	48357359	48358390
chr12	48690499	48691157	chr12	48690503	48691159
chr12	49076343	49076710	chr12	49076291	49076760
chr12	49110935	49111344	chr12	49110812	49111318
chr12	49246227	49246524	chr12	49246153	49247023
chr12	49390734	49391144	chr12	49390771	49391261
chr12	49716239	49716564	chr12	49715816	49716652
chr12	49961513	49961811	chr12	49961096	49961643
chr12	49961997	49962430	chr12	49962022	49962803
chr12	50560235	50560609	chr12	50560458	50561069
chr12	50560722	50561054	chr12	50560458	50561069
chr12	51442137	51442579	chr12	51442174	51443044
chr12	51442709	51443069	chr12	51442174	51443044
chr12	51786025	51786463	chr12	51785650	51786192
chr12	52207800	52208690	chr12	52207698	52208131
chr12	52207800	52208690	chr12	52208291	52208988
chr12	52214712	52215287	chr12	52214933	52215384
chr12	53440715	53441127	chr12	53440528	53440888
chr12	53573693	53574056	chr12	53573432	53574223
chr12	53646049	53646346	chr12	53646209	53646524
chr12	53661595	53661892	chr12	53661402	53661736
chr12	54069051	54069568	chr12	54069002	54069713
chr12	54121480	54121877	chr12	54121597	54122180
chr12	54718085	54718650	chr12	54718164	54718453
chr12	54719027	54719422	chr12	54719107	54719464
chr12	56075412	56075853	chr12	56075568	56075958
chr12	56132011	56132401	chr12	56131611	56132700
chr12	56400773	56401113	chr12	56400713	56401407
chr12	56401858	56402295	chr12	56401704	56402164
chr12	56509529	56510085	chr12	56509616	56509925
chr12	56550957	56551620	chr12	56550908	56551648
chr12	56583720	56584028	chr12	56583542	56584244
chr12	56616023	56616320	chr12	56615915	56616415
chr12	56617593	56617890	chr12	56617480	56617845
chr12	56618343	56618704	chr12	56618256	56618759
chr12	56651847	56652519	chr12	56652297	56652989
chr12	56708996	56709733	chr12	56709052	56709502
chr12	56710149	56710711	chr12	56710300	56710629
chr12	56728260	56728560	chr12	56728167	56728498
chr12	56754355	56754652	chr12	56754386	56754896
chr12	56843453	56843750	chr12	56843409	56843948
chr12	56862745	56863042	chr12	56862427	56863048
chr12	57399690	57399987	chr12	57399565	57400130
chr12	57642523	57643067	chr12	57642731	57643398
chr12	57852795	57853298	chr12	57852567	57853043
chr12	57852795	57853298	chr12	57853168	57853477
chr12	58149497	58149818	chr12	58149418	58150006
chr12	58166243	58166647	chr12	58166415	58166950
chr12	58176568	58177448	chr12	58176536	58177109
chr12	58290600	58290967	chr12	58290107	58290767
chr12	58335676	58335973	chr12	58335575	58335995
chr12	63327958	63328670	chr12	63327851	63328671
chr12	64061702	64062142	chr12	64061663	64063142
chr12	64062693	64063081	chr12	64061663	64063142
chr12	64237881	64238789	chr12	64237924	64238745
chr12	64798298	64798766	chr12	64798501	64799089
chr12	65174586	65174954	chr12	65174110	65175240
chr12	65672782	65673079	chr12	65672867	65673339
chr12	66275509	66276300	chr12	66275447	66275981
chr12	66524042	66524339	chr12	66524158	66524443
chr12	68042493	68042791	chr12	68042594	68043574
chr12	68042979	68043335	chr12	68042594	68043574
chr12	68630469	68630901	chr12	68629939	68631013
chr12	69080906	69081382	chr12	69080740	69081616
chr12	69632512	69632898	chr12	69632516	69633168
chr12	69754070	69754459	chr12	69753567	69754348
chr12	69979333	69979683	chr12	69979277	69980197
chr12	72058100	72058544	chr12	72058093	72058623
chr12	74931972	74932570	chr12	74931742	74932315
chr12	75904866	75905214	chr12	75904637	75905220
chr12	77157041	77157363	chr12	77157258	77157690
chr12	77157585	77157998	chr12	77157258	77157690
chr12	80329306	80329685	chr12	80329333	80329635
chr12	88536543	88536841	chr12	88536157	88536880
chr12	89918642	89919236	chr12	89918839	89920115
chr12	94071830	94072134	chr12	94071303	94072291
chr12	94135980	94136669	chr12	94135749	94136853
chr12	94854136	94854683	chr12	94853920	94854658
chr12	95397031	95397452	chr12	95396928	95397412
chr12	95466178	95466525	chr12	95466310	95467105
chr12	95941651	95942451	chr12	95941921	95942461
chr12	96251733	96252058	chr12	96251587	96252042
chr12	96252785	96253289	chr12	96252806	96253641
chr12	96337492	96337789	chr12	96337240	96337687
chr12	96428844	96429319	chr12	96428874	96429192
chr12	96501708	96502032	chr12	96501656	96502181
chr12	96814801	96815291	chr12	96814595	96815364
chr12	97301055	97301367	chr12	97301155	97301897
chr12	97301581	97302010	chr12	97301155	97301897
chr12	98850690	98851024	chr12	98850324	98850878
chr12	98884435	98884734	chr12	98884151	98884676
chr12	98909314	98909612	chr12	98909493	98909777
chr12	100593723	100594216	chr12	100593164	100594218
chr12	100594703	100595043	chr12	100594738	100595331
chr12	101673238	101673536	chr12	101673096	101673522
chr12	101673964	101674267	chr12	101673838	101674690
chr12	102091559	102091856	chr12	102091500	102091805
chr12	102513282	102513579	chr12	102513388	102513807
chr12	102514098	102514549	chr12	102514017	102514916
chr12	104350513	104350849	chr12	104349992	104350877
chr12	104350978	104351278	chr12	104351165	104351505
chr12	104359198	104359529	chr12	104359119	104359466
chr12	104458489	104459215	chr12	104458644	104459202
chr12	105500626	105501326	chr12	105500771	105501331
chr12	105629886	105630313	chr12	105630188	105630495
chr12	107168228	107168820	chr12	107168097	107169084
chr12	107349256	107349780	chr12	107349068	107349597
chr12	107349256	107349780	chr12	107349652	107349982
chr12	108078700	108079332	chr12	108078366	108080178
chr12	108955630	108956114	chr12	108955236	108956119
chr12	109530805	109531206	chr12	109530411	109531262
chr12	110011569	110012040	chr12	110011824	110012331
chr12	110151664	110152471	chr12	110151842	110152168
chr12	110485877	110486325	chr12	110485508	110486276
chr12	110510918	110511446	chr12	110510981	110511761
chr12	110517804	110518172	chr12	110517275	110518115
chr12	110562327	110562762	chr12	110562222	110563012
chr12	110840590	110841598	chr12	110840523	110841406
chr12	112279226	112279588	chr12	112278998	112279661
chr12	112451341	112451638	chr12	112451311	112451595
chr12	112546234	112546531	chr12	112545896	112546591
chr12	112819485	112820177	chr12	112819610	112819962
chr12	112846675	112847048	chr12	112846723	112847326
chr12	112855990	112856372	chr12	112855944	112856554
chr12	113796737	113797086	chr12	113796572	113797017
chr12	114403618	114403918	chr12	114403594	114404008
chr12	114404399	114404867	chr12	114404388	114404862
chr12	117536470	117536767	chr12	117536242	117537210
chr12	117536851	117537149	chr12	117536242	117537210
chr12	117627939	117628356	chr12	117627789	117628167
chr12	118454523	118454869	chr12	118454605	118455334
chr12	118499317	118500120	chr12	118499793	118500962
chr12	118541757	118542054	chr12	118541539	118542449
chr12	120314733	120315030	chr12	120314361	120315130
chr12	120554646	120555274	chr12	120554827	120555236
chr12	120875353	120875650	chr12	120875343	120875844
chr12	120966321	120966914	chr12	120966306	120966644
chr12	121163688	121163985	chr12	121163769	121164232
chr12	121342280	121342577	chr12	121342260	121342754
chr12	121453708	121454009	chr12	121453504	121454217
chr12	122101985	122102402	chr12	122102309	122102601
chr12	122277529	122278169	chr12	122277749	122278526
chr12	122459554	122460308	chr12	122459869	122460153
chr12	122516172	122516472	chr12	122515854	122516275
chr12	122667295	122667920	chr12	122667442	122667825
chr12	122751220	122751985	chr12	122751366	122751753
chr12	122907733	122908133	chr12	122907346	122908167
chr12	123011859	123012507	chr12	123011982	123012752
chr12	123237466	123237949	chr12	123237507	123237869
chr12	123258876	123259251	chr12	123259021	123259348
chr12	123627954	123628331	chr12	123628108	123628453
chr12	123716997	123717295	chr12	123716899	123717257
chr12	123718352	123718738	chr12	123718057	123718787
chr12	123752165	123752569	chr12	123752320	123752956
chr12	123753496	123753913	chr12	123753615	123754183
chr12	123942466	123942966	chr12	123942755	123943054
chr12	124068375	124068673	chr12	124068501	124068885
chr12	124086749	124087055	chr12	124086744	124087212
chr12	124155693	124155992	chr12	124155678	124156839
chr12	124196042	124196380	chr12	124195929	124196718
chr12	124196546	124196910	chr12	124195929	124196718
chr12	124246455	124246835	chr12	124246472	124247384
chr12	125478104	125478558	chr12	125478269	125478961
chr12	125478648	125479031	chr12	125478269	125478961
chr12	127650260	127650937	chr12	127650610	127651217
chr12	132628407	132629523	chr12	132628285	132628786
chr12	133263961	133264497	chr12	133264225	133264509
chr12	133286799	133287163	chr12	133286284	133287335
chr12	133465601	133465898	chr12	133465616	133465951
chr12	133533042	133533630	chr12	133532930	133533432
chr12	133563101	133563398	chr12	133563026	133563769
chr12	133613269	133613703	chr12	133613249	133613759
chr12	133706611	133707084	chr12	133706584	133706945
chr12	133758080	133758728	chr12	133758080	133758599
chr13	20207931	20208316	chr13	20208068	20208496
chr13	20438633	20438930	chr13	20438265	20438958
chr13	20701963	20702275	chr13	20702057	20702392
chr13	21099588	21100064	chr13	21099278	21099986
chr13	21476977	21477580	chr13	21477096	21477806
chr13	21648430	21649073	chr13	21648839	21649132
chr13	21651626	21651924	chr13	21651469	21651753
chr13	21872479	21872930	chr13	21872409	21873304
chr13	24153518	24153815	chr13	24153683	24154205
chr13	24269800	24270097	chr13	24269915	24270432
chr13	24828810	24829297	chr13	24828695	24829245
chr13	26828260	26828661	chr13	26828047	26828354
chr13	28029684	28029981	chr13	28029682	28030108
chr13	28195105	28195437	chr13	28195061	28195381
chr13	28196260	28196567	chr13	28196159	28196563
chr13	28527881	28528180	chr13	28527487	28528108
chr13	28528574	28528871	chr13	28528286	28528877
chr13	29293398	29293901	chr13	29293432	29293750
chr13	30995188	30995593	chr13	30995379	30995716
chr13	31773993	31775216	chr13	31774053	31774997
chr13	32605352	32605707	chr13	32605263	32605625
chr13	32883823	32884120	chr13	32883539	32884371
chr13	33591144	33591443	chr13	33590801	33591723
chr13	34317518	34317815	chr13	34317500	34317954
chr13	34391784	34392082	chr13	34391710	34392005
chr13	34392280	34392584	chr13	34392301	34392993
chr13	37393392	37393859	chr13	37393429	37394246
chr13	37393914	37394211	chr13	37393429	37394246
chr13	38923134	38923433	chr13	38922736	38923408
chr13	38924091	38924588	chr13	38924081	38924600
chr13	40229221	40229673	chr13	40229083	40229440
chr13	40230427	40231271	chr13	40229913	40230753
chr13	41344954	41345252	chr13	41344770	41345222
chr13	41363727	41364024	chr13	41363704	41364432
chr13	41495289	41495586	chr13	41495136	41495799
chr13	41706384	41706894	chr13	41706191	41706823
chr13	41836979	41837311	chr13	41836769	41837299
chr13	42534675	42535050	chr13	42534557	42535797
chr13	42614066	42614363	chr13	42613783	42614523
chr13	42845574	42845941	chr13	42845237	42845909
chr13	42846259	42846556	chr13	42846359	42847060
chr13	42846622	42846942	chr13	42846359	42847060
chr13	44715265	44715649	chr13	44715212	44716068
chr13	44833500	44833797	chr13	44833615	44833982
chr13	45563728	45564025	chr13	45563716	45564268
chr13	45620793	45621137	chr13	45620985	45621324
chr13	45694099	45694419	chr13	45693918	45694572
chr13	45694755	45695301	chr13	45694652	45695244
chr13	46425338	46425725	chr13	46425475	46425788
chr13	50180825	50181123	chr13	50180763	50181233
chr13	50265293	50265611	chr13	50265146	50265574
chr13	50509986	50510283	chr13	50509769	50510309
chr13	51565818	51566168	chr13	51565776	51566312
chr13	51796377	51796751	chr13	51796494	51797172
chr13	52732941	52733249	chr13	52732962	52733608
chr13	52768813	52769274	chr13	52767801	52769711
chr13	53191697	53192267	chr13	53190554	53192517
chr13	53226009	53226569	chr13	53225958	53226906
chr13	53227138	53227657	chr13	53227077	53227852
chr13	60737611	60737909	chr13	60737202	60738054
chr13	60738291	60738815	chr13	60738284	60738934
chr13	67804698	67805010	chr13	67804443	67805607
chr13	67805118	67805415	chr13	67804443	67805607
chr13	71864539	71864836	chr13	71864088	71864853
chr13	73302195	73302492	chr13	73302073	73302652
chr13	74709814	74710192	chr13	74709889	74710731
chr13	76056292	76056729	chr13	76056438	76056830
chr13	76111646	76111943	chr13	76111369	76111933
chr13	76123954	76124441	chr13	76123964	76124357
chr13	77565529	77565943	chr13	77565430	77566045
chr13	77903601	77903898	chr13	77903528	77904659
chr13	78271302	78271599	chr13	78271211	78271574
chr13	78272019	78272536	chr13	78271882	78272751
chr13	79232534	79233031	chr13	79232556	79233090
chr13	79234403	79234940	chr13	79234391	79234725
chr13	79979565	79979885	chr13	79979450	79979915
chr13	80915018	80915366	chr13	80915004	80915288
chr13	95201638	95202478	chr13	95201994	95202631
chr13	95247812	95248329	chr13	95247917	95248405
chr13	95254020	95254319	chr13	95253870	95254712
chr13	96296251	96296773	chr13	96296476	96296777
chr13	98628956	98629964	chr13	98628942	98629552
chr13	100258199	100258498	chr13	100258089	100258649
chr13	100741640	100742134	chr13	100741438	100741844
chr13	101240733	101241030	chr13	101240708	101241032
chr13	101326235	101327016	chr13	101326294	101326736
chr13	103046373	103046807	chr13	103046078	103047657
chr13	103047305	103047782	chr13	103046078	103047657
chr13	103453036	103453339	chr13	103452893	103453316
chr13	103497489	103497821	chr13	103497210	103497947
chr13	107188493	107188883	chr13	107188212	107188832
chr13	110993366	110993665	chr13	110993290	110993574
chr13	111267156	111267534	chr13	111267329	111268223
chr13	111363618	111363917	chr13	111363695	111364535
chr13	111364061	111364472	chr13	111363695	111364535
chr13	113863936	113864304	chr13	113864003	113864296
chr13	114047936	114048233	chr13	114047942	114048367
chr13	114238922	114239360	chr13	114238640	114239111
chr13	114462614	114463040	chr13	114462353	114463001
chr13	114518921	114519218	chr13	114518650	114519059
chr13	114566760	114567058	chr13	114566612	114566896
chr13	115046326	115046709	chr13	115046360	115046797
chr14	20810566	20810976	chr14	20810430	20810947
chr14	21268240	21268547	chr14	21267944	21268404
chr14	21537364	21538030	chr14	21537071	21538084
chr14	21538730	21539033	chr14	21538758	21539106
chr14	21851518	21851818	chr14	21851334	21852251
chr14	21852454	21852877	chr14	21852595	21853064
chr14	21905752	21906286	chr14	21905750	21906210
chr14	21978785	21979385	chr14	21978644	21979451
chr14	21979695	21980098	chr14	21979696	21980206
chr14	23058326	23058854	chr14	23058431	23058877
chr14	23066978	23067801	chr14	23066510	23067200
chr14	23066978	23067801	chr14	23067433	23067800
chr14	23235359	23235656	chr14	23235339	23235802
chr14	23288745	23289115	chr14	23288640	23289316
chr14	23298851	23299502	chr14	23299120	23299687
chr14	23399088	23399386	chr14	23399214	23399657
chr14	23425165	23425495	chr14	23425151	23426398
chr14	23475563	23476170	chr14	23475427	23476198
chr14	23771525	23771914	chr14	23771503	23771846
chr14	24025951	24026435	chr14	24025239	24026357
chr14	24584483	24584807	chr14	24584435	24584999
chr14	24604857	24605161	chr14	24604664	24605130
chr14	27067799	27068368	chr14	27068071	27068367
chr14	31027801	31028119	chr14	31027405	31028209
chr14	31090511	31090924	chr14	31090633	31091138
chr14	31889353	31889651	chr14	31889046	31889534
chr14	31890203	31890500	chr14	31890039	31890775
chr14	31926210	31926508	chr14	31925827	31926524
chr14	32030528	32030944	chr14	32029972	32031494
chr14	34419926	34420228	chr14	34419506	34420253
chr14	34528964	34529262	chr14	34528801	34529281
chr14	35009107	35009604	chr14	35009068	35009352
chr14	35099792	35100089	chr14	35099614	35100222
chr14	35450348	35451054	chr14	35450212	35451000
chr14	35591807	35592104	chr14	35591764	35592942
chr14	36277856	36278153	chr14	36277673	36278503
chr14	39639028	39639426	chr14	39638917	39639571
chr14	39643674	39644063	chr14	39643656	39643963
chr14	45430419	45431005	chr14	45430732	45431123
chr14	45431434	45432570	chr14	45431578	45432734
chr14	45603955	45604335	chr14	45604013	45604848
chr14	50064465	50064763	chr14	50064311	50065592
chr14	50064845	50065142	chr14	50064311	50065592
chr14	50101264	50101587	chr14	50101473	50101974
chr14	50154383	50154864	chr14	50154199	50155551
chr14	50328527	50328944	chr14	50328288	50328879
chr14	50443738	50444181	chr14	50443982	50444577
chr14	50698477	50698776	chr14	50698632	50699084
chr14	50777921	50778244	chr14	50778030	50778873
chr14	50778516	50779060	chr14	50778030	50778873
chr14	50863967	50864399	chr14	50863886	50864170
chr14	51298276	51298775	chr14	51298056	51298902
chr14	51326445	51326912	chr14	51326115	51327254
chr14	51338705	51339004	chr14	51338860	51339144
chr14	51411720	51412018	chr14	51411205	51411931
chr14	53019981	53020413	chr14	53019816	53020154
chr14	53196978	53197594	chr14	53196979	53197565
chr14	53257937	53258241	chr14	53257507	53258168
chr14	53258711	53259030	chr14	53258693	53259016
chr14	54864519	54864816	chr14	54864449	54864843
chr14	54907476	54907917	chr14	54907380	54907934
chr14	54956239	54956620	chr14	54955952	54956502
chr14	55032771	55033522	chr14	55032805	55033757
chr14	55517586	55517883	chr14	55517638	55518201
chr14	58618970	58619268	chr14	58618372	58619509
chr14	58862674	58863069	chr14	58862648	58863404
chr14	58893505	58893846	chr14	58893287	58894306
chr14	59104480	59105159	chr14	59104938	59105251
chr14	60337210	60338213	chr14	60337189	60337530
chr14	60337210	60338213	chr14	60337638	60338049
chr14	61123632	61123929	chr14	61123526	61124089
chr14	61201392	61201900	chr14	61201151	61202529
chr14	61447681	61447978	chr14	61447104	61447992
chr14	61788416	61788715	chr14	61787714	61788907
chr14	64804690	64804989	chr14	64804505	64805222
chr14	64854125	64854422	chr14	64853999	64854628
chr14	64969832	64970235	chr14	64969811	64970143
chr14	65006369	65006862	chr14	65005998	65007006
chr14	65454134	65454432	chr14	65453898	65454529
chr14	65569712	65570010	chr14	65569843	65570404
chr14	65878463	65878762	chr14	65878329	65879310
chr14	65879707	65880113	chr14	65879793	65880739
chr14	65880289	65880586	chr14	65879793	65880739
chr14	66974979	66975426	chr14	66974864	66976151
chr14	67707123	67707771	chr14	67706823	67707760
chr14	67981692	67982374	chr14	67981774	67982477
chr14	68162059	68162356	chr14	68161696	68162308
chr14	68282501	68282800	chr14	68282479	68283276
chr14	69282865	69283162	chr14	69282654	69283354
chr14	69481318	69481615	chr14	69481231	69481886
chr14	69658448	69658754	chr14	69657668	69658888
chr14	70826534	70827377	chr14	70825549	70827222
chr14	70883492	70883789	chr14	70883028	70883963
chr14	71068090	71068389	chr14	71067747	71068186
chr14	71108884	71109181	chr14	71108619	71109379
chr14	71288769	71289066	chr14	71288426	71289271
chr14	73360406	73360703	chr14	73360249	73360763
chr14	74036141	74036738	chr14	74035790	74036333
chr14	74111745	74112323	chr14	74111750	74112340
chr14	74352362	74352659	chr14	74352426	74353216
chr14	74485156	74485453	chr14	74485283	74485802
chr14	74550551	74551147	chr14	74550275	74551068
chr14	74769837	74770267	chr14	74769888	74770272
chr14	74960466	74960944	chr14	74960462	74961047
chr14	75078856	75079301	chr14	75078635	75079295
chr14	75348189	75348487	chr14	75348018	75348506
chr14	75469959	75470434	chr14	75468953	75470339
chr14	75988783	75989081	chr14	75988088	75989332
chr14	76044320	76044776	chr14	76044283	76044779
chr14	76448277	76448922	chr14	76448464	76448910
chr14	76449294	76449591	chr14	76449230	76449515
chr14	77227718	77228633	chr14	77227351	77227971
chr14	77227718	77228633	chr14	77228175	77228648
chr14	77787825	77788183	chr14	77787974	77788563
chr14	77842632	77842942	chr14	77842627	77842993
chr14	78107873	78108416	chr14	78108035	78108466
chr14	78174060	78174357	chr14	78173682	78174348
chr14	88458741	88459158	chr14	88458862	88459366
chr14	88459711	88460010	chr14	88459658	88460037
chr14	88852045	88852342	chr14	88851956	88852768
chr14	89020842	89021403	chr14	89020852	89021221
chr14	89291122	89291618	chr14	89291089	89291639
chr14	89883704	89884001	chr14	89883733	89884325
chr14	90421524	90422043	chr14	90421730	90422135
chr14	90528036	90528534	chr14	90528296	90528641
chr14	90862821	90863188	chr14	90862643	90863166
chr14	91225227	91225605	chr14	91225027	91225690
chr14	92789625	92790057	chr14	92789485	92789852
chr14	95624164	95624461	chr14	95624158	95624540
chr14	96001361	96001919	chr14	96001370	96002131
chr14	97207400	97207711	chr14	97207520	97207874
chr14	100149763	100150173	chr14	100149505	100150216
chr14	100438795	100439095	chr14	100438620	100439061
chr14	100530972	100531506	chr14	100531352	100531915
chr14	100532620	100532967	chr14	100532117	100532998
chr14	101177691	101177988	chr14	101177650	101178525
chr14	101586627	101587192	chr14	101586352	101587475
chr14	102554680	102554977	chr14	102554690	102555124
chr14	102983440	102983836	chr14	102983415	102983954
chr14	102990192	102990943	chr14	102990133	102990552
chr14	103034757	103035054	chr14	103034644	103035049
chr14	104181485	104181784	chr14	104181208	104181610
chr14	104902770	104903068	chr14	104902691	104903011
chr14	105143778	105144077	chr14	105143614	105144014
chr14	105265991	105266410	chr14	105266094	105266745
chr14	105391197	105391495	chr14	105391375	105391697
chr14	107252102	107252688	chr14	107251936	107252975
chr15	22893126	22893928	chr15	22893121	22893539
chr15	23034641	23034988	chr15	23034650	23035314
chr15	23086879	23087326	chr15	23086915	23087248
chr15	25684610	25684907	chr15	25684390	25685016
chr15	26108695	26109079	chr15	26108630	26109038
chr15	26327962	26328493	chr15	26327510	26328422
chr15	29562295	29562685	chr15	29561562	29562927
chr15	31283944	31284395	chr15	31284047	31284572
chr15	32162146	32162445	chr15	32162069	32162411
chr15	34330741	34331526	chr15	34330377	34331613
chr15	34501413	34501711	chr15	34501387	34502223
chr15	34501827	34502179	chr15	34501387	34502223
chr15	34516423	34517065	chr15	34516220	34517085
chr15	34875408	34876034	chr15	34874626	34875979
chr15	35261412	35261711	chr15	35261318	35261856
chr15	35837471	35837878	chr15	35837164	35839163
chr15	36871229	36871617	chr15	36871010	36871703
chr15	38364661	38364960	chr15	38364729	38365734
chr15	38543698	38544236	chr15	38543618	38544157
chr15	38746357	38746793	chr15	38746300	38747503
chr15	40212209	40212506	chr15	40211897	40212947
chr15	40226510	40226869	chr15	40226355	40226878
chr15	40452527	40452849	chr15	40452584	40453084
chr15	40574551	40574848	chr15	40574258	40574815
chr15	40675359	40675656	chr15	40675140	40675670
chr15	40857488	40857817	chr15	40857501	40857858
chr15	40860809	40861154	chr15	40860673	40861130
chr15	40861370	40861667	chr15	40861221	40862566
chr15	40886459	40886971	chr15	40886493	40887410
chr15	41047671	41047976	chr15	41047598	41048087
chr15	41055699	41056107	chr15	41055715	41056101
chr15	41099296	41099666	chr15	41098848	41099650
chr15	41136626	41137235	chr15	41136615	41137038
chr15	41233844	41234143	chr15	41233677	41234132
chr15	41625773	41626132	chr15	41625628	41626247
chr15	41694801	41695101	chr15	41694860	41695538
chr15	41785914	41786255	chr15	41785400	41786471
chr15	41850881	41851178	chr15	41850937	41851449
chr15	42412305	42412782	chr15	42412428	42412904
chr15	43028211	43029246	chr15	43028494	43029175
chr15	43414958	43415419	chr15	43414496	43415236
chr15	43414958	43415419	chr15	43415304	43415588
chr15	43425096	43425411	chr15	43425082	43425607
chr15	43425776	43426158	chr15	43425915	43426202
chr15	43662620	43663131	chr15	43662274	43663045
chr15	43784514	43784811	chr15	43784597	43784898
chr15	44119139	44119520	chr15	44119242	44120604
chr15	44580277	44580638	chr15	44580080	44580626
chr15	44719882	44720304	chr15	44719953	44720315
chr15	45315533	45315830	chr15	45315405	45316263
chr15	45490932	45491494	chr15	45491287	45491604
chr15	45693750	45694381	chr15	45693832	45694330
chr15	45814691	45815173	chr15	45814679	45815253
chr15	48623455	48624099	chr15	48622728	48623956
chr15	49170352	49170672	chr15	49170426	49170827
chr15	49448202	49448735	chr15	49447985	49448966
chr15	49462405	49462794	chr15	49462007	49462977
chr15	50474200	50474547	chr15	50474208	50475286
chr15	50474933	50475475	chr15	50474208	50475286
chr15	51201133	51201430	chr15	51200970	51201806
chr15	52122052	52122404	chr15	52122067	52122591
chr15	52264217	52264532	chr15	52264115	52264602
chr15	52821582	52822110	chr15	52821348	52822261
chr15	55611431	55611835	chr15	55611243	55611737
chr15	55790680	55791138	chr15	55790320	55791141
chr15	55880628	55881005	chr15	55880619	55881051
chr15	56285866	56286315	chr15	56285998	56286611
chr15	56536104	56536423	chr15	56535865	56536582
chr15	56657764	56658393	chr15	56656988	56658251
chr15	57025108	57025496	chr15	57024419	57025419
chr15	57998206	57998723	chr15	57998208	57998609
chr15	58702462	58703219	chr15	58702564	58703134
chr15	59063576	59063875	chr15	59063552	59064435
chr15	59064010	59064586	chr15	59063552	59064435
chr15	59226113	59226557	chr15	59226343	59226721
chr15	59397465	59397765	chr15	59397393	59398156
chr15	59663936	59664233	chr15	59663863	59664172
chr15	60770680	60770978	chr15	60770599	60771257
chr15	60771056	60771356	chr15	60770599	60771257
chr15	60771576	60772214	chr15	60771858	60772355
chr15	62125526	62125823	chr15	62125463	62125747
chr15	62352854	62353474	chr15	62352907	62353354
chr15	62682811	62683314	chr15	62682091	62683713
chr15	63321971	63322268	chr15	63321880	63322236
chr15	63449738	63450098	chr15	63449735	63450265
chr15	63729273	63729570	chr15	63729234	63729720
chr15	63892269	63892598	chr15	63892057	63892888
chr15	63893470	63893772	chr15	63893438	63893926
chr15	64126340	64127250	chr15	64126314	64127163
chr15	64338343	64338863	chr15	64338402	64338786
chr15	65426396	65426842	chr15	65426119	65426903
chr15	65587955	65588254	chr15	65587850	65588162
chr15	65822544	65823257	chr15	65822889	65823447
chr15	66585468	66585765	chr15	66585262	66585974
chr15	66648545	66649096	chr15	66648221	66648939
chr15	66914318	66914615	chr15	66914280	66914659
chr15	67834098	67834541	chr15	67834394	67835052
chr15	67835559	67836107	chr15	67835112	67835936
chr15	68133176	68133729	chr15	68132925	68133374
chr15	68133176	68133729	chr15	68133598	68133992
chr15	68497218	68497715	chr15	68497479	68498286
chr15	68569634	68569948	chr15	68568999	68569954
chr15	68851349	68851648	chr15	68851362	68851699
chr15	68870330	68871047	chr15	68870246	68870773
chr15	69421010	69421375	chr15	69421223	69421551
chr15	69453011	69453523	chr15	69453092	69453619
chr15	69744187	69744993	chr15	69744188	69745000
chr15	69754728	69755056	chr15	69754625	69755027
chr15	69755317	69755703	chr15	69755383	69756006
chr15	71055127	71055739	chr15	71055004	71055810
chr15	71183833	71184130	chr15	71183714	71183998
chr15	72978404	72979002	chr15	72977521	72979385
chr15	74274353	74274650	chr15	74273961	74275180
chr15	74284785	74285215	chr15	74284843	74285127
chr15	74890849	74891415	chr15	74891224	74891542
chr15	74987737	74988976	chr15	74987856	74988331
chr15	74987737	74988976	chr15	74988502	74989166
chr15	75182397	75182781	chr15	75182339	75182999
chr15	75199575	75199876	chr15	75199320	75200155
chr15	75230065	75230419	chr15	75229741	75230248
chr15	75628540	75628837	chr15	75628369	75629044
chr15	75660557	75660992	chr15	75660820	75661618
chr15	75748498	75748853	chr15	75748320	75748778
chr15	75870398	75870832	chr15	75870309	75870855
chr15	75871336	75871634	chr15	75871398	75871696
chr15	75939791	75940461	chr15	75939298	75940055
chr15	75940528	75941078	chr15	75940399	75940992
chr15	76603629	76603968	chr15	76603787	76604140
chr15	76630542	76630955	chr15	76630317	76630689
chr15	77196715	77197141	chr15	77196875	77197526
chr15	77197745	77198173	chr15	77197866	77198247
chr15	77224089	77224450	chr15	77224207	77224837
chr15	77362694	77363314	chr15	77362974	77363459
chr15	77835281	77835717	chr15	77835169	77836196
chr15	78423887	78424334	chr15	78423911	78424618
chr15	78557106	78557841	chr15	78557100	78557583
chr15	78729540	78730359	chr15	78729424	78730269
chr15	79603749	79604046	chr15	79603671	79604328
chr15	80351416	80351713	chr15	80351158	80351699
chr15	80987216	80988398	chr15	80987543	80987968
chr15	80987216	80988398	chr15	80988140	80989186
chr15	80988505	80988843	chr15	80988140	80989186
chr15	81281465	81282013	chr15	81281592	81281876
chr15	81616950	81617248	chr15	81616782	81617295
chr15	82337620	82337919	chr15	82337144	82338235
chr15	82339612	82340073	chr15	82339699	82340191
chr15	82555204	82555537	chr15	82555220	82555777
chr15	83419068	83419710	chr15	83418590	83419259
chr15	83419068	83419710	chr15	83419368	83420068
chr15	83654103	83654736	chr15	83654040	83654882
chr15	83679887	83680327	chr15	83679829	83680315
chr15	83680607	83681017	chr15	83680505	83681414
chr15	83875751	83876116	chr15	83875275	83876330
chr15	85144251	85144900	chr15	85144268	85145123
chr15	85174750	85175165	chr15	85174635	85175551
chr15	85177209	85177572	chr15	85176532	85177865
chr15	85524761	85525098	chr15	85524825	85525109
chr15	85873487	85873964	chr15	85873298	85873808
chr15	86336796	86337094	chr15	86336859	86337169
chr15	86337760	86338057	chr15	86337323	86338109
chr15	89009770	89010376	chr15	89009981	89010746
chr15	89089417	89089732	chr15	89089418	89089794
chr15	90118855	90119243	chr15	90118744	90119488
chr15	90293214	90293777	chr15	90293128	90293916
chr15	90645096	90645712	chr15	90645183	90645652
chr15	91072738	91073718	chr15	91072332	91073039
chr15	91208575	91209057	chr15	91208568	91209424
chr15	91260690	91260987	chr15	91260640	91261004
chr15	91361865	91362167	chr15	91361631	91362145
chr15	91565333	91565773	chr15	91564825	91565770
chr15	93277069	93277386	chr15	93277284	93277610
chr15	93340657	93340954	chr15	93340800	93341159
chr15	99190532	99191151	chr15	99190946	99191230
chr15	99602445	99602869	chr15	99602601	99602885
chr15	99789675	99789984	chr15	99789364	99790125
chr15	99791001	99791416	chr15	99790657	99791408
chr15	100881867	100882260	chr15	100881785	100882141
chr15	101142026	101142351	chr15	101141836	101142284
chr15	101390065	101390412	chr15	101389322	101390353
chr15	101443014	101443316	chr15	101442980	101443310
chr15	101458606	101459039	chr15	101458584	101459371
chr15	101662027	101662369	chr15	101662027	101662534
chr15	101791886	101793068	chr15	101792394	101793180
chr15	101817187	101817561	chr15	101817028	101817327
chr16	128237	129183	chr16	128136	128589
chr16	576639	577105	chr16	576778	577326
chr16	740102	740462	chr16	739877	740281
chr16	770842	771672	chr16	770538	771383
chr16	1020445	1020811	chr16	1020348	1020845
chr16	1401323	1401623	chr16	1401344	1401723
chr16	1401990	1402362	chr16	1402047	1402514
chr16	1542674	1543067	chr16	1542321	1542977
chr16	1595177	1595524	chr16	1595059	1595429
chr16	1755269	1755725	chr16	1755052	1755915
chr16	1832108	1832674	chr16	1832137	1832514
chr16	2097064	2097793	chr16	2097168	2097785
chr16	2273742	2274176	chr16	2273982	2274288
chr16	2301089	2301593	chr16	2300903	2301399
chr16	2389714	2390135	chr16	2389751	2390710
chr16	2390320	2390731	chr16	2389751	2390710
chr16	2478532	2478830	chr16	2478492	2479107
chr16	2933353	2933679	chr16	2933292	2933588
chr16	3179050	3179554	chr16	3179152	3179689
chr16	3200190	3200487	chr16	3199945	3200345
chr16	3209388	3209685	chr16	3209081	3209502
chr16	3355764	3356130	chr16	3354832	3356243
chr16	4166852	4167149	chr16	4166751	4167051
chr16	4476113	4476410	chr16	4475931	4476545
chr16	4665179	4665476	chr16	4665287	4665605
chr16	4784039	4784336	chr16	4783678	4784624
chr16	5083430	5083742	chr16	5083317	5083660
chr16	5121295	5121592	chr16	5120851	5121699
chr16	5122622	5122923	chr16	5121938	5122876
chr16	8738539	8738838	chr16	8738422	8738706
chr16	9184248	9184623	chr16	9183969	9184480
chr16	11439382	11439980	chr16	11439334	11439826
chr16	11600178	11600761	chr16	11600356	11600838
chr16	11945585	11946023	chr16	11945574	11946175
chr16	12008941	12009625	chr16	12009228	12009682
chr16	12010040	12010678	chr16	12010071	12010840
chr16	12070603	12071423	chr16	12070756	12071115
chr16	14379029	14379389	chr16	14378946	14379551
chr16	15188281	15188578	chr16	15188275	15188968
chr16	15981852	15982149	chr16	15981611	15982304
chr16	18967948	18968248	chr16	18967949	18968324
chr16	19567044	19567650	chr16	19567097	19567690
chr16	19729685	19730061	chr16	19729646	19730182
chr16	20686536	20686835	chr16	20686098	20686843
chr16	20774636	20775235	chr16	20774660	20775243
chr16	21169338	21169661	chr16	21169293	21169890
chr16	22018842	22019193	chr16	22018617	22019383
chr16	22019707	22020030	chr16	22019784	22020282
chr16	22201167	22201759	chr16	22200969	22201569
chr16	23160143	23160447	chr16	23160136	23160454
chr16	23160912	23161239	chr16	23160975	23161617
chr16	23463900	23464699	chr16	23463521	23464581
chr16	23569563	23569946	chr16	23568997	23569831
chr16	23607234	23607531	chr16	23606912	23607508
chr16	25043114	25043904	chr16	25043071	25043798
chr16	25117841	25118361	chr16	25117338	25118607
chr16	25122466	25122764	chr16	25122363	25122750
chr16	25123098	25123417	chr16	25123136	25123696
chr16	27280295	27280675	chr16	27280276	27280569
chr16	28857894	28858193	chr16	28857949	28858595
chr16	28858448	28858993	chr16	28857949	28858595
chr16	28890623	28890922	chr16	28890545	28891166
chr16	28986108	28986411	chr16	28986087	28986549
chr16	29801212	29801636	chr16	29800998	29801738
chr16	29827996	29828295	chr16	29828015	29828324
chr16	29937685	29938030	chr16	29937705	29938383
chr16	29973316	29973870	chr16	29973635	29974083
chr16	30006603	30006924	chr16	30006282	30006813
chr16	30007623	30007920	chr16	30007576	30008320
chr16	30064770	30065069	chr16	30064156	30064955
chr16	30075080	30075379	chr16	30075027	30075479
chr16	30134999	30135597	chr16	30134786	30135137
chr16	30365826	30366167	chr16	30366055	30366474
chr16	30382555	30382852	chr16	30382543	30382904
chr16	30428854	30429151	chr16	30428680	30429252
chr16	30429408	30429705	chr16	30429624	30429948
chr16	30545591	30546472	chr16	30545513	30545921
chr16	30546747	30547221	chr16	30546418	30547037
chr16	30573101	30573398	chr16	30572437	30573614
chr16	30582352	30582680	chr16	30582256	30582992
chr16	30596368	30596665	chr16	30596282	30596941
chr16	30597152	30597449	chr16	30597304	30597826
chr16	30621165	30621462	chr16	30621131	30621657
chr16	30816980	30817972	chr16	30816407	30817583
chr16	31153930	31154531	chr16	31153937	31154408
chr16	32265829	32266128	chr16	32265702	32265986
chr16	33959213	33959518	chr16	33959212	33959497
chr16	33962810	33963650	chr16	33962909	33963613
chr16	33963869	33964194	chr16	33963673	33964210
chr16	47176540	47177498	chr16	47176758	47177135
chr16	47494141	47494755	chr16	47494318	47494645
chr16	48278714	48279205	chr16	48278234	48278974
chr16	49562399	49562771	chr16	49562261	49562790
chr16	49889000	49889596	chr16	49889134	49889586
chr16	50186382	50186679	chr16	50185956	50186731
chr16	50280005	50280529	chr16	50280284	50280628
chr16	50402373	50402670	chr16	50402026	50402884
chr16	50698927	50699251	chr16	50698692	50699332
chr16	53163671	53163969	chr16	53163651	53164267
chr16	54962538	54963014	chr16	54962387	54962759
chr16	54964408	54965091	chr16	54964783	54965362
chr16	56459554	56459852	chr16	56459604	56459944
chr16	56484772	56485173	chr16	56484506	56485193
chr16	56485466	56485763	chr16	56485470	56486016
chr16	56553580	56554130	chr16	56553577	56553969
chr16	57768603	57769163	chr16	57768679	57769166
chr16	57770036	57770512	chr16	57769858	57770288
chr16	57770036	57770512	chr16	57770338	57770725
chr16	58424976	58425273	chr16	58424866	58425150
chr16	58426506	58426806	chr16	58425901	58427342
chr16	58548977	58549284	chr16	58548677	58549264
chr16	58549563	58549860	chr16	58549548	58549835
chr16	58717798	58718712	chr16	58717905	58718772
chr16	58767675	58767974	chr16	58767235	58768158
chr16	67062505	67062802	chr16	67062438	67062821
chr16	67063051	67063402	chr16	67063226	67063610
chr16	67194373	67194673	chr16	67194013	67194624
chr16	67450060	67450364	chr16	67449888	67450375
chr16	67867254	67867590	chr16	67867169	67867705
chr16	67876077	67876749	chr16	67876219	67876973
chr16	67907170	67907467	chr16	67907048	67907696
chr16	68002066	68002363	chr16	68002070	68002354
chr16	68298392	68298689	chr16	68298515	68298799
chr16	68573371	68573672	chr16	68573171	68573493
chr16	68877568	68877998	chr16	68877526	68878361
chr16	69221088	69221575	chr16	69221063	69221490
chr16	69344428	69344985	chr16	69344340	69344858
chr16	69364037	69364430	chr16	69364027	69364432
chr16	69364601	69365118	chr16	69364616	69364919
chr16	69373482	69374278	chr16	69373772	69374438
chr16	69760334	69760888	chr16	69759603	69760743
chr16	69788357	69788704	chr16	69788069	69788778
chr16	70285257	70285834	chr16	70285485	70285769
chr16	70379674	70379971	chr16	70379816	70380506
chr16	70415649	70415946	chr16	70415576	70416008
chr16	70487690	70487987	chr16	70487671	70488063
chr16	70558660	70558957	chr16	70558343	70559298
chr16	71495512	71495939	chr16	71495391	71496116
chr16	71599138	71599438	chr16	71599113	71599544
chr16	71756709	71757684	chr16	71756902	71757668
chr16	71879134	71879481	chr16	71879091	71879452
chr16	72042633	72042931	chr16	72042835	72043140
chr16	72127857	72128261	chr16	72127862	72128427
chr16	72160157	72160454	chr16	72160182	72160504
chr16	72698505	72698817	chr16	72697685	72698845
chr16	72699228	72699525	chr16	72699024	72700014
chr16	74701591	74701958	chr16	74701165	74702018
chr16	75018323	75018693	chr16	75018455	75018900
chr16	75032907	75033335	chr16	75033151	75033757
chr16	75139198	75139601	chr16	75139085	75139576
chr16	75550772	75551178	chr16	75550724	75551094
chr16	75589482	75590071	chr16	75589368	75590160
chr16	75656782	75657081	chr16	75656725	75657010
chr16	77224087	77224491	chr16	77224079	77224570
chr16	77755758	77756117	chr16	77755504	77756124
chr16	77756735	77757032	chr16	77756439	77757234
chr16	81041401	81041710	chr16	81041586	81042157
chr16	81069484	81069841	chr16	81069688	81070142
chr16	81111350	81111787	chr16	81110970	81111814
chr16	81347821	81348118	chr16	81347972	81348368
chr16	81779219	81779543	chr16	81779391	81779917
chr16	84150813	84151192	chr16	84150728	84151635
chr16	84178092	84178633	chr16	84177874	84178277
chr16	84220173	84220576	chr16	84219904	84220592
chr16	84733076	84733631	chr16	84732783	84733462
chr16	85784345	85784743	chr16	85783704	85784670
chr16	85832672	85833074	chr16	85832604	85832903
chr16	86029476	86029773	chr16	86029174	86030057
chr16	86589701	86590042	chr16	86589832	86590290
chr16	87799149	87799480	chr16	87798981	87800236
chr16	87799547	87800231	chr16	87798981	87800236
chr16	87840263	87840757	chr16	87840140	87840465
chr16	87850141	87850527	chr16	87850120	87850463
chr16	87984060	87984384	chr16	87983970	87984687
chr16	88923651	88923994	chr16	88923690	88924156
chr16	89159279	89159980	chr16	89159628	89160181
chr16	89160361	89160724	chr16	89160385	89160728
chr16	89306733	89307463	chr16	89306549	89307343
chr16	89828173	89828488	chr16	89827959	89828553
chr16	89882301	89882981	chr16	89882370	89882996
chr16	89883099	89883790	chr16	89883295	89883579
chr16	90148615	90148914	chr16	90148639	90149430
chr17	398160	398777	chr17	398140	398434
chr17	531464	532019	chr17	531528	531907
chr17	655794	656095	chr17	655761	656413
chr17	685736	686235	chr17	685705	686332
chr17	883222	883633	chr17	883317	883683
chr17	1015286	1015636	chr17	1015281	1015565
chr17	1171899	1172287	chr17	1171806	1172302
chr17	1359734	1360142	chr17	1359860	1360259
chr17	1420458	1420847	chr17	1420282	1420841
chr17	1588405	1588702	chr17	1588512	1588853
chr17	1733408	1733708	chr17	1733504	1734040
chr17	1933435	1933772	chr17	1933522	1933960
chr17	2206113	2206455	chr17	2206308	2206942
chr17	2240682	2241188	chr17	2240781	2241125
chr17	2415413	2415710	chr17	2415345	2415860
chr17	2496407	2496704	chr17	2496392	2496688
chr17	2615340	2615638	chr17	2615296	2615907
chr17	3571270	3571609	chr17	3571232	3571743
chr17	3627803	3628293	chr17	3627256	3628293
chr17	4166913	4167210	chr17	4166678	4167221
chr17	4167379	4167811	chr17	4167385	4168071
chr17	4270569	4270866	chr17	4270283	4270971
chr17	4383919	4384573	chr17	4384148	4385016
chr17	4384725	4385022	chr17	4384148	4385016
chr17	4458696	4459298	chr17	4458833	4459544
chr17	4698562	4699185	chr17	4698842	4699152
chr17	4709873	4710275	chr17	4709878	4710247
chr17	4981374	4981766	chr17	4981019	4982249
chr17	5095653	5095950	chr17	5095466	5096000
chr17	5158234	5158837	chr17	5158054	5158406
chr17	5158234	5158837	chr17	5158460	5158802
chr17	5322474	5322771	chr17	5322302	5322916
chr17	5341676	5341973	chr17	5341661	5342473
chr17	5342120	5342429	chr17	5341661	5342473
chr17	5342856	5343209	chr17	5342783	5343270
chr17	5371633	5372108	chr17	5371345	5372214
chr17	6346851	6347463	chr17	6346719	6347118
chr17	7209726	7210169	chr17	7209746	7210110
chr17	7588703	7589100	chr17	7588801	7589274
chr17	7591870	7592354	chr17	7591744	7592320
chr17	7976108	7976948	chr17	7976116	7976492
chr17	7983018	7983315	chr17	7983044	7983331
chr17	8102971	8103270	chr17	8102992	8103509
chr17	8152214	8152832	chr17	8152677	8153215
chr17	8191333	8191877	chr17	8191247	8192330
chr17	8198336	8198662	chr17	8198169	8198625
chr17	9548415	9548713	chr17	9548032	9549482
chr17	9548913	9549212	chr17	9548032	9549482
chr17	10600321	10600760	chr17	10600077	10600787
chr17	10601323	10601755	chr17	10601390	10601675
chr17	11901107	11901700	chr17	11900982	11901623
chr17	12921650	12922100	chr17	12921679	12922133
chr17	13972871	13973168	chr17	13972160	13973601
chr17	15587111	15587408	chr17	15586986	15587599
chr17	15587704	15588122	chr17	15587703	15588025
chr17	15847935	15848596	chr17	15847737	15848435
chr17	16256588	16256965	chr17	16256120	16257215
chr17	16424220	16424517	chr17	16423865	16424613
chr17	16439539	16440099	chr17	16439319	16440124
chr17	16472266	16472669	chr17	16471858	16472436
chr17	16556371	16556669	chr17	16556227	16557197
chr17	17141404	17141734	chr17	17141132	17141894
chr17	17183416	17183970	chr17	17183471	17183767
chr17	17206586	17207022	chr17	17206538	17206871
chr17	17318917	17319278	chr17	17318879	17319601
chr17	17494078	17494499	chr17	17493746	17494626
chr17	18163387	18163783	chr17	18163252	18163562
chr17	18601312	18601817	chr17	18601411	18601963
chr17	18761734	18762031	chr17	18761571	18761869
chr17	19437014	19437476	chr17	19437217	19438043
chr17	19550911	19551241	chr17	19550641	19551834
chr17	19770494	19771062	chr17	19770090	19771071
chr17	19912155	19912453	chr17	19911766	19912523
chr17	20811268	20811633	chr17	20811335	20811688
chr17	21117924	21118821	chr17	21117936	21118830
chr17	21156177	21156653	chr17	21155808	21156459
chr17	21178814	21179111	chr17	21178598	21179116
chr17	21226051	21226358	chr17	21226033	21226369
chr17	25620386	25620957	chr17	25620459	25620843
chr17	26219420	26219717	chr17	26219546	26220232
chr17	26645269	26645708	chr17	26645180	26645840
chr17	26711174	26711471	chr17	26711085	26712174
chr17	26711590	26712066	chr17	26711085	26712174
chr17	27038676	27039082	chr17	27038729	27039139
chr17	27055191	27055538	chr17	27055031	27055620
chr17	27169390	27170206	chr17	27169861	27170312
chr17	27181309	27181719	chr17	27181187	27181938
chr17	27224622	27224920	chr17	27224566	27225381
chr17	27229531	27229916	chr17	27229345	27229750
chr17	27467826	27468210	chr17	27468059	27468362
chr17	27894187	27894551	chr17	27893689	27894336
chr17	27895574	27895871	chr17	27895725	27896118
chr17	28256331	28256637	chr17	28255992	28256419
chr17	28803760	28804120	chr17	28803329	28804233
chr17	28804507	28804804	chr17	28804488	28804882
chr17	29232671	29233254	chr17	29232625	29233229
chr17	29233785	29234082	chr17	29233421	29234432
chr17	29335602	29335941	chr17	29335652	29336227
chr17	29908557	29908854	chr17	29908025	29909369
chr17	30229878	30230176	chr17	30229739	30230139
chr17	30410596	30410893	chr17	30410431	30411037
chr17	30454491	30454789	chr17	30454602	30455032
chr17	30668531	30668829	chr17	30668196	30668881
chr17	30771580	30771877	chr17	30771577	30772122
chr17	31149402	31150117	chr17	31149478	31150071
chr17	31203630	31204168	chr17	31203541	31204122
chr17	33288019	33288516	chr17	33287694	33288481
chr17	33289005	33289532	chr17	33288661	33289416
chr17	33446299	33446597	chr17	33445653	33446863
chr17	33477899	33478620	chr17	33477921	33478228
chr17	33569139	33569553	chr17	33569407	33569712
chr17	33639972	33640270	chr17	33639959	33641253
chr17	33776222	33776692	chr17	33776103	33776669
chr17	33814819	33815116	chr17	33814090	33815277
chr17	34838575	34838874	chr17	34838247	34838909
chr17	34841805	34842102	chr17	34841684	34842292
chr17	34957593	34957890	chr17	34957149	34957855
chr17	36886692	36886990	chr17	36886687	36887313
chr17	37159392	37159813	chr17	37159678	37160010
chr17	37310328	37310632	chr17	37310242	37310526
chr17	37321198	37321617	chr17	37321055	37322416
chr17	37321668	37321965	chr17	37321055	37322416
chr17	37558102	37558401	chr17	37558089	37558465
chr17	37607853	37608153	chr17	37607765	37608203
chr17	37617149	37617446	chr17	37617032	37617429
chr17	37844907	37845204	chr17	37844250	37845110
chr17	37909491	37910472	chr17	37909724	37910432
chr17	37911162	37911459	chr17	37911044	37911650
chr17	38084049	38084499	chr17	38084107	38084391
chr17	38136144	38136540	chr17	38136291	38136756
chr17	38210196	38210550	chr17	38209847	38210601
chr17	38210766	38211158	chr17	38210808	38211402
chr17	38373918	38374217	chr17	38373683	38374523
chr17	38375025	38375323	chr17	38374612	38375361
chr17	38444145	38444655	chr17	38444154	38444943
chr17	38519127	38519790	chr17	38519095	38519860
chr17	38573509	38573849	chr17	38573378	38574102
chr17	38599703	38600062	chr17	38599640	38600019
chr17	38710174	38710815	chr17	38709895	38710833
chr17	38804105	38804638	chr17	38803490	38805309
chr17	39464686	39465405	chr17	39464525	39464909
chr17	39464686	39465405	chr17	39465138	39465558
chr17	39704419	39704716	chr17	39704509	39705143
chr17	39821680	39822234	chr17	39821879	39822203
chr17	39834633	39835163	chr17	39834887	39835194
chr17	40020941	40021349	chr17	40020794	40021528
chr17	40075614	40075911	chr17	40075572	40076135
chr17	40706265	40706565	chr17	40706312	40706667
chr17	40706984	40707346	chr17	40706719	40707539
chr17	40730008	40730307	chr17	40730144	40730479
chr17	40761733	40762386	chr17	40761742	40762274
chr17	40925667	40925966	chr17	40925417	40926075
chr17	41158841	41159176	chr17	41158857	41159363
chr17	41173989	41174501	chr17	41173944	41174342
chr17	41276947	41277375	chr17	41276696	41277382
chr17	41321073	41321468	chr17	41321061	41321472
chr17	41465893	41466463	chr17	41465856	41466794
chr17	41476208	41476568	chr17	41476160	41476884
chr17	42091646	42091943	chr17	42091648	42092864
chr17	42600910	42601207	chr17	42600672	42601198
chr17	42633688	42634133	chr17	42633541	42634132
chr17	42767481	42767778	chr17	42767332	42767995
chr17	42785085	42785846	chr17	42784952	42785826
chr17	42786158	42786456	chr17	42786028	42786340
chr17	43024639	43025084	chr17	43024698	43024984
chr17	43128077	43128838	chr17	43127583	43128760
chr17	43137823	43138366	chr17	43137825	43138351
chr17	43661566	43662133	chr17	43661642	43662282
chr17	43662965	43663267	chr17	43662728	43663325
chr17	44302224	44303122	chr17	44302204	44302683
chr17	44343403	44344014	chr17	44343489	44344203
chr17	44344255	44344720	chr17	44344370	44345228
chr17	44344786	44345086	chr17	44344370	44345228
chr17	45177210	45177594	chr17	45176914	45177596
chr17	45918196	45918626	chr17	45918008	45918537
chr17	46018295	46018594	chr17	46018268	46018695
chr17	46018913	46019240	chr17	46019001	46019780
chr17	46089115	46089412	chr17	46088920	46089468
chr17	46184401	46184698	chr17	46184325	46184761
chr17	46618454	46618980	chr17	46618349	46619080
chr17	46619693	46619992	chr17	46619218	46620063
chr17	46655959	46656490	chr17	46655965	46656410
chr17	46663192	46663861	chr17	46663146	46663805
chr17	46970252	46970549	chr17	46970237	46970815
chr17	47337151	47337611	chr17	47337202	47337800
chr17	47337675	47337972	chr17	47337202	47337800
chr17	47491946	47492319	chr17	47491732	47492203
chr17	47647019	47647317	chr17	47647049	47647355
chr17	47865148	47865510	chr17	47864821	47865586
chr17	48350214	48350511	chr17	48350209	48350724
chr17	48423535	48423833	chr17	48423685	48424028
chr17	48450719	48451016	chr17	48450624	48451078
chr17	48498416	48498923	chr17	48498535	48498824
chr17	48786590	48786887	chr17	48786607	48786925
chr17	49242789	49243328	chr17	49242691	49243382
chr17	53045103	53045567	chr17	53045209	53046005
chr17	53046178	53046623	chr17	53046169	53046856
chr17	53498219	53499105	chr17	53498563	53499154
chr17	53828458	53828888	chr17	53828506	53828827
chr17	54910684	54911105	chr17	54910430	54911163
chr17	55162035	55162332	chr17	55161812	55162319
chr17	55333031	55333339	chr17	55333142	55333520
chr17	55938800	55939097	chr17	55938677	55938961
chr17	55970783	55971080	chr17	55970620	55971178
chr17	56296030	56296634	chr17	56295929	56296591
chr17	56595744	56596175	chr17	56595749	56596115
chr17	56770048	56770536	chr17	56769858	56770597
chr17	57184631	57184954	chr17	57184434	57185065
chr17	57232169	57232508	chr17	57231707	57232501
chr17	57298014	57298350	chr17	57297948	57298708
chr17	57643028	57643325	chr17	57643004	57643349
chr17	57969909	57970207	chr17	57969575	57970135
chr17	58041496	58041793	chr17	58041344	58041683
chr17	58155588	58156060	chr17	58155864	58156161
chr17	58603531	58603836	chr17	58603634	58604186
chr17	58754190	58754493	chr17	58754122	58754507
chr17	59489259	59489775	chr17	59489165	59489865
chr17	59939780	59940273	chr17	59939990	59940820
chr17	60004332	60004631	chr17	60004104	60005272
chr17	60501501	60501935	chr17	60501534	60501851
chr17	61043895	61044195	chr17	61043773	61044347
chr17	61524665	61525073	chr17	61523986	61525025
chr17	61818305	61818881	chr17	61818370	61819063
chr17	62009385	62009731	chr17	62009235	62009744
chr17	64298272	64298688	chr17	64297582	64298566
chr17	65241535	65241832	chr17	65241636	65242199
chr17	65362763	65363060	chr17	65362929	65363313
chr17	65373893	65374425	chr17	65373619	65374429
chr17	65714073	65714644	chr17	65714089	65714600
chr17	65989872	65990560	chr17	65990089	65990482
chr17	66507921	66508393	chr17	66507685	66508053
chr17	67322830	67323129	chr17	67322334	67323012
chr17	67323691	67324026	chr17	67323440	67324119
chr17	67565501	67565798	chr17	67565488	67565954
chr17	68164567	68164864	chr17	68164503	68165371
chr17	71087753	71088317	chr17	71088120	71088451
chr17	71189338	71189743	chr17	71189457	71189970
chr17	73150218	73150515	chr17	73149934	73150469
chr17	73200765	73201459	chr17	73200782	73201473
chr17	73258222	73258726	chr17	73257983	73258385
chr17	73258222	73258726	chr17	73258575	73258903
chr17	73452018	73452389	chr17	73451759	73452442
chr17	73452717	73453200	chr17	73452750	73453355
chr17	73512994	73513475	chr17	73512639	73513142
chr17	73892765	73893118	chr17	73892731	73893015
chr17	73974625	73974922	chr17	73974779	73975120
chr17	74098873	74099432	chr17	74099000	74099636
chr17	74448817	74449302	chr17	74448775	74449147
chr17	74581539	74582064	chr17	74581477	74582182
chr17	74668074	74668371	chr17	74668085	74668672
chr17	75084163	75084516	chr17	75084172	75084498
chr17	75085064	75085505	chr17	75084927	75085635
chr17	76259350	76259706	chr17	76259481	76259853
chr17	77006164	77006559	chr17	77006027	77006671
chr17	77070974	77071402	chr17	77071095	77071530
chr17	77701987	77702408	chr17	77701929	77702543
chr17	78389333	78389630	chr17	78389103	78389616
chr17	78428947	78429341	chr17	78428774	78429407
chr17	78518676	78519276	chr17	78518668	78519217
chr17	78965972	78966270	chr17	78965751	78966082
chr17	78991524	78991821	chr17	78991579	78992630
chr17	79454629	79454980	chr17	79454602	79454954
chr17	79633107	79633404	chr17	79632948	79633395
chr17	79634095	79634403	chr17	79633871	79634278
chr17	79829380	79830428	chr17	79829408	79830087
chr17	79934700	79935222	chr17	79934501	79935200
chr17	79981285	79981669	chr17	79981409	79981780
chr17	80009951	80010250	chr17	80009830	80010242
chr17	80024137	80024675	chr17	80023798	80024442
chr17	80064520	80064819	chr17	80064264	80064956
chr17	80550150	80550447	chr17	80549992	80550276
chr17	80710227	80710681	chr17	80710001	80710500
chr18	107981	109761	chr18	109270	109757
chr18	657468	657827	chr18	657247	658272
chr18	2571717	2572014	chr18	2571682	2572878
chr18	2572386	2572684	chr18	2571682	2572878
chr18	3246773	3247070	chr18	3246578	3246964
chr18	3296801	3297098	chr18	3296767	3297532
chr18	3493820	3494321	chr18	3493576	3494428
chr18	3700018	3700331	chr18	3699901	3700680
chr18	5237299	5237638	chr18	5236908	5237722
chr18	5296687	5297024	chr18	5296549	5297499
chr18	5543516	5544011	chr18	5542931	5543860
chr18	6414725	6415098	chr18	6414798	6415470
chr18	7566535	7567317	chr18	7566642	7566977
chr18	8609005	8609327	chr18	8608588	8609219
chr18	9334106	9334403	chr18	9333846	9334274
[truncated: 2,425 more rows]
