# Supplementary material for: Macrophage migration inhibitory factor is overproduced through EGR1 in TET2low resting monocytes
Source: Commun Biol. 2022 Feb 3;5:110. doi: 10.1038/s42003-022-03057-w (PMC8814058; doi:10.1038/s42003-022-03057-w)
Supplement: Supplementary file 7 — Supplementary Data 4 [file 42003_2022_3057_MOESM7_ESM.xls]

## Sheet: Sample_BC207_EGR1_vs_Sample_BC2
	Start.1	End.1		Start.2	End.2
chr1	724528	727079	chr1	724682	727035
chr1	1301883	1302984	chr1	1301709	1302942
chr1	2861169	2861518	chr1	2861091	2861673
chr1	2942659	2942998	chr1	2942317	2943237
chr1	2968406	2968821	chr1	2968308	2968807
chr1	4362921	4363486	chr1	4362950	4363455
chr1	4432768	4433063	chr1	4432599	4433323
chr1	4707500	4707799	chr1	4707296	4707789
chr1	5447482	5447805	chr1	5447533	5447911
chr1	5738818	5739283	chr1	5738678	5739242
chr1	5868976	5869387	chr1	5869104	5869572
chr1	5889523	5889971	chr1	5889521	5889986
chr1	6247167	6247793	chr1	6247238	6247667
chr1	6996944	6997359	chr1	6997200	6997724
chr1	6997482	6997820	chr1	6997200	6997724
chr1	7163806	7164377	chr1	7163566	7164257
chr1	7558445	7558745	chr1	7558378	7558701
chr1	7559724	7560022	chr1	7559506	7560005
chr1	7628331	7628626	chr1	7628095	7628771
chr1	7714543	7715052	chr1	7714353	7715672
chr1	7715372	7715848	chr1	7714353	7715672
chr1	7944861	7945163	chr1	7944724	7945144
chr1	8050445	8050759	chr1	8050083	8050688
chr1	8336891	8337303	chr1	8336879	8337172
chr1	8404631	8404926	chr1	8404635	8405207
chr1	8917841	8918165	chr1	8917613	8917906
chr1	9471110	9471414	chr1	9470974	9471503
chr1	10317696	10318007	chr1	10317663	10317959
chr1	10837615	10838350	chr1	10837571	10838560
chr1	11102004	11102339	chr1	11102035	11102427
chr1	11433998	11434489	chr1	11433838	11434452
chr1	12644998	12645293	chr1	12644834	12645150
chr1	15171432	15171919	chr1	15171354	15171889
chr1	15436172	15436509	chr1	15436214	15436998
chr1	15436704	15437067	chr1	15436214	15436998
chr1	16635056	16635377	chr1	16635051	16635372
chr1	16967059	16967405	chr1	16967198	16967601
chr1	18187035	18187530	chr1	18187177	18187598
chr1	18848519	18848814	chr1	18848438	18848731
chr1	19128061	19128392	chr1	19127977	19128818
chr1	21188283	21188578	chr1	21188245	21188538
chr1	23005538	23005863	chr1	23005261	23005668
chr1	23005538	23005863	chr1	23005727	23006022
chr1	23718663	23719357	chr1	23718610	23719358
chr1	26094560	26094890	chr1	26094362	26094737
chr1	26095447	26095804	chr1	26095327	26095997
chr1	30196507	30196802	chr1	30196367	30196660
chr1	31107475	31107772	chr1	31107292	31107673
chr1	31780123	31780601	chr1	31780349	31780642
chr1	32738314	32738899	chr1	32738452	32739015
chr1	35243268	35243722	chr1	35243031	35243560
chr1	35465561	35465856	chr1	35465728	35466021
chr1	37079223	37079576	chr1	37079434	37079794
chr1	37227886	37228193	chr1	37227750	37228086
chr1	41889888	41890702	chr1	41889931	41890742
chr1	41992940	41993285	chr1	41992999	41993511
chr1	42354573	42354971	chr1	42354430	42355020
chr1	46209128	46209423	chr1	46209313	46209742
chr1	48057624	48057919	chr1	48057160	48057869
chr1	48209168	48209482	chr1	48208660	48209341
chr1	49788929	49789224	chr1	49788945	49789266
chr1	53350706	53351001	chr1	53350572	53351193
chr1	53564370	53564667	chr1	53564440	53564734
chr1	53565843	53566141	chr1	53565547	53566258
chr1	54585397	54586227	chr1	54585499	54586125
chr1	58055104	58055399	chr1	58054983	58055276
chr1	61381685	61381980	chr1	61381472	61381926
chr1	62796814	62797110	chr1	62796676	62796991
chr1	62837313	62837610	chr1	62837135	62837547
chr1	69095069	69095364	chr1	69095158	69095531
chr1	73700526	73700873	chr1	73700571	73700864
chr1	88922917	88923527	chr1	88922739	88923453
chr1	114596883	114597178	chr1	114596623	114596975
chr1	121351917	121352275	chr1	121351712	121352021
chr1	121352930	121353238	chr1	121352832	121353470
chr1	121353877	121354199	chr1	121354113	121354417
chr1	121355458	121356020	chr1	121355488	121356372
chr1	121356693	121357079	chr1	121356530	121357524
chr1	121357748	121358284	chr1	121357732	121358281
chr1	121478380	121478928	chr1	121478383	121478924
chr1	121483902	121485635	chr1	121483888	121485634
chr1	142535281	142540248	chr1	142535252	142541438
chr1	142541877	142542730	chr1	142541842	142542894
chr1	149033095	149036002	chr1	149033000	149035909
chr1	150007848	150008144	chr1	150007804	150008097
chr1	154686395	154687147	chr1	154686363	154687236
chr1	156186046	156186765	chr1	156186002	156186821
chr1	158176492	158176787	chr1	158176250	158176685
chr1	170006524	170006819	chr1	170006592	170006973
chr1	174998982	174999318	chr1	174998971	174999266
chr1	182206123	182206420	chr1	182205706	182206355
chr1	183118940	183119304	chr1	183118948	183119403
chr1	190816172	190816467	chr1	190815981	190816452
chr1	200484356	200484651	chr1	200484324	200484885
chr1	201227078	201227373	chr1	201226964	201227508
chr1	202173439	202174116	chr1	202173159	202174028
chr1	202593674	202594412	chr1	202593546	202594481
chr1	204164303	204164741	chr1	204164340	204164813
chr1	205445762	205446161	chr1	205445863	205446156
chr1	207096994	207098052	chr1	207097178	207098116
chr1	207659728	207660070	chr1	207659404	207659889
chr1	208322462	208323140	chr1	208322506	208323136
chr1	224199183	224202931	chr1	224199434	224202907
chr1	224202983	224204448	chr1	224203153	224204440
chr1	228917688	228918260	chr1	228917535	228918799
chr1	229113616	229114004	chr1	229113590	229113883
chr1	230710354	230710653	chr1	230710084	230710565
chr1	231007696	231007994	chr1	231007556	231007851
chr1	235430380	235430677	chr1	235430396	235430689
chr1	236264649	236264945	chr1	236264588	236264910
chr1	236764779	236765075	chr1	236764661	236765202
chr1	238214764	238215230	chr1	238214776	238215197
chr1	238972894	238973468	chr1	238972949	238973242
chr1	239831216	239831574	chr1	239831328	239831800
chr1	241469610	241470024	chr1	241469436	241470141
chr1	242119391	242119686	chr1	242119130	242119532
chr1	244305090	244305392	chr1	244305101	244305394
chr1	247439157	247439496	chr1	247439058	247439489
chr1	249185051	249185576	chr1	249184882	249185386
chr10	1265711	1266434	chr10	1265571	1266204
chr10	1278642	1278937	chr10	1278519	1278934
chr10	1711606	1711907	chr10	1711695	1712083
chr10	2532435	2532779	chr10	2532265	2532692
chr10	2730979	2731314	chr10	2731095	2731436
chr10	2949053	2949605	chr10	2948757	2949640
chr10	3266420	3266715	chr10	3266407	3266737
chr10	4174185	4174648	chr10	4174265	4174758
chr10	5539391	5540048	chr10	5539361	5540109
chr10	6827553	6828038	chr10	6827606	6828015
chr10	8526419	8526878	chr10	8526208	8526544
chr10	10336105	10336524	chr10	10335868	10336396
chr10	15095899	15096194	chr10	15095712	15096217
chr10	16542935	16543377	chr10	16543145	16543438
chr10	18410288	18410770	chr10	18410062	18410809
chr10	18845773	18846554	chr10	18845519	18846301
chr10	18846966	18847261	chr10	18846711	18847704
chr10	18848417	18848845	chr10	18848175	18848663
chr10	18848923	18849430	chr10	18849275	18849625
chr10	18851671	18852260	chr10	18851128	18853393
chr10	18853453	18853760	chr10	18853461	18853845
chr10	18854997	18855342	chr10	18854808	18855358
chr10	18855492	18855797	chr10	18855558	18856005
chr10	18860042	18860337	chr10	18859645	18860632
chr10	18861087	18861670	chr10	18861027	18861405
chr10	21660270	21660626	chr10	21660357	21660658
chr10	24044950	24045275	chr10	24044870	24045223
chr10	26630888	26631192	chr10	26630937	26631272
chr10	30159334	30159873	chr10	30159121	30159679
chr10	31062498	31062810	chr10	31062186	31062960
chr10	31598653	31598952	chr10	31598649	31598942
chr10	33112037	33112465	chr10	33112030	33112324
chr10	35309914	35310514	chr10	35310369	35310674
chr10	35955934	35956566	chr10	35955838	35956713
chr10	36055799	36056098	chr10	36055832	36056223
chr10	38773043	38773629	chr10	38772691	38773720
chr10	38773870	38776186	chr10	38773980	38774728
chr10	38777056	38781014	chr10	38774928	38782449
chr10	38781800	38783082	chr10	38782534	38783242
chr10	38783522	38784131	chr10	38783565	38784318
chr10	38784617	38786723	chr10	38784515	38786260
chr10	38787198	38788036	chr10	38786346	38788912
chr10	38788205	38788875	chr10	38786346	38788912
chr10	38789159	38792240	chr10	38788983	38791299
chr10	38789159	38792240	chr10	38791351	38795349
chr10	38792552	38796091	chr10	38791351	38795349
chr10	38796304	38800473	chr10	38795457	38797677
chr10	38796304	38800473	chr10	38797975	38800759
chr10	38801144	38801989	chr10	38800815	38802228
chr10	38802076	38802729	chr10	38802467	38803044
chr10	38802813	38803621	chr10	38802467	38803044
chr10	38802813	38803621	chr10	38803099	38803909
chr10	38804074	38805431	chr10	38804110	38810397
chr10	38805773	38807492	chr10	38804110	38810397
chr10	38808572	38810397	chr10	38804110	38810397
chr10	38810603	38811617	chr10	38810478	38811805
chr10	38811674	38812726	chr10	38811877	38812929
chr10	38813099	38813660	chr10	38813071	38814187
chr10	38813878	38814182	chr10	38813071	38814187
chr10	38815088	38819050	chr10	38814263	38819054
chr10	38873206	38876706	chr10	38869228	38878513
chr10	38879324	38880581	chr10	38879290	38882612
chr10	38880770	38882603	chr10	38879290	38882612
chr10	38882748	38883834	chr10	38882718	38884115
chr10	38883950	38885007	chr10	38884295	38885190
chr10	38886490	38887456	chr10	38885751	38889002
chr10	38887581	38888312	chr10	38885751	38889002
chr10	39076702	39077313	chr10	39076483	39077479
chr10	39077401	39079768	chr10	39077569	39081230
chr10	39079840	39082645	chr10	39077569	39081230
chr10	39079840	39082645	chr10	39081359	39084332
chr10	39083352	39086221	chr10	39081359	39084332
chr10	39083352	39086221	chr10	39084436	39090076
chr10	39086322	39087494	chr10	39084436	39090076
chr10	39087613	39089240	chr10	39084436	39090076
chr10	39089703	39090351	chr10	39090192	39090596
chr10	39090922	39093245	chr10	39090649	39095410
chr10	39093479	39094611	chr10	39090649	39095410
chr10	39095219	39096279	chr10	39095462	39097208
chr10	39096344	39097240	chr10	39095462	39097208
chr10	39097798	39098603	chr10	39097441	39099895
chr10	39098881	39101588	chr10	39097441	39099895
chr10	39098881	39101588	chr10	39100421	39101349
chr10	39101656	39102282	chr10	39101426	39102333
chr10	39102464	39104331	chr10	39102638	39103613
chr10	39102464	39104331	chr10	39103676	39105966
chr10	39104426	39105842	chr10	39103676	39105966
chr10	39106269	39106790	chr10	39106240	39106804
chr10	39106947	39109913	chr10	39106859	39107609
chr10	39106947	39109913	chr10	39107741	39111592
chr10	39111738	39113055	chr10	39111689	39113760
chr10	39113875	39114696	chr10	39113869	39115692
chr10	39115498	39116936	chr10	39115755	39119729
chr10	39117054	39118742	chr10	39115755	39119729
chr10	39120239	39120796	chr10	39120193	39121858
chr10	39121142	39121854	chr10	39120193	39121858
chr10	39122306	39122656	chr10	39122148	39123606
chr10	39122717	39124126	chr10	39122148	39123606
chr10	39122717	39124126	chr10	39123735	39125123
chr10	39124215	39124903	chr10	39123735	39125123
chr10	39125249	39126396	chr10	39125227	39129317
chr10	39127795	39129849	chr10	39125227	39129317
chr10	39129992	39130501	chr10	39129858	39131334
chr10	39130858	39131577	chr10	39129858	39131334
chr10	39131766	39133027	chr10	39131532	39132912
chr10	39133136	39134205	chr10	39133162	39134933
chr10	39134389	39137760	chr10	39134994	39142458
chr10	39138607	39141843	chr10	39134994	39142458
chr10	39142973	39147749	chr10	39142545	39155052
chr10	39148155	39150761	chr10	39142545	39155052
chr10	42354820	42366232	chr10	42354744	42367201
chr10	42368640	42371529	chr10	42368700	42372173
chr10	42373201	42379556	chr10	42373578	42386399
chr10	42379630	42385979	chr10	42373578	42386399
chr10	42388568	42397319	chr10	42386617	42397431
chr10	42398165	42399103	chr10	42397909	42400928
chr10	42399176	42400907	chr10	42397909	42400928
chr10	42401571	42402129	chr10	42401575	42402172
chr10	42404388	42405314	chr10	42404389	42404991
chr10	42406502	42407037	chr10	42406493	42407038
chr10	42408016	42408568	chr10	42408020	42408566
chr10	42418030	42418326	chr10	42418024	42418325
chr10	42527037	42528340	chr10	42527008	42527544
chr10	42527037	42528340	chr10	42527719	42528018
chr10	42529053	42530992	chr10	42529135	42530961
chr10	42531496	42531970	chr10	42531623	42532210
chr10	42532305	42532910	chr10	42532309	42532818
chr10	42535222	42535520	chr10	42535223	42535520
chr10	42544605	42544905	chr10	42544385	42544901
chr10	42596552	42600361	chr10	42596606	42600442
chr10	42600569	42601653	chr10	42600772	42601775
chr10	42661202	42666457	chr10	42661326	42664589
chr10	42666593	42667800	chr10	42666651	42667795
chr10	42790537	42792341	chr10	42790470	42793559
chr10	42793649	42794299	chr10	42793670	42795283
chr10	42794378	42795069	chr10	42793670	42795283
chr10	42795483	42798893	chr10	42796177	42799068
chr10	42799479	42800031	chr10	42799271	42801305
chr10	42800134	42802278	chr10	42799271	42801305
chr10	42805196	42807091	chr10	42801374	42807067
chr10	42807293	42808976	chr10	42807119	42811316
chr10	42809030	42815425	chr10	42807119	42811316
chr10	42809030	42815425	chr10	42811926	42813410
chr10	42809030	42815425	chr10	42813546	42815663
chr10	42815748	42817603	chr10	42815778	42817653
chr10	43227646	43228256	chr10	43227736	43228115
chr10	43583425	43583889	chr10	43583327	43584195
chr10	44191854	44192265	chr10	44191663	44192482
chr10	44791048	44791431	chr10	44790489	44791423
chr10	45607041	45607336	chr10	45606871	45607312
chr10	46023076	46023373	chr10	46022986	46023300
chr10	47022872	47023397	chr10	47022809	47023498
chr10	47058570	47059870	chr10	47058491	47059835
chr10	47639221	47639721	chr10	47639137	47639889
chr10	48330728	48331023	chr10	48330672	48331026
chr10	50461905	50462226	chr10	50461767	50462801
chr10	50462376	50462671	chr10	50461767	50462801
chr10	50949635	50950413	chr10	50949829	50950619
chr10	61068036	61068380	chr10	61068076	61068386
chr10	65040698	65041093	chr10	65040794	65041094
chr10	72720371	72720776	chr10	72720102	72720526
chr10	79230691	79231479	chr10	79230933	79232206
chr10	79231765	79232409	chr10	79230933	79232206
chr10	81086051	81086394	chr10	81085500	81086752
chr10	82415551	82416673	chr10	82415579	82416533
chr10	82417760	82418769	chr10	82417744	82418561
chr10	85946278	85946829	chr10	85946384	85947084
chr10	87387814	87388269	chr10	87387886	87388281
chr10	87675180	87675604	chr10	87675243	87675744
chr10	88040512	88040848	chr10	88040755	88041048
chr10	88336481	88336926	chr10	88336454	88336747
chr10	97232521	97232819	chr10	97232383	97232676
chr10	98561101	98561765	chr10	98561095	98561783
chr10	105795427	105795974	chr10	105795569	105796094
chr10	116357712	116358007	chr10	116357872	116358169
chr10	119322757	119323309	chr10	119322682	119323179
chr10	119940955	119941458	chr10	119940951	119941244
chr10	120042036	120042346	chr10	120042139	120042737
chr10	120245091	120245515	chr10	120245120	120245414
chr10	121072323	121072917	chr10	121072459	121072965
chr10	121728779	121729074	chr10	121728765	121729058
chr10	124484388	124485008	chr10	124484073	124485428
chr10	124485116	124485411	chr10	124484073	124485428
chr10	125014421	125014896	chr10	125014639	125015109
chr10	125730747	125731275	chr10	125730641	125731319
chr10	127607822	127608176	chr10	127607649	127607942
chr10	128580513	128580808	chr10	128580397	128580899
chr10	128815259	128815697	chr10	128815471	128815902
chr10	130269737	130270408	chr10	130269781	130270528
chr10	130685168	130685489	chr10	130685159	130685653
chr10	130814416	130814715	chr10	130814503	130815037
chr10	130874683	130875555	chr10	130874826	130875650
chr10	131021533	131022034	chr10	131021699	131022023
chr10	132005799	132006096	chr10	132005687	132006054
chr10	132588129	132589219	chr10	132588329	132589445
chr10	132589402	132589869	chr10	132589584	132589911
chr10	132723114	132724081	chr10	132723044	132723441
chr10	132723114	132724081	chr10	132723629	132725125
chr10	132724280	132725084	chr10	132723629	132725125
chr10	133281996	133282548	chr10	133281591	133282462
chr10	133310565	133310918	chr10	133310543	133310976
chr10	133486025	133486457	chr10	133485937	133486676
chr10	133519909	133520506	chr10	133519891	133520472
chr10	133541616	133542462	chr10	133541806	133542336
chr10	133672959	133673302	chr10	133672985	133673453
chr10	134177632	134178584	chr10	134177684	134178568
chr10	134205868	134206163	chr10	134205715	134206246
chr10	134634587	134635023	chr10	134634312	134634840
chr10	134825013	134825406	chr10	134824962	134825401
chr10	134934967	134935263	chr10	134934799	134935264
chr10	134970149	134970507	chr10	134970145	134970607
chr10	135151568	135152514	chr10	135151345	135153298
chr11	1016811	1018381	chr11	1016591	1018650
chr11	1141597	1141948	chr11	1141337	1141963
chr11	2064851	2065166	chr11	2064589	2065125
chr11	2209091	2209451	chr11	2208470	2209415
chr11	3002462	3002757	chr11	3002544	3002894
chr11	3195092	3195517	chr11	3195024	3195317
chr11	15928476	15928774	chr11	15928486	15928879
chr11	16913822	16914125	chr11	16913841	16914217
chr11	17321092	17321804	chr11	17321095	17321388
chr11	23394480	23395165	chr11	23394941	23395242
chr11	40449088	40449384	chr11	40448974	40449374
chr11	41554111	41554406	chr11	41553881	41554439
chr11	44295808	44296138	chr11	44295788	44296550
chr11	48816592	48817046	chr11	48816769	48817062
chr11	48859114	48859410	chr11	48859016	48859650
chr11	48860566	48861205	chr11	48860987	48861452
chr11	48861288	48861713	chr11	48860987	48861452
chr11	48861288	48861713	chr11	48861518	48862040
chr11	51567034	51567333	chr11	51567036	51567329
chr11	51569742	51570139	chr11	51569706	51570361
chr11	51575647	51575967	chr11	51575428	51575960
chr11	51578412	51578724	chr11	51578073	51579112
chr11	51579283	51579645	chr11	51579283	51579886
chr11	51580632	51581228	chr11	51580243	51581322
chr11	51583923	51584457	chr11	51583925	51584218
chr11	59537255	59537878	chr11	59537393	59537687
chr11	61040169	61040610	chr11	61039814	61040411
chr11	62038790	62039085	chr11	62038676	62039160
chr11	67436493	67437220	chr11	67436495	67437215
chr11	69495511	69495841	chr11	69495547	69495871
chr11	69872099	69872472	chr11	69871481	69872382
chr11	70623178	70623623	chr11	70622835	70623339
chr11	76903848	76904179	chr11	76903784	76904163
chr11	85194842	85195375	chr11	85194796	85195104
chr11	85583239	85583534	chr11	85583272	85583565
chr11	92438511	92439291	chr11	92438769	92439299
chr11	95601115	95601436	chr11	95601261	95601554
chr11	112272680	112272975	chr11	112272614	112273260
chr11	113731250	113731740	chr11	113731193	113731514
chr11	118870324	118870624	chr11	118870334	118870627
chr11	119518885	119519180	chr11	119518947	119519240
chr11	120979032	120979584	chr11	120979009	120979597
chr11	131550327	131550952	chr11	131550035	131550857
chr11	131995051	131995502	chr11	131995127	131995873
chr11	132339482	132339958	chr11	132339504	132339857
chr11	133196008	133196364	chr11	133196280	133196573
chr11	133223937	133224247	chr11	133223937	133224271
chr11	133387980	133388280	chr11	133387981	133388448
chr11	133771695	133772590	chr11	133771637	133772417
chr11	134608834	134609339	chr11	134608834	134610395
chr11	134609623	134610639	chr11	134608834	134610395
chr12	2555270	2555567	chr12	2555246	2555597
chr12	2828922	2829387	chr12	2828805	2829569
chr12	12200621	12201151	chr12	12200550	12201225
chr12	14273929	14274224	chr12	14274131	14274426
chr12	31415467	31415762	chr12	31415536	31415829
chr12	33232569	33232864	chr12	33232580	33232873
chr12	34831749	34832140	chr12	34831439	34832226
chr12	34841278	34841976	chr12	34841275	34841747
chr12	34842105	34842581	chr12	34842044	34842396
chr12	34846105	34846719	chr12	34846175	34846746
chr12	34847361	34847996	chr12	34847607	34847901
chr12	34849025	34849321	chr12	34849167	34849568
chr12	37990058	37990479	chr12	37989997	37990349
chr12	38017187	38017487	chr12	38017184	38017479
chr12	38037861	38038400	chr12	38038100	38038398
chr12	44256776	44257072	chr12	44256618	44256932
chr12	45604131	45604426	chr12	45604050	45604343
chr12	45644183	45644480	chr12	45644417	45644714
chr12	49866613	49866930	chr12	49866764	49867059
chr12	51969777	51970072	chr12	51969683	51969976
chr12	53095988	53096447	chr12	53096101	53096394
chr12	54939732	54940029	chr12	54939851	54940239
chr12	57289879	57290378	chr12	57289889	57290414
chr12	57585644	57586056	chr12	57585642	57586087
chr12	65332943	65333238	chr12	65332992	65333306
chr12	65355497	65355792	chr12	65355381	65355807
chr12	80342880	80343430	chr12	80343219	80343564
chr12	85478354	85478661	chr12	85478598	85478891
chr12	89524654	89525219	chr12	89525056	89525526
chr12	89525322	89525634	chr12	89525056	89525526
chr12	96557984	96558469	chr12	96558034	96558501
chr12	101743060	101743473	chr12	101742833	101743204
chr12	104506357	104506712	chr12	104506273	104506567
chr12	105890595	105891048	chr12	105890604	105890897
chr12	108215012	108215309	chr12	108215182	108215477
chr12	108988930	108989444	chr12	108989040	108989442
chr12	109289295	109289590	chr12	109289113	109289737
chr12	109850531	109850833	chr12	109850649	109850978
chr12	110099358	110099746	chr12	110098791	110100200
chr12	110247101	110247492	chr12	110246933	110247395
chr12	112067984	112068325	chr12	112067981	112068486
chr12	113828309	113828604	chr12	113828012	113828810
chr12	114027257	114027627	chr12	114027197	114027494
chr12	114225677	114225972	chr12	114225720	114226226
chr12	115615736	115616143	chr12	115615611	115616059
chr12	116029435	116029730	chr12	116029282	116029604
chr12	116149227	116149542	chr12	116149115	116149414
chr12	117871100	117871396	chr12	117870747	117871999
chr12	118209491	118210048	chr12	118209624	118210596
chr12	118224567	118224862	chr12	118224673	118224966
chr12	118320484	118320850	chr12	118320361	118320741
chr12	119013378	119013803	chr12	119013283	119014188
chr12	119145324	119146002	chr12	119145133	119145609
chr12	120735290	120735647	chr12	120735185	120735631
chr12	121433300	121433732	chr12	121432580	121433621
chr12	123995480	123996312	chr12	123995462	123996082
chr12	123996616	123997165	chr12	123996723	123997249
chr12	123997289	123997747	chr12	123997309	123997772
chr12	124577436	124577969	chr12	124577008	124577615
chr12	124577436	124577969	chr12	124577800	124578349
chr12	126811613	126811957	chr12	126811287	126812310
chr12	127491269	127491630	chr12	127491210	127491556
chr12	127650482	127650928	chr12	127650493	127651439
chr12	127720796	127721313	chr12	127721012	127721574
chr12	128673673	128673968	chr12	128673202	128674376
chr12	128689766	128690322	chr12	128689742	128690490
chr12	128818063	128818384	chr12	128817576	128818596
chr12	129150023	129150428	chr12	129150079	129150938
chr12	129509122	129510072	chr12	129508911	129509793
chr12	130231884	130232368	chr12	130231896	130232415
chr12	130302396	130303281	chr12	130302093	130303250
chr12	130539272	130539567	chr12	130539309	130539679
chr12	130784807	130785102	chr12	130784617	130784993
chr12	131880490	131880954	chr12	131880438	131880733
chr12	132132050	132132573	chr12	132132151	132132622
chr12	132640518	132641946	chr12	132640160	132641741
chr12	132650596	132650891	chr12	132650693	132651149
chr12	133032237	133032532	chr12	133031996	133032356
chr12	133040247	133040601	chr12	133040107	133040520
chr12	133528350	133528645	chr12	133528529	133528826
chr13	19642031	19642765	chr13	19642049	19642876
chr13	20340867	20341162	chr13	20340741	20341082
chr13	20704167	20704462	chr13	20704099	20704461
chr13	20966596	20967150	chr13	20966543	20967119
chr13	20967280	20968600	chr13	20967385	20968513
chr13	21071634	21072092	chr13	21071407	21072585
chr13	21072270	21072591	chr13	21071407	21072585
chr13	22510602	22511152	chr13	22510368	22511301
chr13	22544920	22545780	chr13	22545308	22546000
chr13	22545842	22546205	chr13	22545308	22546000
chr13	24131883	24132726	chr13	24131769	24132576
chr13	24930028	24930324	chr13	24930036	24930401
chr13	24931276	24931585	chr13	24930665	24931669
chr13	27912426	27912721	chr13	27912552	27912845
chr13	28033711	28034288	chr13	28033727	28034294
chr13	28567360	28567655	chr13	28567494	28567787
chr13	30065397	30066286	chr13	30065133	30066528
chr13	31416756	31417148	chr13	31416401	31417247
chr13	31417346	31417857	chr13	31417320	31418009
chr13	31418730	31419056	chr13	31418307	31419127
chr13	33551430	33552001	chr13	33551583	33552108
chr13	36335558	36335951	chr13	36335416	36336868
chr13	36532215	36532637	chr13	36531967	36532904
chr13	39823023	39823492	chr13	39823049	39823365
chr13	43867316	43867622	chr13	43867050	43867696
chr13	57130338	57130704	chr13	57130294	57130587
chr13	79328826	79329125	chr13	79328770	79329075
chr13	90966527	90966822	chr13	90966533	90966827
chr13	96232294	96232589	chr13	96232286	96232579
chr13	107248338	107248633	chr13	107248321	107248698
chr13	109945923	109946241	chr13	109945695	109947214
chr13	110518886	110519184	chr13	110518760	110519092
chr13	110695593	110696411	chr13	110695475	110696372
chr13	112010341	112010638	chr13	112010226	112010652
chr13	112273311	112273626	chr13	112273268	112274204
chr13	112273794	112274185	chr13	112273268	112274204
chr13	112594219	112594667	chr13	112594261	112594767
chr13	112732883	112733312	chr13	112733001	112733503
chr13	113180417	113181195	chr13	113180523	113181268
chr13	113320174	113320542	chr13	113320106	113321213
chr13	113567118	113567660	chr13	113566955	113567540
chr13	113712225	113712886	chr13	113712320	113713049
chr13	114267728	114268148	chr13	114267936	114268351
chr13	114477486	114477782	chr13	114477492	114478360
chr13	114498700	114498995	chr13	114498491	114498795
chr13	114499238	114499618	chr13	114498927	114499358
chr14	19003882	19004441	chr14	19003932	19004423
chr14	19004917	19005451	chr14	19004917	19005456
chr14	19010924	19011239	chr14	19011102	19011396
chr14	19035307	19035602	chr14	19035380	19035813
chr14	19038081	19038714	chr14	19038164	19038711
chr14	19042462	19042757	chr14	19042599	19042981
chr14	29868639	29869007	chr14	29868905	29869309
chr14	36069281	36069576	chr14	36069362	36069657
chr14	45377745	45378128	chr14	45377706	45377999
chr14	50261147	50261631	chr14	50261400	50261903
chr14	53481992	53482288	chr14	53481915	53482356
chr14	55639539	55639834	chr14	55639610	55640045
chr14	63153377	63153673	chr14	63153548	63153858
chr14	64901508	64901822	chr14	64901274	64901592
chr14	65999432	65999817	chr14	65999534	65999878
chr14	66284099	66284670	chr14	66284251	66285981
chr14	66284773	66286013	chr14	66284251	66285981
chr14	67255295	67255607	chr14	67255291	67255584
chr14	69365653	69365948	chr14	69365797	69366459
chr14	69735949	69736389	chr14	69736068	69736604
chr14	70306142	70306661	chr14	70306161	70306601
chr14	74561719	74562015	chr14	74561733	74562156
chr14	83191124	83191526	chr14	83191101	83191559
chr14	89267639	89268239	chr14	89267779	89268113
chr14	94985804	94986660	chr14	94985396	94985983
chr14	94985804	94986660	chr14	94986416	94986709
chr14	95116993	95117449	chr14	95116940	95117735
chr14	95356214	95356514	chr14	95355822	95357097
chr14	95532629	95533171	chr14	95532662	95533107
chr14	95864134	95864542	chr14	95863896	95864415
chr14	97518354	97518864	chr14	97518222	97518537
chr14	98312700	98312995	chr14	98312564	98313171
chr14	98361685	98362412	chr14	98361666	98362391
chr14	98971469	98971797	chr14	98971540	98971833
chr14	101068874	101069288	chr14	101068973	101069335
chr14	102728278	102728573	chr14	102728162	102728456
chr14	103386517	103387517	chr14	103386282	103387070
chr14	103831450	103831745	chr14	103831548	103832025
chr14	104937975	104938859	chr14	104938033	104938979
chr14	104993285	104993949	chr14	104993007	104994280
chr14	105131408	105131789	chr14	105131294	105131969
chr14	106029653	106030096	chr14	106029519	106029821
chr14	106035452	106035940	chr14	106035597	106036612
chr14	106036107	106036512	chr14	106035597	106036612
chr14	106126436	106126803	chr14	106126629	106126926
chr14	106149606	106150045	chr14	106149420	106150012
chr14	106155184	106155495	chr14	106155165	106155693
chr14	106156468	106157493	chr14	106155988	106157494
chr14	106160264	106160559	chr14	106160154	106161060
chr15	20546336	20546982	chr15	20545947	20547720
chr15	22507697	22507993	chr15	22507680	22507987
chr15	23864343	23864644	chr15	23864008	23864900
chr15	25773266	25773731	chr15	25773088	25773492
chr15	25819109	25819405	chr15	25819212	25819505
chr15	26049229	26049761	chr15	26049432	26049725
chr15	26201932	26202748	chr15	26201952	26202688
chr15	27138200	27138495	chr15	27138118	27138530
chr15	27596465	27597347	chr15	27595918	27597227
chr15	27835057	27835388	chr15	27834866	27835320
chr15	27941045	27941411	chr15	27941119	27941604
chr15	28350481	28350952	chr15	28350010	28350742
chr15	30464940	30465640	chr15	30465003	30465513
chr15	30966786	30967126	chr15	30966787	30967080
chr15	31456635	31456994	chr15	31456704	31457030
chr15	35366028	35366432	chr15	35365918	35366211
chr15	37411189	37411484	chr15	37411086	37411421
chr15	45754018	45754313	chr15	45753597	45754368
chr15	65513217	65513623	chr15	65513407	65513739
chr15	68460147	68460442	chr15	68460028	68460370
chr15	70851258	70851583	chr15	70851305	70851598
chr15	71491789	71492219	chr15	71491687	71492340
chr15	71975238	71975624	chr15	71975169	71975509
chr15	75088825	75089170	chr15	75088756	75089049
chr15	75267312	75267635	chr15	75267126	75267481
chr15	77916288	77916655	chr15	77916272	77916628
chr15	79285561	79285859	chr15	79285384	79285750
chr15	79316238	79316697	chr15	79316289	79316837
chr15	79384622	79385078	chr15	79384177	79384824
chr15	80736638	80737590	chr15	80736587	80737902
chr15	83645314	83645646	chr15	83645317	83645749
chr15	90289015	90289736	chr15	90288936	90289229
chr15	90289015	90289736	chr15	90289295	90289961
chr15	91806356	91806713	chr15	91806282	91806946
chr15	93786480	93786847	chr15	93786633	93787148
chr15	94594570	94594981	chr15	94594612	94595411
chr15	94595224	94595561	chr15	94594612	94595411
chr15	98544021	98544406	chr15	98543991	98544416
chr15	98545247	98546105	chr15	98545867	98546277
chr15	101682120	101682419	chr15	101682127	101682607
chr16	1083530	1084019	chr16	1083310	1084431
chr16	2887193	2887604	chr16	2887234	2887859
chr16	6822346	6823097	chr16	6822438	6824019
chr16	7208488	7208787	chr16	7208501	7208947
chr16	7412273	7412628	chr16	7411800	7412849
chr16	10134129	10134428	chr16	10133925	10134690
chr16	10505165	10505493	chr16	10504852	10505406
chr16	10709247	10709543	chr16	10709256	10709549
chr16	10746544	10746839	chr16	10746389	10746682
chr16	14481072	14481367	chr16	14481146	14481439
chr16	15098807	15099174	chr16	15098751	15099210
chr16	21575672	21576197	chr16	21575482	21575879
chr16	21584931	21585250	chr16	21584866	21585401
chr16	23327508	23328152	chr16	23327170	23328286
chr16	25925016	25925335	chr16	25924950	25926122
chr16	25925439	25926044	chr16	25924950	25926122
chr16	26385095	26385873	chr16	26385450	26386445
chr16	26385978	26386463	chr16	26385450	26386445
chr16	26553567	26553984	chr16	26553669	26553962
chr16	28179764	28180061	chr16	28179697	28180124
chr16	28337158	28337608	chr16	28337191	28337484
chr16	31798375	31798670	chr16	31798484	31799146
chr16	32833336	32833788	chr16	32833303	32833857
chr16	33240838	33241133	chr16	33240836	33241206
chr16	33293616	33294425	chr16	33293583	33294710
chr16	33864790	33865827	chr16	33864580	33868899
chr16	33866053	33867448	chr16	33864580	33868899
chr16	33867779	33868667	chr16	33864580	33868899
chr16	33870681	33871913	chr16	33870682	33872848
chr16	33872116	33872684	chr16	33870682	33872848
chr16	33873382	33875060	chr16	33873102	33874671
chr16	33876753	33877357	chr16	33876509	33877159
chr16	33877865	33878487	chr16	33877766	33878450
chr16	33878649	33879231	chr16	33878551	33880706
chr16	33879399	33881197	chr16	33878551	33880706
chr16	33881345	33883763	chr16	33880890	33883113
chr16	33885085	33885758	chr16	33885187	33886270
chr16	33885825	33886559	chr16	33885187	33886270
chr16	33886851	33889539	chr16	33887072	33888843
chr16	33890141	33890883	chr16	33889430	33891467
chr16	33892365	33892960	chr16	33891985	33893843
chr16	33893051	33893433	chr16	33891985	33893843
chr16	33893801	33897967	chr16	33894494	33896057
chr16	33893801	33897967	chr16	33896201	33897770
chr16	33898708	33901007	chr16	33898328	33902540
chr16	33901292	33902180	chr16	33898328	33902540
chr16	33950304	33951595	chr16	33950301	33950699
chr16	33950304	33951595	chr16	33951023	33951365
chr16	33952892	33953492	chr16	33952897	33953483
chr16	33954109	33956053	chr16	33954113	33956064
chr16	33957252	33958841	chr16	33957096	33958854
chr16	33959233	33959555	chr16	33959219	33959553
chr16	33963067	33963417	chr16	33963058	33963396
chr16	33963870	33964219	chr16	33963828	33964212
chr16	33973508	33974010	chr16	33973481	33974025
chr16	33974432	33974744	chr16	33974177	33974742
chr16	33981836	33982385	chr16	33981750	33982190
chr16	34001890	34002432	chr16	34001894	34002434
chr16	34021518	34021839	chr16	34021272	34022118
chr16	34022461	34023014	chr16	34022458	34023012
chr16	34180428	34180989	chr16	34180448	34182136
chr16	34181097	34182126	chr16	34180448	34182136
chr16	34182212	34184404	chr16	34182191	34183419
chr16	34182212	34184404	chr16	34183704	34184478
chr16	34184476	34184983	chr16	34184577	34184971
chr16	34185515	34186144	chr16	34185507	34187445
chr16	34186390	34187303	chr16	34185507	34187445
chr16	34187541	34189116	chr16	34187994	34188743
chr16	34189474	34191043	chr16	34189909	34192724
chr16	34191686	34197271	chr16	34192808	34196618
chr16	35280383	35280888	chr16	35280397	35280748
chr16	46385576	46387481	chr16	46385643	46387472
chr16	46388124	46389575	chr16	46388126	46389579
chr16	46389883	46391574	chr16	46389885	46393639
chr16	46391661	46393630	chr16	46389885	46393639
chr16	46393947	46395716	chr16	46393950	46394721
chr16	46393947	46395716	chr16	46394773	46397021
chr16	46395775	46397024	chr16	46394773	46397021
chr16	46398523	46399149	chr16	46398533	46399127
chr16	46399774	46400526	chr16	46399769	46400506
chr16	46400587	46401652	chr16	46400573	46401638
chr16	46402303	46404088	chr16	46402709	46404087
chr16	46404704	46405268	chr16	46404428	46405261
chr16	46407125	46407665	chr16	46407128	46407665
chr16	46408387	46409140	chr16	46408394	46410982
chr16	46409193	46410204	chr16	46408394	46410982
chr16	46410454	46410989	chr16	46408394	46410982
chr16	46411111	46412827	chr16	46411198	46412587
chr16	46413063	46414165	chr16	46413065	46413786
chr16	46415184	46415836	chr16	46415110	46415867
chr16	46416623	46417572	chr16	46416614	46417954
chr16	46417650	46417952	chr16	46416614	46417954
chr16	46418111	46418672	chr16	46418118	46418893
chr16	46419222	46420906	chr16	46419229	46420875
chr16	46425212	46426596	chr16	46425181	46426593
chr16	46426720	46428344	chr16	46426722	46428387
chr16	46428496	46430307	chr16	46428488	46430308
chr16	46431194	46431819	chr16	46431190	46432078
chr16	46432354	46433325	chr16	46432357	46432914
chr16	46432354	46433325	chr16	46432988	46433324
chr16	46434489	46435047	chr16	46434475	46435067
chr16	46435234	46435911	chr16	46435160	46435894
chr16	46435996	46438190	chr16	46436845	46440584
chr16	46438297	46442485	chr16	46436845	46440584
chr16	46443241	46443654	chr16	46441706	46443636
chr16	46443759	46445191	chr16	46443743	46445382
chr16	46445517	46445918	chr16	46445616	46446235
chr16	46446226	46447671	chr16	46446558	46447463
chr16	46448360	46450599	chr16	46447879	46450609
chr16	46450773	46451256	chr16	46450772	46453134
chr16	46451496	46453395	chr16	46450772	46453134
chr16	46453469	46455393	chr16	46453192	46455354
chr16	46455492	46456085	chr16	46455490	46456307
chr16	46497593	46500532	chr16	46497635	46500420
chr16	46949251	46949704	chr16	46949322	46950013
chr16	46980788	46981083	chr16	46980557	46980850
chr16	47036997	47037389	chr16	47037255	47037606
chr16	47090888	47091390	chr16	47091010	47091549
chr16	47888099	47888551	chr16	47887888	47888283
chr16	48965318	48965675	chr16	48964504	48966238
chr16	49540620	49540961	chr16	49540677	49540986
chr16	49661690	49662080	chr16	49661666	49662072
chr16	51273128	51274471	chr16	51273226	51274064
chr16	51824553	51824887	chr16	51824643	51824939
chr16	52787605	52788283	chr16	52787691	52789171
chr16	52788803	52789286	chr16	52787691	52789171
chr16	55053748	55054043	chr16	55053530	55054123
chr16	56058378	56059081	chr16	56058192	56058961
chr16	56859004	56859402	chr16	56858998	56859293
chr16	57105210	57105631	chr16	57105087	57105380
chr16	57328299	57328721	chr16	57328519	57328909
chr16	57422561	57422944	chr16	57422530	57423046
chr16	58926156	58926709	chr16	58926112	58926417
chr16	62469670	62470090	chr16	62469564	62469887
chr16	63760952	63761284	chr16	63760844	63761156
chr16	70906074	70906415	chr16	70906212	70906738
chr16	71208984	71209279	chr16	71208783	71209340
chr16	71418207	71418692	chr16	71418203	71418770
chr16	74396996	74397402	chr16	74396912	74397206
chr16	74687044	74687386	chr16	74687072	74687382
chr16	75168528	75168823	chr16	75168366	75168712
chr16	80430253	80430880	chr16	80430237	80430573
chr16	81648859	81649497	chr16	81648284	81649395
chr16	81660155	81660581	chr16	81660300	81660944
chr16	82254075	82254608	chr16	82253947	82254597
chr16	85379766	85380195	chr16	85380081	85380382
chr16	85556369	85556728	chr16	85556151	85556908
chr16	85605615	85606026	chr16	85605693	85606172
chr16	86497706	86498380	chr16	86497900	86498281
chr16	86895196	86895491	chr16	86894592	86895480
chr16	86965837	86966132	chr16	86965881	86966174
chr16	87032415	87032710	chr16	87032235	87032755
chr16	87232905	87233438	chr16	87232901	87233254
chr16	87255683	87256232	chr16	87255177	87256308
chr16	87535768	87536572	chr16	87535563	87536784
chr16	87630817	87631299	chr16	87631078	87631372
chr16	88086137	88086572	chr16	88086128	88086922
chr16	88364974	88365330	chr16	88364869	88365234
chr16	89078564	89078860	chr16	89078339	89078902
chr16	89135508	89135804	chr16	89135265	89135950
chr17	3452732	3453268	chr17	3452759	3453182
chr17	4811934	4812330	chr17	4812045	4812426
chr17	6370322	6370617	chr17	6370218	6370511
chr17	7077893	7078635	chr17	7077811	7079208
chr17	7078926	7079263	chr17	7077811	7079208
chr17	9618923	9619431	chr17	9618742	9619466
chr17	15368534	15368868	chr17	15368289	15368998
chr17	17355069	17355365	chr17	17355087	17355382
chr17	21139339	21139754	chr17	21139096	21139812
chr17	21310341	21311437	chr17	21310254	21311379
chr17	21904422	21904750	chr17	21904450	21904852
chr17	22247060	22247355	chr17	22246985	22247376
chr17	22249487	22249848	chr17	22249483	22250005
chr17	22251938	22252479	chr17	22251938	22252484
chr17	22252957	22253497	chr17	22252960	22253497
chr17	22261316	22261869	chr17	22261313	22261866
chr17	25262956	25268080	chr17	25262846	25268127
chr17	25279251	25279880	chr17	25279257	25279898
chr17	26113208	26113503	chr17	26113150	26113512
chr17	27653073	27653408	chr17	27653007	27653390
chr17	28069433	28069898	chr17	28069720	28070027
chr17	30130260	30130679	chr17	30130297	30130762
chr17	31149386	31149706	chr17	31149394	31150113
chr17	31149793	31150118	chr17	31149394	31150113
chr17	33477878	33478505	chr17	33477908	33478583
chr17	35097588	35097964	chr17	35097820	35098319
chr17	35117936	35118511	chr17	35117357	35118561
chr17	36385001	36385664	chr17	36385401	36385918
chr17	36471110	36471405	chr17	36471255	36471867
chr17	37460821	37461142	chr17	37460619	37460916
chr17	39788605	39789504	chr17	39788683	39789321
chr17	39789594	39790018	chr17	39789705	39790132
chr17	41399641	41399970	chr17	41399646	41400288
chr17	41730312	41730607	chr17	41730381	41730674
chr17	42667578	42667874	chr17	42667391	42668178
chr17	44981354	44981900	chr17	44981688	44982008
chr17	46448941	46449237	chr17	46448893	46449271
chr17	47446936	47447234	chr17	47446739	47447066
chr17	49821354	49821650	chr17	49821509	49821802
chr17	55726609	55726935	chr17	55726517	55726852
chr17	63396729	63397098	chr17	63396802	63397113
chr17	65022329	65022760	chr17	65022158	65022731
chr17	65759112	65759407	chr17	65759083	65759376
chr17	70185184	70185597	chr17	70185222	70185825
chr17	71457508	71457993	chr17	71457731	71458024
chr17	71949509	71950078	chr17	71949197	71950114
chr17	71950242	71950635	chr17	71950233	71950793
chr17	72072182	72072557	chr17	72072206	72072966
chr17	72461556	72461974	chr17	72461060	72462047
chr17	72724283	72724578	chr17	72724049	72725276
chr17	72724662	72724957	chr17	72724049	72725276
chr17	72728687	72729087	chr17	72728529	72728822
chr17	72729487	72729918	chr17	72729328	72729896
chr17	75480814	75481109	chr17	75480823	75481641
chr17	76474081	76474788	chr17	76473884	76474957
chr17	77408054	77408419	chr17	77408075	77408778
chr17	77997980	77998865	chr17	77997934	77998883
chr17	78289435	78289774	chr17	78289706	78289999
chr17	78484649	78485555	chr17	78484892	78485648
chr17	79398659	79399273	chr17	79398477	79399704
chr17	79498916	79499273	chr17	79498534	79499274
chr17	79499329	79499624	chr17	79499333	79499863
chr18	108007	108553	chr18	107956	109769
chr18	108865	109663	chr18	107956	109769
chr18	11247457	11248056	chr18	11247490	11248015
chr18	12430451	12431006	chr18	12430287	12430947
chr18	18510837	18513572	chr18	18510832	18513659
chr18	18514714	18515278	chr18	18514697	18515083
chr18	18515548	18520560	chr18	18515556	18520556
chr18	21981543	21981838	chr18	21981509	21981802
chr18	22315662	22316044	chr18	22315420	22316217
chr18	28565695	28566226	chr18	28565703	28566165
chr18	28903819	28904120	chr18	28903575	28903883
chr18	33801602	33801899	chr18	33801640	33801933
chr18	34222250	34222601	chr18	34222273	34222566
chr18	35360365	35361037	chr18	35360256	35361461
chr18	44126203	44126743	chr18	44126200	44126750
chr18	44277833	44278625	chr18	44277948	44278492
chr18	44850699	44851095	chr18	44850928	44851221
chr18	46546019	46546495	chr18	46545991	46546425
chr18	46572565	46572862	chr18	46572515	46572888
chr18	46593455	46593986	chr18	46593332	46593958
chr18	50318899	50319456	chr18	50318902	50319461
chr18	54137980	54138295	chr18	54137998	54138300
chr18	56179734	56180117	chr18	56179925	56180532
chr18	56180204	56180672	chr18	56179925	56180532
chr18	58556310	58556711	chr18	58556300	58556594
chr18	60758904	60759693	chr18	60758841	60759650
chr18	60770301	60771139	chr18	60770532	60771187
chr18	60865416	60866932	chr18	60865425	60867008
chr18	62174858	62175238	chr18	62174729	62175116
chr18	65312604	65312899	chr18	65312590	65312998
chr18	73073233	73073815	chr18	73073468	73073854
chr18	74970548	74970843	chr18	74970394	74970733
chr18	75111650	75112541	chr18	75111891	75112296
chr18	75552390	75553027	chr18	75552608	75552920
chr18	75669230	75669526	chr18	75669241	75669573
chr18	75669705	75670000	chr18	75669703	75670407
chr18	75670062	75670405	chr18	75669703	75670407
chr18	76209138	76209879	chr18	76209022	76209829
chr18	76398530	76398836	chr18	76398543	76399129
chr18	76463746	76464433	chr18	76463729	76464429
chr18	76721851	76722471	chr18	76721805	76722824
chr18	77169209	77169610	chr18	77169317	77169706
chr18	77323831	77324279	chr18	77323768	77324298
chr19	520406	520789	chr19	520462	520756
chr19	2744215	2744676	chr19	2744054	2744718
chr19	3153893	3154337	chr19	3153864	3154384
chr19	3244237	3244532	chr19	3244394	3244752
chr19	4492470	4493330	chr19	4492259	4493385
chr19	5019090	5019977	chr19	5019348	5020354
chr19	6995072	6995371	chr19	6995075	6995625
chr19	7153141	7153448	chr19	7153259	7153610
chr19	7907382	7907703	chr19	7907076	7907641
chr19	7907777	7908231	chr19	7907851	7908744
chr19	8171797	8172106	chr19	8171809	8172218
chr19	10372791	10373086	chr19	10372773	10373366
chr19	11575401	11575832	chr19	11575397	11576123
chr19	13095066	13095361	chr19	13095040	13095333
chr19	13100030	13100400	chr19	13100034	13100500
chr19	14240254	14240849	chr19	14240265	14240559
chr19	14706541	14706965	chr19	14706332	14706947
chr19	15998126	15998421	chr19	15998015	15998426
chr19	15998899	15999194	chr19	15998834	15999731
chr19	15999448	15999786	chr19	15998834	15999731
chr19	16363658	16364093	chr19	16363769	16364236
chr19	16538949	16539306	chr19	16538853	16539146
chr19	16985268	16985648	chr19	16985096	16985713
chr19	18910284	18910579	chr19	18910035	18910348
chr19	19318366	19318661	chr19	19318276	19318570
chr19	19911906	19912276	chr19	19911721	19912014
chr19	24195356	24195651	chr19	24195307	24195600
chr19	24362043	24362510	chr19	24362226	24362527
chr19	27731756	27735613	chr19	27731790	27735619
chr19	27735908	27740482	chr19	27735672	27740490
chr19	27778670	27779206	chr19	27778670	27779204
chr19	27789645	27789951	chr19	27789409	27789953
chr19	27877526	27877821	chr19	27877272	27877608
chr19	27897142	27897772	chr19	27897393	27897736
chr19	28773453	28773925	chr19	28772813	28773650
chr19	29337052	29337918	chr19	29337004	29337819
chr19	29567826	29568270	chr19	29567880	29568359
chr19	30606950	30607872	chr19	30607008	30607866
chr19	30899676	30899999	chr19	30899778	30900074
chr19	30953465	30953920	chr19	30953312	30954064
chr19	31955429	31956306	chr19	31955511	31956441
chr19	33111567	33111862	chr19	33111316	33111787
chr19	33723976	33724271	chr19	33724010	33724859
chr19	33741209	33741505	chr19	33741349	33741930
chr19	33949170	33949620	chr19	33949081	33949638
chr19	33996876	33997315	chr19	33996582	33997585
chr19	34882631	34882970	chr19	34882655	34882948
chr19	35788168	35789685	chr19	35787626	35789386
chr19	35883746	35884235	chr19	35883729	35884400
chr19	38448203	38448587	chr19	38448123	38448422
chr19	39411040	39411429	chr19	39411177	39411722
chr19	41736390	41736685	chr19	41736018	41736641
chr19	42422315	42423360	chr19	42422317	42423303
chr19	45025137	45025762	chr19	45025290	45025828
chr19	45611725	45612020	chr19	45611710	45612007
chr19	46472428	46472723	chr19	46472533	46472826
chr19	51313469	51313869	chr19	51313488	51314193
chr19	53443357	53443677	chr19	53443528	53443821
chr19	55063779	55064193	chr19	55063523	55064282
chr19	55945844	55946940	chr19	55946152	55946755
chr19	55959363	55959758	chr19	55959406	55960668
chr19	58936283	58936760	chr19	58936185	58936478
chr2	604659	605441	chr2	605071	605469
chr2	1150642	1150983	chr2	1150549	1150858
chr2	1255092	1255630	chr2	1255207	1255822
chr2	1284815	1285343	chr2	1284811	1285479
chr2	1551611	1551987	chr2	1551502	1551910
chr2	1598917	1600117	chr2	1599105	1599774
chr2	1600306	1601526	chr2	1599933	1601868
chr2	1607696	1608461	chr2	1607690	1608827
chr2	1658737	1659248	chr2	1658865	1659862
chr2	1659404	1659807	chr2	1658865	1659862
chr2	1683407	1683992	chr2	1682943	1684015
chr2	2299093	2299401	chr2	2299084	2299636
chr2	2576563	2576960	chr2	2576524	2577711
chr2	2647757	2648204	chr2	2647613	2648227
chr2	2851658	2852035	chr2	2851452	2852182
chr2	3049890	3050268	chr2	3049578	3050270
chr2	4018730	4019771	chr2	4018966	4019794
chr2	4464819	4465218	chr2	4464924	4465224
chr2	4971681	4971985	chr2	4971417	4971748
chr2	5010706	5011136	chr2	5010699	5011161
chr2	5273547	5273983	chr2	5273473	5274262
chr2	5703029	5703324	chr2	5702996	5703458
chr2	6287266	6287932	chr2	6287266	6288019
chr2	6900027	6900649	chr2	6899794	6900514
chr2	6909271	6909566	chr2	6909161	6909992
chr2	7907997	7908632	chr2	7907782	7908532
chr2	8737081	8737599	chr2	8737202	8737610
chr2	10330621	10331064	chr2	10330330	10330749
chr2	10373275	10373914	chr2	10373325	10373947
chr2	10573541	10573837	chr2	10573385	10573738
chr2	10658492	10659027	chr2	10658439	10658985
chr2	16125582	16126049	chr2	16125469	16125832
chr2	16125582	16126049	chr2	16125884	16126209
chr2	16252802	16253973	chr2	16253267	16254124
chr2	16575832	16576303	chr2	16576009	16576987
chr2	19092863	19093579	chr2	19092873	19093474
chr2	19983575	19984278	chr2	19983880	19984274
chr2	20365223	20365845	chr2	20364331	20366075
chr2	23118162	23118457	chr2	23118164	23118458
chr2	23426378	23426702	chr2	23426272	23426641
chr2	26022788	26023132	chr2	26022763	26023056
chr2	27331917	27332283	chr2	27332004	27332297
chr2	29439574	29440119	chr2	29439483	29440104
chr2	30099087	30099577	chr2	30099006	30099439
chr2	36951099	36951420	chr2	36951185	36951617
chr2	39382765	39383088	chr2	39382848	39383141
chr2	41594907	41595202	chr2	41594929	41595235
chr2	42315271	42315566	chr2	42315407	42315700
chr2	47104978	47105860	chr2	47105120	47105907
chr2	52555910	52556245	chr2	52555912	52556215
chr2	53110074	53110615	chr2	53110001	53110447
chr2	59247331	59247626	chr2	59247368	59247712
chr2	62957651	62958272	chr2	62957740	62958247
chr2	63683665	63683961	chr2	63683883	63684267
chr2	67440840	67441486	chr2	67440864	67442129
chr2	67441830	67442232	chr2	67440864	67442129
chr2	67898881	67900299	chr2	67899117	67900341
chr2	70137891	70138351	chr2	70138023	70138319
chr2	71804321	71804639	chr2	71804324	71804817
chr2	71844690	71845118	chr2	71844646	71845920
chr2	71845324	71845659	chr2	71844646	71845920
chr2	71889540	71889864	chr2	71889798	71890091
chr2	73037867	73038241	chr2	73037982	73038300
chr2	74557108	74557595	chr2	74556972	74557359
chr2	74557928	74558294	chr2	74557868	74558520
chr2	82434167	82434481	chr2	82434115	82434414
chr2	85789041	85789345	chr2	85789236	85789573
chr2	89832383	89841514	chr2	89830319	89840928
chr2	89841640	89847200	chr2	89841634	89847183
chr2	89858542	89861870	chr2	89848467	89862117
chr2	89862049	89863160	chr2	89862218	89863076
chr2	89864659	89880183	chr2	89866280	89880187
chr2	90478013	90478478	chr2	90478034	90478351
chr2	91759927	91760333	chr2	91759710	91760400
chr2	91779894	91780672	chr2	91779902	91780884
chr2	91784892	91785782	chr2	91785082	91785823
chr2	91797365	91797817	chr2	91797270	91797650
chr2	91798574	91798883	chr2	91798633	91799293
chr2	92267500	92270339	chr2	92267452	92270355
chr2	92271238	92271699	chr2	92271083	92271494
chr2	92272171	92272468	chr2	92272177	92272643
chr2	92272699	92273276	chr2	92272698	92273367
chr2	92274842	92275146	chr2	92274840	92275141
chr2	92275919	92276237	chr2	92275917	92276223
chr2	92281039	92281612	chr2	92281047	92281620
chr2	92281974	92282476	chr2	92282163	92282516
chr2	92286885	92287369	chr2	92286738	92287032
chr2	92289687	92291386	chr2	92289687	92291378
chr2	92296002	92296297	chr2	92295854	92297177
chr2	92296569	92297144	chr2	92295854	92297177
chr2	92300417	92300748	chr2	92300447	92301006
chr2	92305413	92306401	chr2	92305411	92306394
chr2	92306595	92306897	chr2	92306636	92307814
chr2	92307683	92308482	chr2	92307937	92308495
chr2	92309128	92309986	chr2	92308700	92309983
chr2	92315961	92316290	chr2	92315737	92316826
chr2	92316361	92316829	chr2	92315737	92316826
chr2	92317334	92317634	chr2	92317300	92318028
chr2	92317723	92318028	chr2	92317300	92318028
chr2	92318341	92319020	chr2	92318343	92319513
chr2	92321269	92321930	chr2	92320161	92321797
chr2	92321982	92322277	chr2	92321907	92322221
chr2	92323970	92324514	chr2	92323969	92324272
chr2	92323970	92324514	chr2	92324367	92324863
chr2	95419075	95419540	chr2	95419223	95419561
chr2	95991608	95992057	chr2	95991367	95992014
chr2	97467601	97467896	chr2	97467728	97468089
chr2	100632830	100633470	chr2	100632204	100633487
chr2	106552155	106553101	chr2	106552494	106553658
chr2	107749696	107750373	chr2	107749860	107750405
chr2	109518512	109519026	chr2	109518597	109518894
chr2	109815662	109816215	chr2	109815663	109816217
chr2	111636424	111636719	chr2	111636294	111636593
chr2	119101089	119101431	chr2	119101002	119101368
chr2	120451290	120451585	chr2	120451323	120451719
chr2	121680565	121680973	chr2	121680681	121681005
chr2	121830969	121831497	chr2	121830970	121831527
chr2	121892028	121892403	chr2	121891597	121892354
chr2	125274687	125275306	chr2	125274574	125275464
chr2	126931127	126931565	chr2	126931187	126932276
chr2	127591536	127592058	chr2	127591540	127592568
chr2	127636695	127637083	chr2	127636563	127637357
chr2	127801340	127801895	chr2	127801260	127802395
chr2	127801968	127802427	chr2	127801260	127802395
chr2	129550023	129550318	chr2	129550215	129550565
chr2	129824568	129824890	chr2	129824633	129825300
chr2	130493018	130493618	chr2	130492660	130493276
chr2	130493018	130493618	chr2	130493361	130493998
chr2	131734556	131735217	chr2	131734492	131735306
chr2	132996308	132996962	chr2	132996573	132996920
chr2	132997260	132998850	chr2	132997254	132998156
chr2	133003305	133003608	chr2	133003051	133003602
chr2	133011952	133012973	chr2	133011713	133012234
chr2	133011952	133012973	chr2	133012474	133012858
chr2	133016155	133016939	chr2	133016162	133017159
chr2	133022413	133022710	chr2	133022152	133022723
chr2	133023077	133023443	chr2	133023171	133024517
chr2	133023528	133024394	chr2	133023171	133024517
chr2	133025043	133025403	chr2	133024839	133025398
chr2	133025604	133025900	chr2	133025549	133026155
chr2	133027170	133028850	chr2	133026504	133030611
chr2	133028936	133031771	chr2	133026504	133030611
chr2	133028936	133031771	chr2	133030723	133031760
chr2	133032630	133032933	chr2	133032618	133032936
chr2	133034288	133035098	chr2	133034282	133035017
chr2	136208897	136209193	chr2	136208919	136209290
chr2	149790658	149791266	chr2	149790421	149791385
chr2	152251551	152251883	chr2	152251400	152251778
chr2	153126633	153126929	chr2	153126538	153126831
chr2	155511246	155511562	chr2	155511383	155511705
chr2	157034200	157034495	chr2	157034217	157034586
chr2	159745120	159745624	chr2	159745221	159745514
chr2	170788790	170789141	chr2	170788613	170788908
chr2	172249396	172250043	chr2	172249257	172249871
chr2	178763851	178764180	chr2	178763689	178764164
chr2	189840430	189840725	chr2	189840472	189840765
chr2	190834528	190834930	chr2	190834536	190834969
chr2	200929796	200930091	chr2	200929645	200930050
chr2	202070005	202070332	chr2	202069945	202070260
chr2	217711754	217712049	chr2	217711852	217712145
chr2	217933804	217934200	chr2	217933371	217934595
chr2	217934280	217934699	chr2	217933371	217934595
chr2	218377537	218377924	chr2	218377466	218377811
chr2	218669926	218670558	chr2	218670202	218670615
chr2	218854764	218855310	chr2	218854608	218855259
chr2	225784165	225784539	chr2	225782958	225784471
chr2	230045314	230045791	chr2	230045315	230045858
chr2	231504146	231504445	chr2	231504237	231504641
chr2	233478234	233478984	chr2	233478190	233478890
chr2	235422667	235423458	chr2	235422767	235423373
chr2	235487031	235487394	chr2	235487049	235487530
chr2	235987644	235987962	chr2	235987408	235988021
chr2	236253942	236254570	chr2	236253717	236254723
chr2	236290200	236290495	chr2	236290262	236290555
chr2	236420281	236420602	chr2	236420420	236420816
chr2	236711193	236711816	chr2	236711204	236711932
chr2	237501715	237502796	chr2	237501940	237502644
chr2	238037868	238038163	chr2	238037888	238038442
chr2	238120667	238121227	chr2	238120212	238121996
chr2	238121475	238121847	chr2	238120212	238121996
chr2	238425381	238426115	chr2	238425375	238426488
chr2	238426186	238426484	chr2	238425375	238426488
chr2	238819064	238819418	chr2	238818851	238819228
chr2	238819064	238819418	chr2	238819327	238819735
chr2	239027669	239027993	chr2	239027884	239028181
chr2	239035093	239035917	chr2	239034709	239035869
chr2	239394065	239395910	chr2	239393544	239395052
chr2	239621754	239622222	chr2	239621940	239622674
chr2	240071731	240072157	chr2	240071877	240072323
chr2	240267427	240267789	chr2	240267235	240268875
chr2	240268263	240268761	chr2	240267235	240268875
chr2	240564164	240564657	chr2	240564179	240564724
chr2	240564999	240565835	chr2	240565098	240565944
chr2	240854267	240854821	chr2	240854630	240855580
chr2	240855385	240856089	chr2	240854630	240855580
chr2	241086633	241087012	chr2	241086857	241087551
chr2	241248031	241249479	chr2	241248007	241249359
chr2	241466849	241467247	chr2	241466889	241467253
chr2	242456500	242456976	chr2	242456549	242457263
chr2	242485227	242485557	chr2	242485083	242485932
chr2	242806229	242806852	chr2	242806426	242807722
chr2	242807013	242807510	chr2	242806426	242807722
chr2	242931599	242931894	chr2	242931765	242932295
chr20	942271	942877	chr20	942458	942826
chr20	1169040	1169373	chr20	1169039	1169427
chr20	1258127	1259072	chr20	1258012	1258803
chr20	7647151	7647613	chr20	7647214	7647586
chr20	11014994	11015448	chr20	11014767	11015352
chr20	11349491	11349801	chr20	11349612	11350373
chr20	16238769	16239085	chr20	16238496	16239653
chr20	16239314	16239762	chr20	16238496	16239653
chr20	21651464	21651759	chr20	21651659	21651965
chr20	23168950	23169472	chr20	23169065	23169798
chr20	23434511	23434806	chr20	23434431	23435231
chr20	23456827	23457284	chr20	23456939	23457555
chr20	25047726	25048692	chr20	25047722	25048016
chr20	25047726	25048692	chr20	25048109	25048686
chr20	25574000	25574297	chr20	25573808	25574127
chr20	26188783	26189365	chr20	26188606	26189429
chr20	26189734	26190404	chr20	26189731	26190404
chr20	26314218	26314513	chr20	26314167	26314786
chr20	26318180	26318762	chr20	26318214	26318764
chr20	29804839	29805452	chr20	29804109	29806385
chr20	29805647	29806234	chr20	29804109	29806385
chr20	29806511	29808527	chr20	29807263	29807854
chr20	29809078	29810000	chr20	29808031	29810811
chr20	29810086	29812990	chr20	29808031	29810811
chr20	29810086	29812990	chr20	29810900	29811527
chr20	29810086	29812990	chr20	29811682	29812993
chr20	29813089	29814533	chr20	29813171	29815886
chr20	29814990	29815768	chr20	29813171	29815886
chr20	29816029	29816794	chr20	29816125	29816450
chr20	29816858	29818752	chr20	29816868	29819328
chr20	29818931	29823567	chr20	29819472	29821215
chr20	29818931	29823567	chr20	29821280	29823984
chr20	29824317	29826169	chr20	29824682	29827629
chr20	29826231	29828561	chr20	29824682	29827629
chr20	29826231	29828561	chr20	29827832	29828440
chr20	29828717	29832447	chr20	29828544	29833278
chr20	31680819	31681378	chr20	31681213	31681578
chr20	35024840	35025135	chr20	35024648	35025127
chr20	35193512	35193827	chr20	35193308	35193601
chr20	36047364	36048010	chr20	36047256	36047633
chr20	36174363	36174888	chr20	36174592	36174885
chr20	37218719	37219174	chr20	37218458	37219300
chr20	37256017	37256345	chr20	37256077	37256370
chr20	37281680	37281975	chr20	37281720	37282066
chr20	37469869	37470189	chr20	37469800	37470093
chr20	41512202	41512567	chr20	41512216	41512569
chr20	42814122	42814511	chr20	42814273	42814584
chr20	45417882	45418322	chr20	45417617	45418369
chr20	45996313	45996615	chr20	45996272	45996612
chr20	46141347	46141642	chr20	46141264	46141709
chr20	46639446	46639909	chr20	46639446	46639976
chr20	48208571	48208938	chr20	48208616	48208909
chr20	57405272	57405897	chr20	57405465	57406028
chr20	58213651	58214142	chr20	58213737	58214294
chr20	59950459	59951309	chr20	59950368	59951227
chr20	60018596	60019130	chr20	60018761	60019991
chr20	60019278	60019574	chr20	60018761	60019991
chr20	60121325	60121620	chr20	60121165	60121527
chr20	60414659	60415142	chr20	60414287	60415171
chr20	60432913	60433208	chr20	60433045	60433495
chr20	60433313	60433815	chr20	60433045	60433495
chr20	60804052	60804554	chr20	60804050	60805123
chr20	60804898	60805193	chr20	60804050	60805123
chr20	61076166	61076471	chr20	61076025	61076501
chr20	61603203	61603617	chr20	61602789	61603504
chr20	62074251	62074885	chr20	62074241	62075074
chr20	62784927	62785314	chr20	62784793	62785434
chr21	9473313	9473612	chr21	9473444	9473786
chr21	9825280	9827718	chr21	9825226	9827690
chr21	10084793	10086608	chr21	10084700	10087827
chr21	10698889	10699714	chr21	10698958	10699450
chr21	10701128	10701647	chr21	10701096	10701649
chr21	10710669	10710970	chr21	10710686	10711026
chr21	10714456	10714806	chr21	10714514	10715002
chr21	10749637	10749971	chr21	10749888	10750210
chr21	10750080	10750417	chr21	10749888	10750210
chr21	10753045	10753691	chr21	10752577	10753468
chr21	10763049	10763986	chr21	10763277	10763783
chr21	10766209	10766586	chr21	10766398	10766807
chr21	10830163	10839456	chr21	10830260	10860918
chr21	10845959	10858456	chr21	10830260	10860918
chr21	11000380	11000677	chr21	11000218	11000516
chr21	11022436	11022894	chr21	11022307	11022798
chr21	11055786	11056288	chr21	11055821	11056254
chr21	11072364	11072832	chr21	11072354	11072809
chr21	11085384	11085844	chr21	11085334	11085891
chr21	11096300	11097156	chr21	11096311	11096783
chr21	11096300	11097156	chr21	11096927	11097225
chr21	11099312	11099803	chr21	11098954	11099926
chr21	11112061	11112480	chr21	11112158	11112476
chr21	11113977	11114290	chr21	11113976	11114288
chr21	11115951	11116671	chr21	11115669	11116663
chr21	11119314	11119616	chr21	11119315	11119671
chr21	11128814	11129627	chr21	11129346	11130036
chr21	11129705	11130028	chr21	11129346	11130036
chr21	11131565	11132396	chr21	11131465	11131758
chr21	11131565	11132396	chr21	11132120	11132699
chr21	11135724	11136413	chr21	11135763	11136128
chr21	11184475	11184814	chr21	11184415	11184781
chr21	11186585	11186918	chr21	11186582	11186941
chr21	14338117	14339381	chr21	14338766	14339511
chr21	14344699	14344995	chr21	14344854	14345192
chr21	14347565	14347879	chr21	14347810	14348103
chr21	14351221	14351555	chr21	14351470	14351767
chr21	14373005	14373300	chr21	14372887	14373180
chr21	15470211	15470706	chr21	15470309	15470694
chr21	25276049	25276344	chr21	25275993	25276316
chr21	30585815	30586479	chr21	30585897	30586601
chr21	32782572	32782871	chr21	32782609	32783022
chr21	33958460	33959448	chr21	33958684	33959411
chr21	35357475	35357900	chr21	35357646	35358120
chr21	37314791	37315118	chr21	37314521	37314881
chr21	37616155	37616544	chr21	37616033	37616675
chr21	38977317	38977807	chr21	38977206	38977975
chr21	39994512	39995188	chr21	39994419	39995320
chr21	40285458	40286526	chr21	40285575	40286433
chr21	40883016	40883476	chr21	40882987	40883419
chr21	41291534	41292229	chr21	41291518	41292074
chr21	41357408	41357703	chr21	41357538	41358301
chr21	41357955	41358294	chr21	41357538	41358301
chr21	41510132	41510427	chr21	41510090	41511158
chr21	41510584	41511041	chr21	41510090	41511158
chr21	41511515	41511810	chr21	41511545	41512093
chr21	41521198	41521773	chr21	41520694	41521840
chr21	42057926	42058248	chr21	42058049	42058453
chr21	42364642	42365440	chr21	42364719	42365140
chr21	42365575	42366081	chr21	42365409	42365919
chr21	42384292	42384587	chr21	42384272	42385203
chr21	42384730	42385155	chr21	42384272	42385203
chr21	43374771	43375184	chr21	43374694	43374987
chr21	43447046	43447381	chr21	43447001	43447948
chr21	43603576	43604038	chr21	43603489	43603855
chr21	43830829	43831681	chr21	43831010	43831307
chr21	43909155	43909450	chr21	43909235	43909528
chr21	44082759	44083585	chr21	44082948	44083502
chr21	44110899	44111269	chr21	44110929	44111673
chr21	44580257	44580552	chr21	44580416	44580896
chr21	44613195	44613492	chr21	44613274	44613568
chr21	44887912	44888209	chr21	44887508	44888493
chr21	45024810	45025734	chr21	45024122	45025041
chr21	45024810	45025734	chr21	45025195	45025784
chr21	45378039	45378876	chr21	45378395	45379408
chr21	46462186	46462496	chr21	46462149	46462676
chr21	46896435	46896929	chr21	46896334	46896714
chr21	47011324	47012075	chr21	47011259	47011810
chr21	47054968	47055670	chr21	47054775	47055346
chr21	47055744	47056562	chr21	47055487	47056565
chr21	47519974	47520270	chr21	47519830	47520211
chr22	16848165	16851246	chr22	16848262	16849689
chr22	16848165	16851246	chr22	16849741	16854910
chr22	16851442	16852925	chr22	16849741	16854910
chr22	16853117	16854333	chr22	16849741	16854910
chr22	16854481	16856351	chr22	16854968	16855620
chr22	16854481	16856351	chr22	16855682	16856918
chr22	16856691	16857121	chr22	16857004	16857389
chr22	16857264	16858128	chr22	16857453	16858131
chr22	16858321	16859834	chr22	16858303	16859295
chr22	16858321	16859834	chr22	16859374	16859729
chr22	16859907	16862641	chr22	16859941	16860681
chr22	16859907	16862641	chr22	16860828	16862645
chr22	18879962	18880270	chr22	18879735	18880263
chr22	19145327	19145627	chr22	19145320	19145626
chr22	20151553	20152187	chr22	20151701	20151994
chr22	20238958	20239350	chr22	20239215	20239508
chr22	20282524	20282819	chr22	20282232	20282653
chr22	24296606	24297028	chr22	24296503	24297035
chr22	26723238	26723801	chr22	26723136	26723445
chr22	27790971	27791423	chr22	27790808	27791359
chr22	30861176	30861671	chr22	30861041	30861335
chr22	32726369	32726669	chr22	32726367	32726674
chr22	32729844	32730221	chr22	32729638	32730053
chr22	35738829	35739129	chr22	35738629	35738926
chr22	35738829	35739129	chr22	35738996	35739578
chr22	35834702	35835219	chr22	35835083	35835571
chr22	36186875	36187191	chr22	36186847	36187186
chr22	37220519	37221131	chr22	37220738	37221355
chr22	37221212	37221510	chr22	37220738	37221355
chr22	37507266	37507736	chr22	37507171	37507464
chr22	39959193	39959564	chr22	39959207	39960447
chr22	39959664	39960573	chr22	39959207	39960447
chr22	42251766	42252293	chr22	42251833	42252129
chr22	42719850	42720201	chr22	42719921	42720265
chr22	44550389	44550919	chr22	44550445	44550786
chr22	44665069	44665584	chr22	44664883	44665308
chr22	44730160	44731362	chr22	44730135	44732072
chr22	44731414	44732073	chr22	44730135	44732072
chr22	45013522	45013873	chr22	45013490	45013892
chr22	45014695	45014990	chr22	45014690	45015278
chr22	45381639	45382270	chr22	45381631	45382025
chr22	46375755	46376096	chr22	46375264	46376395
chr22	46376547	46376987	chr22	46376573	46377070
chr22	46844962	46845340	chr22	46845137	46845430
chr22	48043194	48043607	chr22	48043083	48043548
chr22	48451148	48451596	chr22	48450896	48451749
chr22	48664896	48665348	chr22	48664971	48665434
chr22	48727906	48728403	chr22	48727943	48728468
chr22	48744817	48745118	chr22	48744613	48745121
chr22	48817462	48817869	chr22	48817520	48817836
chr22	48937774	48938744	chr22	48938116	48938872
chr22	48978332	48979607	chr22	48977981	48980308
chr22	48980588	48981445	chr22	48980491	48981737
chr22	49277392	49277772	chr22	49277462	49277844
chr22	49277875	49278196	chr22	49277923	49278368
chr22	49534162	49534457	chr22	49534290	49534583
chr22	49792962	49793391	chr22	49792988	49793680
chr22	49842610	49842985	chr22	49842703	49843018
chr22	49851939	49852284	chr22	49851901	49852391
chr22	49870609	49871249	chr22	49870482	49870923
chr22	49894626	49894921	chr22	49894507	49894932
chr22	49974247	49974568	chr22	49974091	49974558
chr22	50775803	50777477	chr22	50776279	50779040
chr22	51067151	51067455	chr22	51067144	51067457
chr3	13656021	13656318	chr3	13655930	13656402
chr3	13724258	13724984	chr3	13724469	13725036
chr3	14296525	14297338	chr3	14296250	14297261
chr3	18969724	18970019	chr3	18969768	18970061
chr3	22107971	22108289	chr3	22107716	22108097
chr3	29773196	29773522	chr3	29773350	29773645
chr3	38125961	38126261	chr3	38125718	38126295
chr3	54751637	54751934	chr3	54751581	54751964
chr3	56539156	56539575	chr3	56539048	56539471
chr3	57834267	57834767	chr3	57833870	57834397
chr3	61724208	61724741	chr3	61724422	61724756
chr3	61958194	61958489	chr3	61958345	61958702
chr3	62722507	62722948	chr3	62722588	62723121
chr3	75837971	75838466	chr3	75838026	75838340
chr3	79165479	79165798	chr3	79165389	79165767
chr3	81360421	81360927	chr3	81360507	81360876
chr3	89238385	89238894	chr3	89238322	89238739
chr3	90466986	90467361	chr3	90466856	90467195
chr3	90486731	90487030	chr3	90486732	90487028
chr3	90492389	90492784	chr3	90492244	90492771
chr3	97707741	97708310	chr3	97707515	97707877
chr3	105125869	105126165	chr3	105125847	105126144
chr3	108845543	108845933	chr3	108845395	108845768
chr3	110276526	110276821	chr3	110276515	110276847
chr3	126148177	126148474	chr3	126148332	126148625
chr3	126874064	126874541	chr3	126873119	126874592
chr3	129088971	129089863	chr3	129088307	129089834
chr3	129591766	129592333	chr3	129591728	129592057
chr3	134838282	134838598	chr3	134838114	134838553
chr3	135917653	135918195	chr3	135917887	135918184
chr3	137769850	137770169	chr3	137769604	137770260
chr3	141523256	141523986	chr3	141523393	141524044
chr3	148413218	148413513	chr3	148413303	148413744
chr3	152327567	152327864	chr3	152327512	152327921
chr3	161878104	161878470	chr3	161878145	161878492
chr3	180646618	180646913	chr3	180646771	180647064
chr3	181834963	181835328	chr3	181835098	181835392
chr3	184132451	184132746	chr3	184132183	184132757
chr3	184851334	184851629	chr3	184851338	184851631
chr3	185247383	185247989	chr3	185247694	185248028
chr3	185843041	185843472	chr3	185842934	185843623
chr3	185844047	185844342	chr3	185844006	185844634
chr3	187834346	187834806	chr3	187834482	187834775
chr3	193920363	193920731	chr3	193920496	193920792
chr3	194047272	194047655	chr3	194047354	194048207
chr3	194047834	194048198	chr3	194047354	194048207
chr3	194073164	194073475	chr3	194072907	194073581
chr3	194831187	194831525	chr3	194831197	194831705
chr3	195891611	195891906	chr3	195891687	195892072
chr3	196422063	196422562	chr3	196422242	196422580
chr3	196625385	196625952	chr3	196625387	196625935
chr4	548742	549717	chr4	548698	549347
chr4	1516808	1517107	chr4	1516792	1517186
chr4	1654361	1654674	chr4	1653577	1654889
chr4	3569776	3570172	chr4	3569280	3570032
chr4	3580110	3580587	chr4	3579757	3580444
chr4	3612429	3613031	chr4	3612551	3612846
chr4	3716289	3716869	chr4	3715862	3716585
chr4	5858693	5859269	chr4	5858642	5859054
chr4	6005733	6006028	chr4	6005424	6006209
chr4	6127749	6128352	chr4	6127370	6128824
chr4	6171798	6172124	chr4	6171630	6172414
chr4	6172621	6172981	chr4	6172669	6173053
chr4	6535575	6536237	chr4	6535738	6536540
chr4	7132510	7132914	chr4	7132384	7133991
chr4	7133108	7133699	chr4	7132384	7133991
chr4	7567597	7567894	chr4	7567639	7568178
chr4	7616237	7616532	chr4	7616078	7616698
chr4	7725944	7726239	chr4	7726139	7726432
chr4	7726297	7726592	chr4	7726139	7726432
chr4	7726297	7726592	chr4	7726488	7726923
chr4	8071508	8071843	chr4	8071438	8072041
chr4	13139926	13140584	chr4	13140014	13140549
chr4	17918581	17918876	chr4	17918563	17919003
chr4	19442526	19442821	chr4	19442568	19442864
chr4	38245271	38245576	chr4	38245199	38245633
chr4	38735208	38735805	chr4	38734727	38735737
chr4	38754917	38755355	chr4	38754806	38755127
chr4	38755782	38756284	chr4	38755748	38756433
chr4	39593299	39593715	chr4	39593512	39593806
chr4	39814299	39814891	chr4	39814238	39814717
chr4	39815755	39816321	chr4	39815535	39816547
chr4	40297141	40297437	chr4	40297274	40297798
chr4	45490383	45490680	chr4	45490405	45490698
chr4	48422935	48423242	chr4	48422779	48423215
chr4	49093024	49095291	chr4	49093040	49095310
chr4	49098138	49102722	chr4	49098002	49102768
chr4	49104093	49108119	chr4	49104100	49108420
chr4	49108759	49111056	chr4	49108653	49111054
chr4	49111282	49113610	chr4	49111285	49113672
chr4	49113854	49115117	chr4	49113845	49115125
chr4	49115457	49118135	chr4	49115222	49118177
chr4	49118568	49123468	chr4	49118379	49123508
chr4	49133704	49134008	chr4	49133710	49134003
chr4	49137828	49138360	chr4	49137832	49138135
chr4	49139816	49140371	chr4	49139814	49140366
chr4	49141448	49142008	chr4	49141469	49141986
chr4	49142292	49142843	chr4	49142294	49142842
chr4	49143515	49144454	chr4	49143869	49144447
chr4	49145131	49145544	chr4	49144773	49146308
chr4	49146264	49147026	chr4	49146387	49147043
chr4	49147238	49148243	chr4	49147114	49148286
chr4	49148477	49153307	chr4	49148465	49153544
chr4	49153943	49154539	chr4	49153708	49154435
chr4	49154600	49158732	chr4	49154624	49158748
chr4	49633155	49636634	chr4	49633152	49635280
chr4	49633155	49636634	chr4	49635445	49636930
chr4	49637279	49640596	chr4	49636982	49641741
chr4	49640744	49643409	chr4	49636982	49641741
chr4	49647679	49651489	chr4	49641871	49654656
chr4	49651713	49655038	chr4	49641871	49654656
chr4	49656870	49660263	chr4	49654721	49660135
chr4	53065723	53066021	chr4	53065528	53066332
chr4	55088624	55089181	chr4	55088653	55088956
chr4	61049355	61049726	chr4	61049431	61049791
chr4	66375911	66376207	chr4	66375679	66376039
chr4	68264052	68265008	chr4	68264281	68265936
chr4	68265293	68266638	chr4	68264281	68265936
chr4	68265293	68266638	chr4	68265999	68266629
chr4	70296420	70296984	chr4	70296434	70296771
chr4	74388061	74388367	chr4	74387931	74388405
chr4	80273482	80274116	chr4	80273456	80274121
chr4	80274272	80274838	chr4	80274260	80274849
chr4	81129061	81129356	chr4	81129074	81129615
chr4	84409895	84410263	chr4	84410159	84410452
chr4	87774913	87775279	chr4	87774916	87775210
chr4	89130266	89130948	chr4	89130511	89130805
chr4	94905609	94906274	chr4	94905719	94906031
chr4	96190773	96191068	chr4	96190809	96191104
chr4	98267119	98267418	chr4	98267140	98267433
chr4	107364490	107364785	chr4	107364383	107364780
chr4	110070993	110071321	chr4	110071169	110071531
chr4	132935716	132936024	chr4	132935724	132936017
chr4	139788433	139788793	chr4	139787932	139788674
chr4	141209715	141210012	chr4	141209869	141210283
chr4	147207032	147207335	chr4	147207025	147208244
chr4	148717742	148718037	chr4	148717768	148718089
chr4	165989878	165990234	chr4	165989964	165990298
chr4	169599811	169600107	chr4	169599898	169600643
chr4	179471100	179471403	chr4	179470928	179471224
chr4	181487552	181488129	chr4	181487836	181488547
chr4	181488195	181488647	chr4	181487836	181488547
chr4	181564467	181564771	chr4	181564250	181564559
chr4	183731261	183731633	chr4	183731043	183731713
chr4	185409727	185410022	chr4	185409769	185410104
chr4	187081192	187081506	chr4	187081028	187082014
chr4	189152560	189153012	chr4	189152662	189153122
chr4	190478949	190479283	chr4	190478587	190479272
chr5	856606	857074	chr5	856109	857090
chr5	1041665	1042599	chr5	1041469	1041897
chr5	1041665	1042599	chr5	1042320	1043020
chr5	1042696	1043022	chr5	1042320	1043020
chr5	1043292	1043587	chr5	1043176	1043657
chr5	1044655	1045305	chr5	1044454	1045049
chr5	1046967	1047334	chr5	1046303	1047910
chr5	1419087	1419395	chr5	1418726	1419297
chr5	1562171	1562701	chr5	1562361	1562699
chr5	1929197	1929837	chr5	1929208	1930663
chr5	1960734	1961265	chr5	1960808	1961297
chr5	2160703	2161026	chr5	2160448	2160876
chr5	2255914	2256210	chr5	2256081	2256432
chr5	2454288	2454833	chr5	2454258	2455250
chr5	2454934	2455229	chr5	2454258	2455250
chr5	2531527	2532645	chr5	2531407	2532550
chr5	2585413	2585710	chr5	2585263	2585880
chr5	2594431	2595079	chr5	2594290	2595184
chr5	2669602	2669897	chr5	2669151	2669855
chr5	2888248	2888887	chr5	2888588	2889010
chr5	3323224	3324509	chr5	3322380	3324679
chr5	3445703	3446277	chr5	3446159	3446456
chr5	3446549	3446969	chr5	3446739	3447033
chr5	3727836	3728454	chr5	3727517	3728350
chr5	3785801	3786608	chr5	3786030	3786659
chr5	3796974	3797399	chr5	3796847	3797202
chr5	4245261	4245704	chr5	4245240	4245533
chr5	5304973	5305708	chr5	5304970	5305695
chr5	6447700	6448312	chr5	6447364	6448679
chr5	6961199	6961639	chr5	6961142	6961743
chr5	8208416	8208711	chr5	8208505	8209417
chr5	8208860	8209155	chr5	8208505	8209417
chr5	8615191	8615487	chr5	8615211	8615679
chr5	11179253	11179635	chr5	11179195	11179488
chr5	11181734	11182228	chr5	11181833	11182179
chr5	11240183	11240732	chr5	11240141	11241251
chr5	11240794	11241475	chr5	11240141	11241251
chr5	14308400	14308847	chr5	14308431	14309096
chr5	14402839	14403136	chr5	14402685	14403174
chr5	28591327	28591622	chr5	28591333	28591652
chr5	32002594	32003065	chr5	32002706	32003007
chr5	32003216	32003555	chr5	32003337	32003747
chr5	32370188	32370729	chr5	32370192	32370725
chr5	33626274	33627460	chr5	33626303	33627514
chr5	33671878	33672436	chr5	33671892	33672525
chr5	34438765	34439171	chr5	34438813	34439263
chr5	36521323	36521624	chr5	36521284	36521742
chr5	37879838	37880133	chr5	37879915	37880233
chr5	42248595	42248890	chr5	42248672	42248965
chr5	46339322	46339624	chr5	46339085	46339617
chr5	46393027	46393322	chr5	46392838	46393133
chr5	49405640	49406177	chr5	49405619	49406179
chr5	49506640	49506937	chr5	49506407	49506923
chr5	52456160	52456497	chr5	52455954	52456379
chr5	54657610	54657905	chr5	54657806	54658135
chr5	55160001	55160413	chr5	55160149	55160696
chr5	63587158	63587492	chr5	63587115	63587408
chr5	68260716	68261011	chr5	68260641	68261051
chr5	68261518	68261927	chr5	68261323	68262204
chr5	71146514	71147143	chr5	71146522	71147139
chr5	78515188	78515664	chr5	78514841	78515468
chr5	80203524	80204083	chr5	80203685	80204161
chr5	92826146	92826517	chr5	92826149	92827157
chr5	93666654	93666949	chr5	93666525	93666834
chr5	97667711	97668025	chr5	97667728	97668021
chr5	101381217	101381512	chr5	101381178	101381473
chr5	112767716	112768097	chr5	112767783	112768080
chr5	126962322	126962666	chr5	126961958	126962645
chr5	132802652	132802947	chr5	132802557	132803006
chr5	133035606	133036141	chr5	133035870	133036182
chr5	149034875	149035438	chr5	149034320	149035417
chr5	153124877	153125172	chr5	153124855	153125192
chr5	156264538	156265088	chr5	156264578	156264921
chr5	156556282	156556859	chr5	156556159	156556664
chr5	157526137	157526471	chr5	157526140	157526462
chr5	166756316	166756614	chr5	166756338	166756631
chr5	169944338	169944719	chr5	169944597	169945149
chr5	171717254	171717595	chr5	171716944	171717354
chr5	172023606	172024532	chr5	172024071	172024364
chr5	172214173	172214649	chr5	172214173	172214597
chr5	174847457	174847752	chr5	174847426	174847772
chr5	176256330	176256662	chr5	176256371	176256664
chr5	177785075	177785661	chr5	177784912	177785758
chr5	178372185	178372656	chr5	178372174	178372800
chr6	1402785	1403548	chr6	1402916	1403806
chr6	1737836	1738377	chr6	1737666	1738512
chr6	2491573	2491868	chr6	2491552	2491845
chr6	3222132	3222512	chr6	3222057	3222520
chr6	3776877	3777451	chr6	3776876	3777435
chr6	10197569	10197864	chr6	10197653	10197946
chr6	10588887	10589349	chr6	10588825	10589650
chr6	11427445	11427746	chr6	11427449	11427886
chr6	11491277	11491912	chr6	11491334	11492045
chr6	13590899	13591242	chr6	13590686	13591409
chr6	19470341	19470798	chr6	19470547	19470898
chr6	20987939	20988396	chr6	20988061	20988354
chr6	22906526	22906954	chr6	22906641	22906934
chr6	34038961	34040942	chr6	34039116	34041195
chr6	39812798	39813095	chr6	39812438	39813288
chr6	40318378	40318903	chr6	40318396	40318899
chr6	40744045	40744366	chr6	40744087	40744706
chr6	41422056	41422353	chr6	41421557	41422242
chr6	43010041	43010340	chr6	43009841	43010145
chr6	43261927	43262598	chr6	43262191	43262603
chr6	44012084	44012600	chr6	44012157	44013095
chr6	44012853	44013155	chr6	44012157	44013095
chr6	44593827	44594137	chr6	44593748	44594041
chr6	48116638	48117079	chr6	48116569	48117042
chr6	58774395	58774811	chr6	58774292	58774806
chr6	58776223	58779505	chr6	58776226	58779513
chr6	61913922	61914444	chr6	61914142	61914437
chr6	74069527	74069835	chr6	74069316	74069840
chr6	78839878	78840173	chr6	78839969	78840262
chr6	106459661	106460290	chr6	106459554	106460422
chr6	106790450	106790745	chr6	106790558	106791071
chr6	110377283	110377933	chr6	110377508	110377883
chr6	111331210	111331565	chr6	111331211	111331504
chr6	111342066	111342495	chr6	111342051	111342472
chr6	116995011	116995376	chr6	116995229	116995526
chr6	119558357	119558930	chr6	119558343	119558932
chr6	122423272	122423567	chr6	122423171	122423508
chr6	131878572	131878874	chr6	131878576	131878869
chr6	144736902	144737197	chr6	144736961	144737398
chr6	157612842	157613138	chr6	157613040	157613450
chr6	158474647	158475186	chr6	158474742	158475183
chr6	160955987	160956683	chr6	160956052	160956812
chr6	161089796	161090231	chr6	161089643	161090218
chr6	161329547	161329842	chr6	161329452	161329909
chr6	161355195	161355639	chr6	161355333	161355647
chr6	161795196	161795849	chr6	161795129	161795897
chr6	162934273	162934646	chr6	162934338	162934798
chr6	163777815	163778156	chr6	163777714	163778251
chr6	164086459	164086756	chr6	164086435	164086760
chr6	165339641	165340022	chr6	165338957	165340033
chr6	166207479	166207789	chr6	166207588	166208221
chr6	166501303	166501598	chr6	166501317	166501710
chr6	166829325	166829620	chr6	166829182	166829878
chr6	166920682	166920977	chr6	166920781	166921489
chr6	166921073	166921517	chr6	166920781	166921489
chr6	167582973	167583379	chr6	167582799	167583151
chr6	167751222	167751638	chr6	167751184	167751908
chr6	167846323	167847108	chr6	167846192	167846884
chr6	167905192	167905487	chr6	167905323	167905846
chr6	168051964	168052814	chr6	168051982	168053056
chr6	168829387	168829768	chr6	168829493	168830449
chr6	169025362	169025720	chr6	169025385	169025776
chr6	169060218	169060515	chr6	169060160	169060847
chr6	169635871	169636166	chr6	169636090	169636389
chr6	169684100	169684438	chr6	169683961	169684521
chr6	169714495	169714865	chr6	169714333	169714935
chr6	170240228	170240643	chr6	170240230	170240761
chr6	170263529	170263936	chr6	170263647	170264113
chr6	170407677	170408084	chr6	170407913	170408311
chr6	170761865	170762355	chr6	170762010	170762308
chr7	390014	390594	chr7	389965	390282
chr7	1657706	1658518	chr7	1658098	1658845
chr7	2889819	2890246	chr7	2889660	2890368
chr7	8192067	8192705	chr7	8192109	8192626
chr7	12834374	12834669	chr7	12834316	12834767
chr7	26679314	26679820	chr7	26679157	26679716
chr7	27407370	27408138	chr7	27407643	27408221
chr7	31116824	31117473	chr7	31116864	31117613
chr7	31218538	31218909	chr7	31218660	31219056
chr7	36554721	36555114	chr7	36554673	36555304
chr7	36574581	36574897	chr7	36574527	36574971
chr7	39299659	39300748	chr7	39299604	39300645
chr7	40289334	40289701	chr7	40289547	40289840
chr7	42871899	42872194	chr7	42871983	42872280
chr7	43237669	43238347	chr7	43237585	43238386
chr7	45977503	45977833	chr7	45977627	45978001
chr7	47513756	47514253	chr7	47513795	47514777
chr7	47985964	47986368	chr7	47985937	47986311
chr7	49477729	49478138	chr7	49477640	49478277
chr7	49828369	49829002	chr7	49828316	49828647
chr7	50920084	50920379	chr7	50919910	50920689
chr7	51429980	51430309	chr7	51429960	51430620
chr7	51844083	51844696	chr7	51844259	51844930
chr7	54269066	54269506	chr7	54269153	54269621
chr7	55163262	55163561	chr7	55163251	55163599
chr7	55270759	55271095	chr7	55270764	55271471
chr7	55271224	55271573	chr7	55270764	55271471
chr7	55271777	55272410	chr7	55271934	55272862
chr7	56483489	56483784	chr7	56483562	56483875
chr7	57368927	57369222	chr7	57368954	57369310
chr7	57545821	57547078	chr7	57545610	57546836
chr7	57547176	57549515	chr7	57546896	57549140
chr7	57549774	57553072	chr7	57549282	57552757
chr7	57553733	57555983	chr7	57553909	57556953
chr7	57638698	57638995	chr7	57638535	57639050
chr7	61054184	61056057	chr7	61054602	61056046
chr7	61079159	61079892	chr7	61078921	61079964
chr7	61080004	61080468	chr7	61080170	61080469
chr7	61080786	61081332	chr7	61080537	61080908
chr7	61080786	61081332	chr7	61081039	61081398
chr7	61081974	61082826	chr7	61081973	61082513
chr7	61542448	61542858	chr7	61542506	61542856
chr7	61739573	61746084	chr7	61739548	61741775
chr7	61739573	61746084	chr7	61742422	61745425
chr7	61746168	61747806	chr7	61745662	61747248
chr7	61746168	61747806	chr7	61747326	61748887
chr7	61748120	61750413	chr7	61747326	61748887
chr7	61748120	61750413	chr7	61748989	61750490
chr7	61751798	61754182	chr7	61752157	61755322
chr7	61754278	61755487	chr7	61752157	61755322
chr7	61755681	61757636	chr7	61755430	61757156
chr7	61757707	61758465	chr7	61757344	61759415
chr7	61758716	61759461	chr7	61757344	61759415
chr7	61779437	61781381	chr7	61779476	61781265
chr7	61782477	61789699	chr7	61783147	61786993
chr7	61782477	61789699	chr7	61788245	61793234
chr7	61791009	61793386	chr7	61788245	61793234
chr7	61793678	61795012	chr7	61793697	61794945
chr7	61795094	61796907	chr7	61795843	61796488
chr7	61796996	61799075	chr7	61796575	61799206
chr7	61799172	61801555	chr7	61799552	61801492
chr7	61802644	61803014	chr7	61802846	61803139
chr7	61967335	61967863	chr7	61967332	61967863
chr7	61968693	61969790	chr7	61968692	61969810
chr7	61969993	61970657	chr7	61969961	61970727
chr7	61970827	61971552	chr7	61970826	61971553
chr7	61980243	61980776	chr7	61980251	61980803
chr7	61989664	61990957	chr7	61989934	61990301
chr7	61989664	61990957	chr7	61990411	61991081
chr7	64017869	64018164	chr7	64017768	64018226
chr7	64953706	64955220	chr7	64953630	64955284
chr7	66940355	66940965	chr7	66940121	66940520
chr7	72842193	72842886	chr7	72842168	72842746
chr7	76626834	76627477	chr7	76626337	76627432
chr7	87553445	87553846	chr7	87553430	87553723
chr7	87657121	87657417	chr7	87657008	87657302
chr7	91507983	91508290	chr7	91507910	91508203
chr7	93211816	93212153	chr7	93211628	93211984
chr7	98409031	98409363	chr7	98408749	98409367
chr7	100177987	100178533	chr7	100177982	100178546
chr7	100550549	100551109	chr7	100550541	100551291
chr7	101690256	101690569	chr7	101690273	101690602
chr7	103022214	103022669	chr7	103021137	103022526
chr7	118944402	118944711	chr7	118944263	118944679
chr7	123825809	123826104	chr7	123826041	123826336
chr7	128527500	128528304	chr7	128527501	128528254
chr7	129052675	129052970	chr7	129052645	129052938
chr7	129791559	129792159	chr7	129791539	129792632
chr7	131272279	131272574	chr7	131272135	131272664
chr7	131338896	131339486	chr7	131339001	131339424
chr7	131396099	131396395	chr7	131395994	131396295
chr7	132332342	132332637	chr7	132332409	132332769
chr7	134065876	134066356	chr7	134066183	134066476
chr7	136891565	136891898	chr7	136891472	136891902
chr7	141250338	141250633	chr7	141250308	141250601
chr7	141783478	141783907	chr7	141783375	141783801
chr7	141847726	141848298	chr7	141847742	141848264
chr7	142565143	142565438	chr7	142564999	142565336
chr7	142927523	142928211	chr7	142927522	142928035
chr7	143083023	143083318	chr7	143083034	143083374
chr7	144866080	144866489	chr7	144866009	144866398
chr7	148027919	148029025	chr7	148027970	148028318
chr7	148027919	148029025	chr7	148028382	148029028
chr7	148158899	148159209	chr7	148158973	148159273
chr7	149700332	149701315	chr7	149700231	149701074
chr7	150056899	150057262	chr7	150056159	150057375
chr7	150606584	150607787	chr7	150606660	150607868
chr7	151009812	151010109	chr7	151009775	151010385
chr7	151010319	151010969	chr7	151010576	151011049
chr7	151793609	151793904	chr7	151793692	151793985
chr7	152101933	152102251	chr7	152101947	152102277
chr7	152102867	152103742	chr7	152102947	152103309
chr7	152611345	152611640	chr7	152611207	152611854
chr7	153975773	153976227	chr7	153976039	153976415
chr7	154620960	154621255	chr7	154621065	154621358
chr7	155585680	155586030	chr7	155585831	155586450
chr7	156290992	156291852	chr7	156290847	156292071
chr7	157091970	157092272	chr7	157091558	157092603
chr7	157274303	157274598	chr7	157274101	157274503
chr7	157275096	157275646	chr7	157274907	157275644
chr7	157450387	157450867	chr7	157450473	157450841
chr7	157558348	157558670	chr7	157558062	157558809
chr7	157564249	157565119	chr7	157564288	157565126
chr7	157582244	157583221	chr7	157582277	157583086
chr7	157877495	157878008	chr7	157877303	157877732
chr7	157921719	157922156	chr7	157921767	157922408
chr7	157923984	157924435	chr7	157923668	157925253
chr7	157924497	157925041	chr7	157923668	157925253
chr7	157943535	157944408	chr7	157943838	157944441
chr7	157965084	157965754	chr7	157965205	157965913
chr7	158055064	158055567	chr7	158054871	158055446
chr7	158386987	158387282	chr7	158386750	158387518
chr7	158387684	158388224	chr7	158387685	158388220
chr7	158852606	158852901	chr7	158852375	158852708
chr7	158852606	158852901	chr7	158852780	158853130
chr8	1043311	1043606	chr8	1043453	1043746
chr8	1236608	1237270	chr8	1236794	1237110
chr8	1529597	1530038	chr8	1529322	1530528
chr8	2296038	2296374	chr8	2296089	2296403
chr8	3063828	3064369	chr8	3063587	3064275
chr8	3456457	3456768	chr8	3456534	3456867
chr8	5449755	5450127	chr8	5449732	5450322
chr8	5462697	5463148	chr8	5462762	5463067
chr8	5475824	5476119	chr8	5475463	5476369
chr8	5930437	5930845	chr8	5930343	5930784
chr8	8504431	8504887	chr8	8504251	8504891
chr8	11217579	11217942	chr8	11217636	11217929
chr8	12443289	12443787	chr8	12443315	12443919
chr8	15361287	15361582	chr8	15361297	15361595
chr8	17858080	17858375	chr8	17858188	17858482
chr8	20340065	20340363	chr8	20339919	20340536
chr8	20378224	20379230	chr8	20378246	20379148
chr8	20873667	20874075	chr8	20873586	20873963
chr8	20973501	20973796	chr8	20973647	20974078
chr8	21240292	21240801	chr8	21240391	21240783
chr8	21624446	21624755	chr8	21624453	21624822
chr8	29517660	29518029	chr8	29517675	29518059
chr8	30354948	30355243	chr8	30354935	30355262
chr8	37351936	37352232	chr8	37351775	37352240
chr8	38626173	38627582	chr8	38626331	38626625
chr8	38626173	38627582	chr8	38626902	38627198
chr8	40677830	40678365	chr8	40677640	40678397
chr8	42673674	42674032	chr8	42673913	42674206
chr8	43769675	43770323	chr8	43769906	43770199
chr8	43825576	43826120	chr8	43825580	43826146
chr8	46852218	46852513	chr8	46852218	46852809
chr8	46868604	46868912	chr8	46868554	46868908
chr8	48676137	48676734	chr8	48676144	48676809
chr8	49638662	49638958	chr8	49638519	49639099
chr8	50680261	50681124	chr8	50680469	50681242
chr8	50994155	50994450	chr8	50994211	50994504
chr8	51217476	51217771	chr8	51217420	51217738
chr8	53188624	53189031	chr8	53188380	53189011
chr8	53351269	53351913	chr8	53350942	53351836
chr8	53922707	53923002	chr8	53922633	53922973
chr8	54583396	54583996	chr8	54583499	54584069
chr8	55190603	55191484	chr8	55190720	55191541
chr8	55842218	55842803	chr8	55842211	55842512
chr8	61387784	61388109	chr8	61387795	61388108
chr8	70602109	70602647	chr8	70602132	70602666
chr8	71410214	71410556	chr8	71410257	71410578
chr8	75679150	75679565	chr8	75679220	75679531
chr8	81795156	81795451	chr8	81795073	81795619
chr8	82754428	82755037	chr8	82754419	82755024
chr8	83029711	83030086	chr8	83029740	83030398
chr8	85804352	85804971	chr8	85804691	85805026
chr8	95630324	95630619	chr8	95630222	95630518
chr8	96961293	96961595	chr8	96961270	96961649
chr8	98804645	98804941	chr8	98804668	98805075
chr8	100947406	100947701	chr8	100947377	100947899
chr8	101438719	101439240	chr8	101438733	101439117
chr8	102374413	102374877	chr8	102374189	102374992
chr8	111335480	111335914	chr8	111335302	111335718
chr8	115226975	115227283	chr8	115226963	115227278
chr8	123511734	123512029	chr8	123511591	123512305
chr8	124671290	124671586	chr8	124671298	124671629
chr8	125700341	125700733	chr8	125700331	125700624
chr8	127454093	127454495	chr8	127454288	127454615
chr8	128159496	128159791	chr8	128159260	128159556
chr8	129052907	129053653	chr8	129052915	129054037
chr8	131440592	131440887	chr8	131440741	131441074
chr8	131781379	131781788	chr8	131781510	131781851
chr8	131905923	131906223	chr8	131905842	131906240
chr8	133508296	133508876	chr8	133507873	133508853
chr8	133904925	133905470	chr8	133904696	133905310
chr8	134207029	134207428	chr8	134207053	134207584
chr8	135473254	135473828	chr8	135472895	135473945
chr8	137225444	137225976	chr8	137225566	137225940
chr8	139218887	139219182	chr8	139218188	139219145
chr8	139754839	139755228	chr8	139755000	139755548
chr8	139816874	139817808	chr8	139816954	139818709
chr8	140502447	140502803	chr8	140502559	140503095
chr8	140709533	140709828	chr8	140709539	140709838
chr8	140764131	140764559	chr8	140764019	140764318
chr8	140884202	140884519	chr8	140884272	140884935
chr8	141047734	141048029	chr8	141047492	141048047
chr8	141251158	141251453	chr8	141251388	141251689
chr8	141281978	141282463	chr8	141282002	141282440
chr8	142551097	142551420	chr8	142550953	142551494
chr8	142982368	142982930	chr8	142982185	142983158
chr8	143163562	143163857	chr8	143163691	143164406
chr8	143243989	143244350	chr8	143244202	143244495
chr8	143601146	143601698	chr8	143601281	143602058
chr8	143828005	143828476	chr8	143828147	143828652
chr8	144031441	144032052	chr8	144031328	144031854
chr8	144784963	144785327	chr8	144785076	144785405
chr8	146207873	146208187	chr8	146207770	146208299
chr9	808997	809369	chr9	808511	809150
chr9	6594481	6594793	chr9	6594483	6594852
chr9	18074502	18074797	chr9	18074436	18074729
chr9	32917378	32917779	chr9	32917425	32917937
chr9	33837373	33837669	chr9	33837135	33837485
chr9	34392059	34392559	chr9	34392111	34392405
chr9	35262284	35262582	chr9	35262488	35262781
chr9	35331195	35331538	chr9	35331210	35331507
chr9	35914016	35914814	chr9	35914118	35914460
chr9	36764468	36764963	chr9	36763971	36764652
chr9	38123159	38123454	chr9	38123161	38123454
chr9	38128916	38129263	chr9	38129026	38129350
chr9	38628753	38629081	chr9	38628741	38629680
chr9	38629167	38629827	chr9	38628741	38629680
chr9	66797865	66798423	chr9	66797688	66798015
chr9	66822341	66822650	chr9	66821458	66822632
chr9	66823120	66823809	chr9	66823231	66823845
chr9	66825464	66826463	chr9	66825645	66826016
chr9	66832938	66834042	chr9	66832902	66833468
chr9	66832938	66834042	chr9	66833688	66834366
chr9	66834800	66835369	chr9	66834799	66835454
chr9	66843577	66844431	chr9	66843583	66843913
chr9	68418667	68418962	chr9	68418697	68419750
chr9	68419143	68419749	chr9	68418697	68419750
chr9	72652858	72653593	chr9	72652860	72653723
chr9	74052663	74052958	chr9	74052484	74052848
chr9	78789870	78790203	chr9	78789875	78790208
chr9	79186481	79187028	chr9	79186544	79187076
chr9	88668081	88668858	chr9	88667923	88668644
chr9	88869603	88870017	chr9	88869703	88869996
chr9	90484539	90484862	chr9	90484352	90485129
chr9	91286741	91287849	chr9	91286456	91288187
chr9	91345243	91345736	chr9	91345325	91346041
chr9	91588749	91589077	chr9	91588402	91589136
chr9	91868119	91869867	chr9	91868123	91869632
chr9	91875552	91875887	chr9	91875423	91875794
chr9	91984959	91985581	chr9	91985060	91985630
chr9	92099268	92099865	chr9	92099680	92100044
chr9	92861102	92861397	chr9	92861020	92861895
chr9	93456108	93457308	chr9	93456400	93456836
chr9	93603746	93604137	chr9	93603329	93605107
chr9	93670310	93670679	chr9	93670118	93670719
chr9	94457634	94458035	chr9	94457598	94458075
chr9	94473167	94473637	chr9	94473408	94474074
chr9	94667232	94667879	chr9	94667284	94667986
chr9	94852642	94853022	chr9	94852732	94853025
chr9	95566314	95567539	chr9	95566088	95567406
chr9	95709017	95709368	chr9	95708900	95709363
chr9	98319486	98319842	chr9	98319380	98319742
chr9	98788761	98789058	chr9	98788767	98789199
chr9	111009765	111010307	chr9	111009701	111010621
chr9	115355991	115356299	chr9	115356104	115356490
chr9	119528857	119529356	chr9	119528957	119529459
chr9	122093018	122093379	chr9	122092999	122093292
chr9	124551335	124551706	chr9	124551158	124551575
chr9	124569049	124569940	chr9	124569294	124569812
chr9	124657528	124658299	chr9	124657415	124657756
chr9	124657528	124658299	chr9	124658036	124658394
chr9	126805453	126805748	chr9	126805525	126805959
chr9	128172059	128172661	chr9	128172027	128172477
chr9	128967026	128967485	chr9	128966747	128967503
chr9	130390081	130390376	chr9	130389979	130390343
chr9	130720935	130721230	chr9	130720860	130721153
chr9	132102182	132102563	chr9	132101963	132102973
chr9	132172477	132172907	chr9	132172354	132172897
chr9	132219601	132219896	chr9	132219390	132219869
chr9	133871756	133872193	chr9	133871586	133871975
chr9	136130001	136130489	chr9	136129907	136130859
chr9	136130551	136131064	chr9	136129907	136130859
chr9	136465006	136465426	chr9	136464921	136465241
chr9	136657384	136657721	chr9	136656951	136657557
chr9	137651068	137651426	chr9	137651184	137651792
chr9	137720339	137720757	chr9	137720176	137720644
chr9	137848641	137848936	chr9	137848255	137849164
chr9	138153258	138153695	chr9	138152984	138154205
chr9	138225799	138226140	chr9	138226052	138226404
chr9	139016883	139017178	chr9	139016976	139017269
chr9	140610775	140611081	chr9	140610536	140611051
chr9	140843375	140843800	chr9	140843103	140843497
chrM	322	630	chrM	128	566
chrM	13861	14838	chrM	13224	14905
chrX	9537050	9537378	chrX	9536989	9537428
chrX	32097426	32097727	chrX	32097428	32097803
chrX	40932020	40932315	chrX	40932020	40932313
chrX	53084556	53084852	chrX	53083762	53084987
chrX	54538846	54539335	chrX	54538922	54539231
chrX	58561140	58561693	chrX	58561142	58561695
chrX	61730715	61731344	chrX	61730997	61731348
chrX	61732668	61733285	chrX	61732780	61733530
chrX	61733953	61734462	chrX	61734105	61734717
chrX	61747029	61747561	chrX	61747030	61747562
chrX	61758294	61758648	chrX	61758352	61758651
chrX	61815355	61815654	chrX	61815363	61815669
chrX	61839272	61839584	chrX	61839247	61839578
chrX	61846403	61846702	chrX	61846160	61846697
chrX	65309443	65309739	chrX	65309256	65309549
chrX	67461992	67462289	chrX	67461807	67462100
chrX	128443396	128443691	chrX	128443400	128443733
chrX	136520225	136520763	chrX	136520187	136520793
chrX	139805428	139806270	chrX	139805223	139807692
chrX	152656081	152656519	chrX	152655690	152656565
chrX	153375008	153375303	chrX	153374890	153375183
chrY	10017626	10017921	chrY	10017671	10017967
chrY	10019505	10019991	chrY	10019348	10020195
chrY	10020412	10021214	chrY	10020387	10022488
chrY	10021304	10022484	chrY	10020387	10022488
chrY	10023354	10024377	chrY	10023342	10024644
chrY	10024908	10025496	chrY	10024899	10025273
chrY	10037573	10038129	chrY	10037597	10038127
chrY	13137564	13138798	chrY	13137563	13138297
chrY	13137564	13138798	chrY	13138381	13138803
chrY	13139255	13139657	chrY	13139214	13139621
chrY	13139884	13142191	chrY	13139890	13142201
chrY	13142692	13143270	chrY	13142721	13143233
chrY	13194306	13195281	chrY	13194728	13195293
chrY	13446450	13452006	chrY	13447100	13452019
chrY	13452318	13454100	chrY	13452122	13456926
chrY	13454202	13459836	chrY	13452122	13456926
chrY	13454202	13459836	chrY	13456989	13459622
chrY	13464716	13465318	chrY	13464712	13465073
chrY	13484546	13484857	chrY	13484552	13484864
chrY	13485301	13485893	chrY	13485161	13485764
chrY	13642997	13643558	chrY	13643070	13643605
chrY	13647754	13648434	chrY	13647884	13648430
chrY	13650338	13651640	chrY	13650339	13651634
chrY	13651879	13652383	chrY	13651898	13652429
chrY	13658141	13659102	chrY	13658541	13659610
chrY	13659227	13659612	chrY	13658541	13659610
chrY	13660213	13660862	chrY	13660220	13660517
chrY	13661783	13662444	chrY	13661802	13662214
chrY	13664329	13664824	chrY	13664198	13664744
[truncated: 70 more rows]
