# Supplementary material for: Macrophage migration inhibitory factor is overproduced through EGR1 in TET2low resting monocytes
Source: Commun Biol. 2022 Feb 3;5:110. doi: 10.1038/s42003-022-03057-w (PMC8814058; doi:10.1038/s42003-022-03057-w)
Supplement: Supplementary file 8 — Supplementary Data 5 [file 42003_2022_3057_MOESM8_ESM.xls]

## Sheet: commonCTRL_vs_commonTET2_common
	Start.1	End.1		Start.2	End.2
chr1	121483888	121485635	chr1	121483887	121485667
chr1	156186002	156186821	chr1	156186137	156186802
chr11	85194796	85195375	chr11	85194814	85195374
chr12	127650482	127651439	chr12	127650260	127651217
chr16	33959219	33959555	chr16	33959212	33959518
chr16	33963058	33963417	chr16	33962810	33963650
chr16	33963828	33964219	chr16	33963673	33964210
chr17	31149386	31150113	chr17	31149402	31150117
chr17	31149394	31150118	chr17	31149402	31150117
chr17	33477878	33478583	chr17	33477899	33478620
chr18	107956	109769	chr18	107981	109761
chr18	107956	109769	chr18	107981	109761
chr2	133011713	133012973	chr2	133011670	133013399
chr2	133011952	133012973	chr2	133011670	133013399
chr2	133016155	133017159	chr2	133016509	133017176
chr2	133023077	133024517	chr2	133023167	133024003
chr2	133023171	133024517	chr2	133023167	133024003
chr2	133024839	133025403	chr2	133025046	133025858
chr2	133025549	133026155	chr2	133025046	133025858
chr20	26188606	26189429	chr20	26188608	26189372
chr21	9825226	9827718	chr21	9825207	9827773
chr21	9825226	9827718	chr21	9825207	9827745
chr5	71146514	71147143	chr5	71146494	71147104
chr6	58776223	58779513	chr6	58776015	58779511
chr7	61968692	61969810	chr7	61968684	61969808
chr8	70602109	70602666	chr8	70602124	70602738
chr9	79186481	79187076	chr9	79186455	79187057
chrY	10024899	10025496	chrY	10024908	10025266
chrY	13485161	13485893	chrY	13485386	13485846
