# Supplementary material for: Macrophage migration inhibitory factor is overproduced through EGR1 in TET2low resting monocytes
Source: Commun Biol. 2022 Feb 3;5:110. doi: 10.1038/s42003-022-03057-w (PMC8814058; doi:10.1038/s42003-022-03057-w)
Supplement: Supplementary file 9 — Supplementary Data 6 [file 42003_2022_3057_MOESM9_ESM.xls]

## Sheet: dataCombined_07_log2Int_Summari
SystematicName	GeneSymbol	BC9	BC39	CD34_BC13	cont_BC1	cont_BC3	311	565	693	CD34_709	739	742	795	315	610	613	638	498	687	524_MUT	465_MUT	326_MUT	694_MUT	CD34_715_MUT	886_MUT	314_MUT	800_MUT	CD34_699_MUT
NM_144987	U2AF1L4	7.64565843240871	8.10777752689305	8.26420799659313	8.66126912086041	7.96124296013677	8.67754347764532	8.67131359401289	8.38456792317383	8.2332087891011	7.7901855632105	7.80071504566406	6.72675338287419	7.74617838097141	8.00966868664812	8.31812312598849	7.62623051909289	7.73349961005603	8.93869746118087	9.1520312708074	8.33570935857381	9.1511615442989	8.53266204975735	8.05528243550119	7.50087032638366	8.34407393775754	7.99814713736486	8.52820291846832
NM_013290	PSMC3IP	5.48128048698007	5.78771603213784	6.159006325236	6.29251884352491	6.24846977807725	5.91749995341138	7.83370333470168	6.11923758799346	6.58689338886246	6.18218149850348	5.92837032301897	7.20345288430298	6.8873511898918	7.46940924640261	6.25090744980487	6.37280288704094	6.87142125206628	5.95253326116423	6.14305516721366	5.46830402264125	5.70637267389483	7.37143440114953	6.13925898335516	6.10373740952953	6.47527021213407	5.94853410395094	6.82836319827344
ENST00000322831	ZCCHC7	7.78673636820281	7.58012394378478	7.17392693199981	8.18650338743208	7.34708348044121	7.70360699721977	8.01162661737484	7.89369157142732	8.09569841623198	8.42080238163181	8.00418032957847	6.95618944223632	6.92404897088571	7.71296910042347	7.01425963728825	7.19292682680393	7.25435378260302	7.50620838930675	7.85018683764577	7.39452394124236	6.72256360606272	7.44152142077953	7.35314682549808	8.38268577785006	7.48519678730036	6.64550404265621	7.3562318626554
NM_001625	AK2	9.53435847121281	8.84754957312267	8.82375390874945	9.19528431590185	9.21871890497357	9.57294379011852	8.91807524589797	8.67252636749872	9.79877264461035	8.34581706968495	10.1430916205393	11.1543389390278	8.81666369975016	10.7955526779456	9.21161022486059	9.14491311343424	10.674255332646	8.99861057616297	8.27339599759388	9.03558463722753	9.4062353808237	9.5897313906004	11.4522118183904	9.39533521374682	8.86864620235711	9.56817329151719	9.84082287366721
lincRNA:chr7:226042-232442_R	lincRNA:chr7:226042-232442_R	9.4455918774884	8.9277555540105	8.29175487931208	7.89606157771613	8.00519342016447	8.3898640303693	7.90535512403643	9.73023634678951	8.86096692112703	8.87801614974059	9.29907618120396	8.67838895476334	7.74968259772495	7.5971014944735	7.62125969478719	8.23499826902035	8.02717371831744	8.51837423429537	8.98636862887929	10.0023761087539	9.42281916860208	9.01249118708794	8.99088614511819	9.28095965980399	8.26908103895513	8.91674721116708	8.70084105869442
NM_032391	PRAC	6.02300182536162	5.63517394667492	5.50189403875901	5.34796930699299	5.61344745957421	5.97613447283165	5.76250068627334	5.73296688390655	6.25846508376633	5.5453506448223	5.78696968186724	5.72363656817903	5.63765992381082	5.43152745178297	5.48450644752761	5.57764462267244	5.37553597068788	5.86965993449812	5.31573182892346	5.35805459826221	5.70637267389483	5.64303155697669	5.69567572358356	6.10373740952953	5.52132000527034	5.61218396945618	6.01505657430287
ENST00000238571	YLPM1	6.22276040885047	6.82972273508606	6.68269367742532	6.93529135620418	6.84172158112846	7.55820202370619	7.05070380238983	6.90826393701721	7.02932667126951	7.52602408456551	6.43926693121625	6.2364926183813	7.02901108665907	7.08450471048053	7.02585143791279	6.77196101552241	6.95519322050893	6.27692198847389	7.21362501684661	6.30716827534201	6.27957741907979	6.97498811199193	5.65984302948026	7.46614931190456	7.32430915198885	5.97662549162619	5.88648047042491
XR_108906	SDR16C6P	5.27585844619138	5.42722303772696	5.52937477518112	5.28434491207921	5.18359993833939	5.59736090453903	5.56289655936757	5.67686378637556	6.19770815795585	5.45989995009438	5.5302669799349	5.57591736111815	5.50007360313464	5.50462039240355	5.54667401599678	5.73567689819763	5.79441586635011	5.5994878325977	5.67686378637556	5.29330741694759	5.17392693199981	5.43152745178297	5.4262647547021	5.96016746417094	5.52132000527034	5.42961596420174	5.66065811144595
NM_005937	MLLT6	8.47184504539949	8.91530344165359	9.00964841021631	8.67876155043045	9.18340825166783	8.91291224384199	8.66040931833074	9.08794505617849	8.51368104571456	8.209704518351	8.64057517038798	7.45690385870106	9.11161964062712	8.92390142513807	9.1494437170381	9.42865949163123	8.85870470678527	9.13397242086038	9.22652182949108	8.72487861499059	8.52717292331968	9.10366931652741	7.97701210763261	8.32815997798202	9.02360596644276	8.15266656652829	8.08264845236102
NM_152493	ZNF362	10.0763002567914	10.3235855976124	10.7663750949582	10.5399065582737	10.3115374978095	9.6957751340946	10.4170688837416	10.1096254729734	10.8222692184623	10.7845355312561	9.41376391188398	9.01583316426931	10.3199059392228	10.2561581318055	10.1769033075183	9.79484517599199	10.0742752872543	9.92313644356138	10.7187407950894	9.73301532168596	9.86586580450128	10.3621395234595	9.55201030757586	9.89499094559504	10.5484297436937	9.99239214045277	9.49531255835629
lincRNA:chr8:104254399-104295074_F	lincRNA:chr8:104254399-104295074_F	8.63998664331307	8.24120006623993	8.08085558791728	8.09633866830663	7.92934295971482	8.44009794257733	7.88307963433745	8.99774402605963	8.66404087011047	8.48778262340736	8.80108473049398	7.93073733756289	8.13556271916339	7.54843662469604	7.40672130034358	7.86051059933566	7.64014162460779	8.59363121849155	7.8724330368325	8.01648995250413	8.39510565460353	8.31145640606931	8.54840910048963	8.62904431462523	8.3886323759709	8.08355530663673	8.00978863635019
NM_014736	KIAA0101	9.80895170212349	9.4456220691423	9.38022578246753	11.5569340545736	9.27412709876682	7.66431005284032	12.3046867381961	9.69948829327581	9.75517180847151	10.2049341372298	9.76210502424348	12.8737706923295	10.9940599629064	12.5162180990117	8.65040467490098	9.44246556393384	10.8646221633585	7.88549978866436	10.5024669516341	10.4782491984401	8.95490179389704	11.5138870667828	11.8626977998891	11.817744362479	11.3154438446797	9.83217636088303	11.0053541006334
ENST00000414816	ENST00000414816	5.48128048698007	5.80551357523344	5.54490925120072	5.19658456363045	5.28751451066109	5.63641747070613	5.6736371816403	5.53115863326421	6.51772562149668	6.43534284585041	5.60711891437332	5.58539181036303	5.48128048698007	5.47016496458375	5.67726660504099	5.69964681070652	5.25496110529811	5.49231102207257	5.62142396927998	5.16763318993432	5.2024736953105	5.67927901301256	5.39035323589825	5.72908658290977	5.36806987653208	5.6728294016411	5.66065811144595
NM_017871	CPSF3L	9.39854977793754	9.51893575795635	10.2504832661343	9.97083830966265	9.89932761273842	9.87239425168863	9.76872965450741	9.5733215746251	10.2980210990353	9.22534998137078	9.46203651192823	9.32167686943045	10.0648992240183	9.88515258735536	9.84854849793617	9.82657281187305	9.666283202432	9.34881292156477	9.5307642662384	9.33875699190142	9.28992794963102	9.64912385678936	9.78680201588747	9.32371951755401	9.93100561433746	9.75715468901893	9.51440673606278
NR_028328	LOC643923	5.61091937182293	5.70992077115198	5.35251641472079	5.2683916160033	5.43962313755712	5.67444450960815	5.61765111942733	5.58367380475258	6.68269367742532	6.04501852752266	5.43486647304077	5.65207669657969	5.56507487027649	5.59053358607316	5.59650925454919	5.52892846580683	5.3570492358237	5.50960536530729	5.25873426840017	5.27346260555072	5.39525869809088	5.43152745178297	5.35402893805439	5.44483741806478	5.3016921556431	5.64261906375275	5.58839340612143
NM_000266	NDP	5.66543403636042	5.56768856679227	5.62885789452887	5.6045416471721	5.86653717651545	6.13243086977476	5.88179758674672	6.27950062566545	6.10024530692168	6.24983047150101	5.70873252908931	6.36663086185445	5.70805988791022	5.65859109943921	5.62853370032319	5.6812665898128	5.50373141687464	5.68032955424229	5.5276716560478	8.22858694614556	5.74876789578357	5.65235416964879	5.59428199724768	5.86914446673861	5.58217578112351	5.58895184291705	5.84743321348312
NM_182501	MTERFD2	8.94709419470166	8.78528898070402	8.72197801748444	9.15108904341739	9.57810307913036	8.88277403872751	9.14756836997272	8.53655251566618	8.93613311773158	9.55071930521598	8.50960536530729	8.48393091193898	8.28982129415039	8.53277335164298	8.85148135516594	8.76446881176276	9.01120728442344	7.6448348294087	8.94108953844565	8.54430211438399	8.1398071267175	8.57775250788773	8.23915523686865	8.4357595430655	8.96640245008219	7.98925256516599	8.45330003446591
NM_174905	FAM98C	9.51014248712127	9.3850149573976	9.54155300467189	9.22036105187582	9.2500953501263	9.3966353593877	8.74050358400081	9.24691021756816	9.7657004876511	8.73185236589191	9.75488750216347	8.97627770391054	8.48795484780114	9.68792551005431	9.23010623635634	9.34648207394091	9.00758797231917	10.0678184648698	9.14321919992584	8.49596920480191	9.19097105987452	9.12399203228782	10.2150389008633	8.62134546879256	8.57186097020737	9.73773021309865	9.08378322054572
NM_138783	ZNF653	6.52658307370067	5.82491329344191	5.86595415350409	5.86895480494308	6.65668023013231	6.21445790152723	6.42266551364803	6.1963035282656	7.48393091193898	5.80477637795583	5.9598363809702	6.22276040885047	6.59352451422458	6.27612440527424	6.25090744980487	6.5427002551469	6.13060733295086	5.87949573133553	5.59778654107874	5.50688842469095	5.66756777832219	6.35112854059654	5.92464286458614	5.59053358607316	5.82781902461732	6.55415027589044	6.91818175637345
NM_002610	PDK1	8.32872635946783	8.35036199809516	7.68455371338833	8.52244186146098	7.87167647272897	10.0243874471317	8.52829453317954	7.70364709384188	8.48563567570112	8.41877261934481	10.7783199940138	7.57638412560235	8.02645008746258	9.04216064132331	8.60283048414638	8.34334358132406	8.40122903324661	8.63876996453231	8.01291613534522	8.89910706052119	7.78956897353276	8.94854919668708	8.15997072029037	8.27725554748187	8.1672030696705	8.16127847404724	7.86175225248217
NM_001916	CYC1	10.177066603365	9.70930632210698	10.6181237289296	10.8595198027766	9.89954046503722	9.81053718475968	10.4594909635481	9.71812196384297	11.1721055601726	9.31476260604485	10.0235367777174	10.0638552974235	9.51842266384349	10.2959289354196	9.92459522544628	8.60361503007753	8.76555611430487	10.3696017460786	10.12286073965	10.0107083651048	10.6070385238336	10.4612631999591	11.7311997260148	9.78236252063411	9.80500635086199	11.4046346028703	11.2433111380677
NM_002196	INSM1	5.36960873587038	5.42722303772696	5.50935983166007	5.35602070577146	5.44072743469033	5.51137957521461	5.55610684076103	5.45094162062402	5.49568225048052	5.50552803322675	5.39621911641415	5.39819398911543	5.58195375084882	5.46749410089174	5.46870958111231	5.48396600320442	5.42983600517746	5.71067176942095	5.45755677101686	5.46830402264125	5.50792639347602	5.48405948583157	5.5010062171317	5.49181122097246	5.43438994288255	5.56102993518718	5.8146984773022
NM_015411	SUMF2	8.98024261790485	8.59967684437596	8.72369156875408	9.23902590823822	8.6825162341509	8.80203619477862	8.81898633979385	8.55966943696635	8.74712430562479	8.49139276954399	9.23259077365321	8.49042052679576	8.67361175972954	8.93993653663376	7.83512254351149	8.01510694592761	8.93001654871138	8.06574410125086	8.33924544333242	8.47704141277167	8.28975543721107	8.53118195772151	9.5484459835954	8.70399477911458	8.64250308679717	8.47445922577859	8.8042390902481
NM_138330	ZNF675	11.4770209768269	12.0085686827513	10.8977698410763	10.5900656929235	10.8637603939248	10.6056713178744	11.0505774901183	11.1942555873314	11.2900600003575	12.563284811826	11.2281057543192	11.6267976277378	10.6322357524182	10.6820728599898	10.3747522915622	11.3968226367579	11.0119659881354	9.61585292675942	11.5387224462186	11.0093087776926	9.88334152192009	11.3854079247972	11.2836216976172	11.71628972687	11.8782096946243	10.7376698631775	10.0832703636086
NM_003725	HSD17B6	5.57904681966202	5.62658185062012	5.66411162802013	5.91389060007925	5.89641610032951	5.65543099015714	5.84897618472767	5.90949451829982	6.87622168553033	5.67412696074225	6.33366920545506	6.3466345714466	6.47543989153767	5.96716737979518	5.90552028851543	6.34654665570153	6.06273764024777	5.85945731017336	5.64214341608	5.70420819911318	6.60256317418279	5.9951606470426	6.30136415373673	6.00447449661992	5.85649761811034	6.09687078816158	5.67734283577857
NM_021804	ACE2	5.51441803825463	5.589953466285	5.45128392429892	5.54964438132346	5.42530583473267	5.49287363786394	5.44599624961639	5.58281454682606	5.93611474001307	5.56558581855675	5.5426514056196	5.54592121347393	5.6304244922516	5.55692595394393	5.54813450379624	5.49884897451173	5.52798882968468	5.67581049158852	5.46865748175402	5.46920793823696	5.58449406315449	5.66115528499462	5.45802571138858	5.5156768914014	5.36287570720967	5.64266925959297	5.52293915944366
NM_015326	SRGAP2	6.62205181945638	7.57332258516528	7.68889968800367	7.32038152153123	8.71801906528173	8.45015078306237	7.98397078970631	7.91489761966833	7.14829498547077	7.09290812151137	5.89654865138706	8.1154896031415	8.73698169558351	8.03385558786089	9.45761539689983	9.56091962013218	8.25205714238628	8.92349727916887	7.44979716688979	7.69124500671266	9.43447930427753	9.2800250414078	6.52669484554198	7.40581006694641	6.91340235527438	9.12275405594742	8.43322774077281
NM_020974	SCUBE2	5.70479293648992	6.50439339294735	6.46270675067016	5.73606362787181	5.84619504122132	5.77445021344472	5.6124272125232	5.73155567202683	5.58367380475258	5.52543933902453	5.60711891437332	5.58065458574059	5.70821857403298	5.57913122648791	5.6278093749198	5.55340830994613	5.48839646294767	5.84133528476435	5.76250068627334	5.44991573721211	5.68697022610851	5.7330481177347	5.5010062171317	5.49724512629503	5.60457970273358	5.81168993420978	5.85312095878201
NM_001005515	OR5H15	5.61091937182293	5.3740458396817	5.44152142077953	5.13750352374993	5.47109453616288	5.63641747070613	5.44767364776113	5.56529252058102	6.47538603078631	5.50552803322675	5.47016496458375	5.59736090453903	5.58195375084882	5.39525869809088	5.61176256006487	5.56158799234735	5.4045333724884	5.49231102207257	5.4122976430462	5.27346260555072	5.4277019406495	5.4678384118446	5.3172833921211	5.91613538008583	5.47943383707561	5.48910248531364	5.74492991788591
NM_001014811	ME3	7.60479147448308	7.62683646822592	7.87089308254148	7.93533345594712	7.27459447055998	6.22799405769784	7.46515822966426	8.14600490631281	8.14279996814075	6.85067799827786	9.30668018030023	7.4291376963237	7.39660478118186	8.36269530789404	7.46853677170054	8.32096168084594	7.86153006220864	6.47202350917687	7.71875302468684	7.39452394124236	6.85228426495805	7.33168474562546	8.7534316686998	7.82099947843263	8.3729893982184	6.33373039650473	7.28063822430471
NR_015421	LOC154761	5.48128048698007	5.28169825009883	5.9558574447568	5.73606362787181	5.85299758761332	5.67444450960815	5.64591571195302	5.73296688390655	6.46690673919944	5.56246050222631	5.66228689518191	5.59736090453903	5.82236596895965	5.50462039240355	5.67726660504099	5.90654705589005	5.56507487027649	5.70043971814109	5.82673006114313	5.39574832817903	5.22826898767312	5.76780611136779	5.71031446607621	5.43391325527177	5.68209167656498	5.6728294016411	5.81469689739877
NM_033143	FGF5	5.83866368886774	5.94719858426206	5.52937477518112	5.69885346724914	5.79181407116183	6.09968594645776	5.91681782808384	5.92735469816823	6.73548349447848	5.877744249949	6.05930582876238	5.92464286458614	5.99838895009401	5.48542682717024	5.7071618943964	6.02648392150069	5.55195539483284	5.88752527074159	5.89065513947983	5.50688842469095	5.49139502519044	5.82109061807958	5.8703647195834	5.90997877739609	5.60457970273358	6.02173352194728	5.58839340612143
lincRNA:chr8:145986196-145991421_F	lincRNA:chr8:145986196-145991421_F	13.9237179272806	12.6687482248229	12.2135520991022	11.5965025382457	11.7885166431793	12.1251033209691	11.5743323138301	12.2146215875193	13.0906973096169	13.2564015660625	13.8388510593259	12.3575062102007	11.5914004564321	11.5810332712506	11.6438411116123	12.2153512599075	11.9468640972046	11.3997859755531	12.437474339921	12.022316989461	12.0223246946122	12.2064434252653	12.9459407069984	12.8561491574431	12.3758141105556	12.6219551280046	12.0746694447606
NM_176819	CXorf36	5.95419631038687	5.84190125545971	5.54490925120072	5.96413454744299	5.86965993449812	5.83541884047548	6.05714078059398	5.92735469816823	6.01122725542325	6.02458563827827	5.93949526104045	6.0389189892923	5.97956810009519	5.73953953783003	5.67726660504099	6.05466245481228	5.60627300696657	6.02490219232033	5.76250068627334	5.46830402264125	5.8325283911422	5.75106579121106	5.90792072420701	6.08655329301749	5.60457970273358	5.58367380475258	6.12957741446479
NM_006472	TXNIP	13.5313822201729	15.1337877458201	13.6333823179733	14.3480222454569	15.0877113762133	15.2655205192088	12.7165910140182	14.3411562090286	12.3933151274162	12.3942051156627	13.6470171128852	13.2672995989157	14.6613646903556	12.1497639319188	13.7682212239336	15.5691247254742	11.8768818770108	14.9296491170595	14.4791963042181	12.2355788176266	14.6333171897	14.0583246904646	12.5026485099474	12.9920191328197	14.9118237937937	13.7679365141057	11.8952586975227
lincRNA:chrX:65009725-65085200_R	lincRNA:chrX:65009725-65085200_R	5.57980079560538	6.51862505733684	6.55743634907688	6.28698672757824	5.99871130403143	6.31469652565629	6.40173284952262	6.20499026836222	6.77214959078454	6.3741700760685	6.41616416473313	5.82636689058341	6.10822573122769	6.08321336824898	5.98576063321674	6.19658456363045	5.72830926875256	6.63143693052066	6.02062284108008	5.35805459826221	5.74876789578357	6.28909670241999	5.57764462267244	6.97793405864642	6.10313791023111	6.00674683244058	5.99046869525646
lincRNA:chr5:124738151-124748189_F	lincRNA:chr5:124738151-124748189_F	7.0634721256954	6.6816902030572	6.78004757606187	6.62706480857162	6.94469114772178	7.3493602221671	6.70508926904532	7.81222315557375	7.41965927159153	7.27811753712368	7.26048274533367	7.52120781622399	6.78079751502139	6.47109453616288	6.38246963682241	7.08382120269694	6.27931209585314	6.97940477920964	6.877744249949	8.84046323386954	7.62737754278453	7.14625953914175	6.96726743692796	7.44152142077953	6.34429590791582	6.8599340623694	7.12205144771389
NM_003314	TTC1	9.2814333166593	8.57686221349385	8.21070612805684	8.70536085376122	9.15185012101737	8.61591859365099	8.74050358400081	9.07257287917268	8.71723576346554	8.48341273352902	9.37576866468795	9.84824288083306	9.92925840863697	9.45284426006613	8.99398968637387	10.0939079690452	9.90796363027374	8.98693908990323	7.43462822763672	8.85152597299027	8.49431273995851	8.87544219897246	9.67735470663345	8.04860363940383	8.00004025320632	8.94142495141802	8.10579629043654
NM_181515	MRPL21	12.7671228294599	11.8221032984848	11.8698465760352	12.8566695936925	11.826071085807	11.6320836880566	11.8642009686066	12.0854578306517	11.9411226741089	12.0516888629065	12.7935047410537	12.8096119327981	11.8744446408331	12.119232290466	11.6647295303358	11.4976678116915	12.2903479504159	11.2595588399531	11.5096369076182	11.9616095451077	10.6832480238044	11.687887732279	12.8657394432649	11.7513278132508	12.2570843756395	11.6360918697949	12.0916161215616
XR_110033	LOC100293612	6.02300182536162	5.73992523360586	5.81139763147913	6.00818848640699	6.25496110529811	6.39305330396834	6.21473542293636	5.97203613747831	6.89360490485829	5.98054763733383	6.05930582876238	5.93175058473614	6.16734645734054	5.91442784640219	5.88054560042314	5.8738834897202	5.76098126007614	6.26034832231555	5.64879411259039	6.02395232174445	5.78920757534734	6.10523506879502	5.80256252323871	6.01855787672737	5.79515837539423	5.97662549162619	6.12957741446479
NM_001004453	OR1L6	6.80919392172139	6.92260563896041	6.68269367742532	6.84297883178833	6.90689059560852	6.91297485207367	6.98136341063285	6.84252993946046	7.38604723121514	6.84763905090611	6.86542397831314	6.62581319336221	7.00434086983801	6.59991284218713	6.57224004962947	6.32937991592285	6.37950214511955	7.07084929761979	6.25981050495951	6.55019708256048	6.68088692071969	6.84073297212234	6.34581706968495	7.24616374442421	6.53760669149529	7.08564317099747	6.63910810135928
NM_024074	TMEM38A	6.09636178532723	6.09592441999854	6.0551889196863	5.98152650995369	6.24846977807725	6.11509797693241	6.35100230399141	5.95020176688185	6.38400860064494	6.32068043783916	6.09985626381494	6.48956128482169	6.00978462089681	6.00266633489192	6.54292130701907	6.86951367074879	6.00177007946468	7.58632120065899	6.2881746100262	6.47121069050784	7.88210377410432	6.74365611664888	6.38092186110327	6.10896296549045	6.33272546168325	8.75988818322183	7.35802816304225
NM_152778	MFSD8	7.1380923348283	6.93222097467714	6.88189038796757	7.19489814688077	7.47425699544705	7.33886916766659	6.91006446593238	6.95869004547971	6.48815500100775	7.30630533693925	6.45043046856319	6.56282533999523	7.15422953585656	7.04650001665966	7.18736242476848	7.50868623362164	7.82397845958068	6.13442246466046	7.13601888684292	6.45059969327594	6.24214414244809	6.743538554465	6.26016897747481	6.67058829431093	7.40115042500901	6.28261283716918	5.91315575762694
NM_144670	A2ML1	5.83866368886774	5.58924985912425	5.4122976430462	5.13750352374993	5.35905926058756	5.79515837539423	5.5077946401987	5.7437765307165	6.30716827534201	5.38592401346378	5.47016496458375	5.59736090453903	5.54975716944809	5.50462039240355	5.64385618977472	5.51457317282976	5.25496110529811	5.62643913669732	5.43391325527177	5.27346260555072	5.17392693199981	5.55327272413534	5.59309761821884	5.36257007938471	5.34898101463675	5.73490312770931	5.58839340612143
NM_198468	MMS22L	5.88334152192009	6.32149764220027	6.37679705818808	6.70946788254661	6.5103096844309	6.51903396051532	6.80263278961173	6.64570705804864	6.40598834718514	6.69254316070333	6.7181615974712	7.25823383978844	6.70281951224877	7.48913011984599	6.49231022289983	6.75239837417647	7.39702685656537	6.15929057005555	5.73364681138163	5.97072220747775	5.62233360583502	6.56903874159238	6.20331304084425	6.32724275962248	6.88357515676367	6.30255926256161	6.17562566445533
XR_132725	LOC100507530	5.76477682932906	5.50234878897267	5.52937477518112	5.2683916160033	5.51322001183555	5.71346016378669	5.56289655936757	5.56529252058102	6.3350074569058	5.66147273317335	5.45285896471381	5.64055482668447	5.48128048698007	5.35478460548723	5.42194458665332	5.62685628142796	5.34035880029455	5.36507258658788	5.43391325527177	5.19770815795585	5.2024736953105	5.82109061807958	5.62685628142796	5.41084502163713	5.52132000527034	5.56724989713333	5.70439773170978
NM_213653	HFE2	5.50559836410593	5.64268194071554	5.3677400203025	5.37391272653945	5.38139833470331	5.63641747070613	5.52047192808611	5.68923546328138	6.07619681575822	5.51118022616035	5.68483839639882	5.35020428821426	5.77066518001945	5.46765184277091	5.36883820778839	5.48165920434469	5.43943897568235	5.64590250036587	5.70604273066239	5.42298744742776	5.311763842882	5.42042411886634	6.40969145452346	6.08420072736354	5.27697604494136	5.36852189968348	5.72466382479784
A_33_P3344521	A_33_P3344521	5.94016675048282	5.84190125545971	5.57245662172939	5.38715571766298	5.35905926058756	5.65412452522855	5.41471543318958	5.61344745957421	6.13721073936722	5.32809786212757	5.71306732646884	5.59736090453903	5.51817540950995	5.44956137461324	5.54667401599678	5.66187987161005	5.08897748185234	5.47758482042919	5.4122976430462	5.31780020926469	5.32244325112954	5.48358548034607	6.04158093346696	7.52591226074335	5.029642186862	5.61218396945618	5.99046869525646
NM_032553	GPR174	6.73880866758149	7.21805593726918	6.97684759110053	6.7920852650533	7.04857849012222	8.08519681207182	6.18888701939672	6.76141675885009	5.95999029752448	7.03147852690214	6.49802342218206	7.04944553756549	6.86012490521335	6.39684502956477	7.43013624449337	6.95647351567411	6.49007536945044	6.00674683244058	7.26386060358377	6.60999663732226	5.98754634834359	6.56968741431185	6.34516255535688	6.91912634865028	7.15953093844512	6.3115861506659	6.22869407799
lincRNA:chr8:101925424-101930749_R	lincRNA:chr8:101925424-101930749_R	7.43349602437022	8.52993246780892	8.56763018992935	8.6744192874464	9.71784775434632	8.89343155609979	8.44134356279485	8.21861512765105	6.9792414398332	7.24867307477891	7.73117354183649	6.77986003039493	8.47358979599125	8.23080960928174	9.7719256549165	8.27914624405431	7.21882267483162	9.14436690699872	8.40696419874316	7.2073630078024	7.93890745128951	8.87932067885205	7.29402989746392	7.94234693520828	8.38293275652279	7.44914864537543	7.41290247055722
BC037261	PITPNC1	6.85878029678045	6.31986562843047	7.14436690699873	6.85744788123068	7.09825772147323	6.59245703726808	6.82163733508513	6.43546191447928	6.61081393863394	6.17164147403133	6.85353234824496	6.17734834476753	6.98819775588802	6.63869448465895	6.15929472004774	6.5427002551469	6.3740458396817	7.18501698495257	6.36856882000615	6.33117287936467	6.27957741907979	6.78444789531223	6.62205181945638	6.30038524818813	7.07100258827933	6.60076248593423	6.69726547034595
NR_034089	LOC100131564	5.96874906601556	6.63662462054365	6.46270675067016	6.3630709282149	6.52221720370777	6.09968594645776	6.3740458396817	7.24371803742147	6.53538647708221	6.35226417325832	6.45473992331257	5.97154355395077	6.69567572358356	6.9349545140264	6.81963169236719	7.56027823734056	6.76837339430618	6.6256044852185	6.25981050495951	6.51209140734955	6.85228426495805	6.51209140734955	6.07742613241368	6.61134102754445	7.07788386443832	6.2629002203674	6.17221317803758
AJ298317	MUC5AC	6.48058827023386	8.52663896070375	6.11448601501689	6.50155288200633	6.69169367567627	6.7679952304663	6.06516606253406	7.78617626141488	6.3931759143488	5.80477637795583	6.22593041117105	6.07100258827933	6.03153383272858	5.8325283911422	6.47109453616288	6.2818306985764	5.70479293648992	6.08837181641906	5.92260563896041	6.66979619208404	6.63351424555327	8.06716542701711	5.88717708803424	9.83815716213941	5.97662549162619	7.01823992740578	6.51096191927738
NM_002466	MYBL2	6.54238386022061	6.42947946465597	6.61317297867789	6.77856942846079	6.64559436688916	6.54899811804708	9.27903542067603	6.45721685975611	6.65057805836777	6.71286346951073	6.82287927358512	7.71767871215602	6.9626701697893	7.97429742731057	6.03287841128035	6.35312120109747	6.73693430624658	6.39363355103859	6.70772078537462	6.82193856079109	6.26038006255997	8.16634682498742	7.1855976413871	7.16328333472685	7.07106310399729	6.60561802483217	7.7430960309526
XM_003119816	LOC100509860	5.41471543318958	5.61091937182293	5.38296362588421	5.34796930699299	5.456149034648	5.55896729218821	5.56289655936757	5.44104708408583	5.73490312770931	5.3570492358237	5.62058641045188	5.56289655936757	5.51817540950995	5.6092315154843	5.56158799234735	5.73567689819763	5.37553597068788	5.38592401346378	5.67686378637556	5.56376827845203	5.64961545906341	5.58967789503924	5.3172833921211	5.44483741806478	5.39207204561329	5.48910248531364	5.58839340612143
NM_003673	TCAP	8.26961963269379	8.28886453260642	8.81652580245484	8.62072695501989	8.29724304303523	8.16953616737533	9.57092525518027	8.28885357415758	7.75717137596296	9.07589916976841	8.45044120928126	7.01966421099502	8.03689759699389	7.50490546473704	8.01812731521687	8.68474674038865	7.92117834389228	8.86129898384821	8.89057358862654	8.44344681148422	8.43280030333797	8.74046718752859	7.4706760646289	8.3911022617037	9.46342200650995	7.61802021812034	8.76256461701676
NR_026903	AMZ2P1	7.88242692229902	8.09536481313965	7.93427080296931	7.93937032798482	8.00068489743644	7.50889499284144	7.99448438467559	8.48788431504867	8.0850873185331	7.78741455524147	8.39493385920472	7.97447943545417	8.33265452543674	8.15447756022431	7.84879769358484	8.49339023669118	7.7439339590289	8.56409984885031	7.74557654301188	8.05771700481682	7.71627505128994	8.07904619155682	8.3116088283418	8.2368466697015	8.13405619687205	7.9626333031655	8.26913377125727
NR_040253	LOC282980	5.59480444484902	5.56898756074706	5.38296362588421	5.05373198393779	5.43962313755712	5.77478705960117	5.56289655936757	5.67686378637556	6.49253993044924	5.2763903153369	5.70439773170978	5.6728294016411	5.51817540950995	5.47016496458375	5.92328503385919	5.43438994288255	5.4045333724884	5.62643913669732	5.50280339589022	5.39574832817903	5.4277019406495	5.58967789503924	5.54490925120072	5.44483741806478	5.34898101463675	5.61218396945618	5.86330132706084
NM_015695	BRPF3	6.00777817823571	5.86733537141179	5.87531743636977	5.87088821445481	5.87885346958624	5.8442723533265	6.01231974281585	6.0299776136583	6.47354225050104	5.74019933838066	5.95215141707828	5.8371251437937	6.03266427282896	6.00635181512864	6.21383744984852	5.86919091571789	5.68710833097774	6.48547032163947	5.68014361367604	5.60334292703851	5.7721300589388	6.0231016618115	5.8100052468256	6.26740165132646	5.76283043755418	5.98679041020296	6.60285579228661
NM_003060	SLC22A5	6.02369774729113	6.44567324476536	6.53711518092073	6.25960168568586	6.97629088457845	6.47362082137766	6.41455789773514	6.35880406263542	6.98214877148325	5.94437014920405	7.57485530156227	6.99592181848484	6.57908199268031	8.52361746346502	7.43169440792451	8.00035223666257	8.52786696023082	6.77665386189626	5.55029496848448	6.00821718937993	6.07445000142394	6.35670432691288	6.85045347003195	5.87118746011855	7.11530164854041	6.73465537794445	6.35934965051981
NM_181672	OGT	10.780385651431	12.8650616208549	12.3623394746242	12.3576819555152	13.1760942442328	12.3669869797383	12.3342303794685	12.7016490981965	10.9845660808238	12.4725459127007	11.322819112432	10.7501534693318	12.5774026186945	12.6207293962617	13.7244543420959	12.8881878739201	12.2796048041794	10.6854762364115	12.3247642535356	12.1536195130564	10.7814535805345	12.660618865021	9.01781937475286	12.4787837897082	12.9984618052431	10.4046883867651	8.19364115491545
NM_178523	ZNF616	5.91271828933417	6.11314681061274	5.90207357931074	5.86895480494308	6.50359861346114	6.01410019704485	6.03876225127912	6.13911277661159	6.64838326393579	5.91032150100879	6.08047493963643	7.044237975082	6.70597790168252	6.8016390801803	6.47109453616288	6.81066343551372	7.21272218217052	5.80256252323871	5.59778654107874	5.35805459826221	5.39525869809088	6.17307030948624	6.01058804626752	6.22413952666975	6.17221317803758	6.21473542293636	5.88648047042491
NM_000625	NOS2	5.76477682932906	5.77377833574356	5.65247087202416	5.81446470691106	5.87568193659992	5.63641747070613	5.69941649943348	5.81920521190046	5.83969480702604	5.76385219576983	5.74044918335902	5.73351421575233	5.80186284124216	5.68389685643719	5.67726660504099	6.18422984543248	5.74491988524892	5.84102912728712	5.72234730753982	6.04660872378433	5.7793483807525	5.82016189929585	5.81757077445623	5.83506361057625	5.59200690461203	5.81168993420978	5.62155662521867
lincRNA:chr12:59990908-60003558_R	lincRNA:chr12:59990908-60003558_R	5.62643913669732	5.61091937182293	5.77572784544533	5.5316042533576	5.82273014794452	5.59736090453903	6.07681559705083	5.70479293648992	6.3350074569058	5.61007569048843	5.75297791215484	5.71306732646884	5.66391384211598	5.95070169008901	5.95519322050893	5.83902377748583	5.57980079560538	6.1702112220644	5.45755677101686	5.29330741694759	5.63185263288368	6.00160925286166	5.59309761821884	5.71973105674985	5.56158799234735	5.88961260417668	5.66065811144595
NM_007122	USF1	6.60248141471845	6.6425762087233	7.80646983353806	6.99128951089828	6.61072244695344	6.7471796897743	7.79497067075381	6.90952532623332	6.70118112241101	7.05795201334414	6.38394104984961	6.28755179662001	6.75260587032654	6.64396330928823	6.6280207417332	6.79394822352757	6.72172460830766	7.92039899538231	7.5364051223116	7.23039638456844	7.78528814426779	7.21714102844453	6.82009248974489	6.25104137859797	7.66328433425739	6.68568360347191	6.71869175658954
NM_006497	HIC1	6.06575001728507	5.86360564658914	6.18493521963366	6.03305063756021	5.91450400251683	7.18579142712076	7.28835292771904	6.04736539527469	8.29469905032019	7.47092055722976	5.98645762978928	6.04690872267338	6.12594358077035	5.68389685643719	6.14582263850936	5.9944007882215	5.81920844437335	9.57809440789546	6.58542718619268	6.52227829452736	8.13051546101126	6.50693192570503	5.87185023200333	5.82189837549338	6.31273212123742	6.56316961159833	10.8539050959775
NM_006389	HYOU1	6.56075098323275	6.41121960929592	6.89951373267984	6.79741345483983	6.76755292876688	7.07722193800999	7.25372537747217	6.77473057955297	7.19073235362821	6.62222848925383	6.88087851436765	6.68091558882379	6.90535942050522	6.83142798957671	6.75767643942402	6.70318679042065	6.77050816857279	7.04734230639972	6.48806285155998	6.99665119846439	6.93212498834248	7.06796612433975	6.90897271760291	6.44897121896225	6.40433375063311	6.75011181605233	7.33042439208046
lincRNA:chr3:62935685-63116160_R	lincRNA:chr3:62935685-63116160_R	5.73606362787181	5.67444450960815	5.4729518843961	5.30690797853645	5.48450644752761	5.87739369836402	5.61765111942733	5.73296688390655	5.94418913703149	5.48220292629596	5.85371055774934	5.74339186332564	5.70479293648992	5.4122976430462	5.56158799234735	5.76931837045897	5.4045333724884	5.62643913669732	5.45755677101686	5.46830402264125	5.32244325112954	5.60775301959526	6.42506600511847	5.56202431324615	5.43438994288255	5.88961260417668	5.60627300696657
A_33_P3304092	A_33_P3304092	5.6873006908426	5.73296688390655	5.60118712023925	5.4243462769714	5.42530583473267	5.75374205149521	5.72519581722666	5.78210897089849	6.25846508376633	5.44814581109078	5.89654865138706	5.82636689058341	5.69169367567627	5.85904663228612	5.54667401599678	5.83902377748583	5.6172313041935	5.52356195605701	5.4122976430462	5.35805459826221	5.49139502519044	5.78696968186724	5.64385618977472	5.85067799827786	5.60457970273358	5.73490312770931	5.66065811144595
NM_004572	PKP2	7.12398748486839	7.0530681706545	6.73225107407079	6.76472561084861	6.39834992490127	5.5218085672143	6.09729049553302	6.08376491598156	5.71801931018801	6.31018917376006	8.28704758092112	6.74394401820176	6.02635541084955	7.94386293740624	5.74351096239567	7.02648484392968	7.75044345582038	6.22753525851577	5.89062937572552	6.44416416760931	5.96478723421093	6.47704350445959	7.78441326228731	7.16690383612918	6.96741259429736	7.03169135798297	6.31773672633787
ENST00000272427	EXOC6B	6.10283806713726	6.17592374206376	6.17164147403133	6.0786464285667	6.03719393387184	5.75374205149521	5.9598363809702	6.0574502721839	6.7292808460274	5.78510211521048	6.07008259991302	6.1367714513534	6.37702456415534	6.33487980172358	6.27904672382243	6.2460279805281	6.25954152107863	5.86965993449812	5.38887833881199	5.46830402264125	5.5244577617616	6.0703893278914	5.99127887949794	5.86895480494308	6.20764189723704	5.91749995341138	5.76629226543572
NM_015534	ZZZ3	7.63553675191785	7.87445448010811	7.84351731827951	7.92595704554672	8.17734834476753	8.0670117280833	8.34124876421669	7.49282601485416	8.04291006596553	8.22517300056066	7.71395106005904	8.59943469759444	7.89568346692881	8.20065343636747	8.35402893805439	7.65627162146544	8.27874812192942	6.97137932206023	7.31080750800552	7.26517967766535	7.12508131163589	8.19967234483636	7.96685560310914	7.66228689518191	7.94385436616542	7.67202116910406	8.03546681330318
NM_017844	ANKMY1	7.69776190717026	7.61402618960949	7.06570462560387	6.64365007576039	6.81066343551372	7.70360699721977	7.01943187622814	7.26598333289413	7.53993424517179	6.91886323727459	8.10968143440527	7.37168331333802	7.31139152939517	7.06362620216705	7.10178812528229	7.43391325527177	7.01010845347429	7.19278595925112	7.26484468914807	6.39145842004967	7.16935238978927	7.50490409150597	7.61796590070227	7.69766263347052	7.3494866025308	7.29914258855707	6.95336502540802
NM_031271	TEX15	5.57923748067606	5.46591952964815	5.51563440697007	5.49916252319221	5.46362178540544	5.44625622988956	5.44638136499711	5.46070227078884	5.58932658265484	5.47105143819517	5.41187240592638	5.57399888305624	5.44352651382078	5.51325339368257	5.47687062059764	5.47548620475629	5.50230920233664	5.45931595225751	5.54843662469604	5.60506877425402	5.56852170366206	5.43958390157458	5.56830595743032	5.37547822528678	5.55159123989968	5.52052894007324	5.52849245216667
NM_013448	BAZ1A	8.06935385949749	8.33702163084086	7.56278557045289	7.7518131195696	8.49328257734966	8.0797394437924	8.09397780965457	7.89135664936604	7.99623028988781	8.67601339810824	7.23057577796773	9.25898508865476	8.20863632665716	8.70556751093294	8.14381461908587	8.70369166297825	9.19785792136789	7.73881062194308	7.41945914604078	7.17983844844829	7.18677439356089	7.84685481391277	7.72327034348686	8.10373599910186	7.64926568868361	8.63277981548623	8.67695425809748
NM_001039780	CCNI2	5.6873006908426	5.69408422310127	5.50189403875901	5.13750352374993	5.61344745957421	5.67444450960815	5.53649701138452	5.58367380475258	6.49253993044924	5.45989995009438	5.3550364066993	5.66228689518191	5.71503044425833	5.47016496458375	5.54667401599678	5.75374205149521	5.39035323589825	5.49231102207257	5.4122976430462	5.33908647016456	5.24792751344359	5.78696968186724	7.28520403285453	5.71973105674985	5.4122976430462	5.52132000527034	5.79181407116183
NR_027447	LOC100289341	7.22957419004659	7.04111153536915	7.07146236255662	7.0792561897934	6.67323334817626	7.2499599557251	6.66310059799022	7.04095503539168	8.04021142857218	6.17164147403133	7.57667329251657	7.58442568395556	6.86957181214883	7.38586240064146	7.46853677170054	7.42722303772696	7.60325542454685	7.25960877175064	6.23348272720899	6.25981050495951	7.10253816171244	6.78444789531223	8.77141872430215	6.73509660924127	7.05093696522523	7.67746797220454	7.64550404265621
NM_001039469	MARK2	7.05936481800098	7.26901242086352	8.4930651632972	7.49956368075616	7.99337882461523	8.28220634055191	8.30559607222138	6.92980520585814	8.31817616715783	7.84622171627449	6.62865986833556	6.95159791716462	8.09248920807127	7.99815267521155	8.19719173329707	8.06329186044417	8.05657273136386	9.20981434314831	8.04770018399148	7.79598373956205	8.69828927856195	8.1031002049507	7.50685343419548	7.03286572273016	7.45011712724202	8.82564519514665	8.33799313871827
lincRNA:chr13:48450924-48481320_F	lincRNA:chr13:48450924-48481320_F	12.9740867604476	11.278300103177	10.8729056930126	10.9753515660496	9.26651885444478	9.94060724563892	9.50408121036443	10.686488021104	11.7228867979502	11.0368702562204	12.7435781994011	11.9557329260024	8.85511318886124	10.4548133485125	9.36131719607463	10.2300547565783	10.3458883348046	8.83828099620788	10.504535271793	10.7957613827346	9.72568273715463	10.3917039015954	12.6228950630947	11.4591827557001	10.3087940672165	11.0146382372611	11.2083301747778
ENST00000370143	CCDC76	7.49688230295953	7.9416764599826	7.3962377921501	7.86935148272357	8.78664303217115	8.52524113573161	7.6569866107035	8.1486218430882	7.41187411286697	8.4243462769714	8.01242500978088	8.78215578656676	8.27359581223942	8.99814713736486	8.5363859964146	8.61809703929879	9.40094041111539	6.37702456415534	7.64468035148859	7.31767102233459	6.85228426495805	7.68929916053589	8.0812741850596	7.39587070974087	8.20854791574616	7.49408411271808	6.927947232884
NM_001080512	BICC1	7.20226378260443	5.91476951485634	5.69149428447412	6.24874083398052	7.76169369035887	7.78084437326525	6.19742734140199	9.17560301249686	6.43033306886776	5.48220292629596	5.78696968186724	8.54736279134472	5.88473745336997	6.1746403957604	5.86965993449812	7.02149559087708	5.56507487027649	5.57115670119613	6.36856882000615	12.3107060913133	7.65105169117893	6.67948009950545	6.21750770480574	6.02711612792662	6.0309035596557	5.7640185139156	6.24765630467488
NM_207672	GRIPAP1	6.98771066060201	6.63662462054365	7.18572498665539	7.05249042186384	7.00450139223494	7.12663073239282	7.26491169307446	7.09026367726989	6.88613203544172	6.95436250991945	6.55327272413534	6.69448226284469	7.54700466920291	7.15958305722085	6.82491329344191	7.11255120939017	7.03232128705788	7.46649894314649	7.31080750800552	7.28050566630022	6.87844509768729	7.28804210073495	6.10822573122769	7.13185696060879	7.20107370001298	6.40185472449975	6.20973185130511
NM_024656	GLT25D1	6.72227761561384	6.99325095802866	7.56502097292489	6.86059630574443	7.13297555579314	7.75442541795019	7.1133562667732	6.39833796605174	7.71132528754956	6.40228105024275	6.83500370714862	7.58917726038514	7.54721701280719	7.64243283011482	7.38944576607153	7.47507916579699	7.65357657053297	8.13951299663961	6.65442189958796	6.77893637153979	8.09787190970078	7.43069205633228	8.10052045520307	6.9231562467393	6.6159687685615	8.46002771378548	7.95418576905261
XM_001713926	LOC391764	5.79590050248924	5.96413454744299	5.67726660504099	5.63060516627687	5.65984302948026	5.55896729218821	5.56289655936757	5.73296688390655	6.3350074569058	5.67444450960815	5.96874906601556	5.91613538008583	5.75030023266782	5.78696968186724	5.80551357523344	5.59224344706251	5.81323148839427	5.76117127588687	5.57375537204145	5.22276040885047	5.66756777832219	5.64303155697669	5.80256252323871	6.10373740952953	5.47943383707561	5.85833629497936	5.83758288344257
NM_003826	NAPG	9.42391699207877	9.55668909705418	9.03080851444317	9.59419222899352	9.42693185589724	10.0317116504865	10.7157619449145	9.85012775204759	9.44345515570635	10.4480139964397	9.2120092499743	9.51662853021607	9.97957188386813	9.45253396859525	9.94996552148621	9.76077207883878	9.42738568489206	10.5736271553555	9.76910355245754	9.34522748363431	9.94730698988527	9.95576106567206	8.75885559575468	9.5342349556181	9.9800406465435	8.77087733014216	10.0788814666855
THC2610568	THC2610568	5.48128048698007	5.84190125545971	5.4729518843961	5.2683916160033	5.32295822348585	5.34999201330524	5.41471543318958	5.48035745749184	6.02205070234669	5.5453506448223	5.3550364066993	5.45332943432205	5.48128048698007	5.64303155697669	5.72246602447109	5.49916252319221	5.25496110529811	5.57115670119613	5.3630709282149	5.16763318993432	5.4277019406495	5.57245662172939	5.44104708408583	5.81944922287465	5.34898101463675	5.39672709011677	5.55327272413534
NM_152468	TMC8	10.4452809466668	11.3600357809444	11.9754641670377	11.4224853156703	12.4545049375574	11.5999294415835	11.3872865244552	11.3005241633307	11.570587617444	11.1791715635473	10.5453920185515	10.307233342206	10.9844794938254	12.4305048222781	12.1560108223176	11.6294021589771	12.262359158603	11.1482314212225	11.8861102554609	11.1173694512658	10.9305050348236	11.5827031670466	10.6452273863569	11.3823383925411	11.5534578771367	11.1492027405129	10.7106035173827
NM_005086	SSPN	6.26339611982874	7.86779344549337	6.46750773925746	6.69975932305012	7.97637503367975	6.25072231455274	6.62576678460941	6.76975528874712	8.40679830698381	6.00484433947885	7.74070857800777	7.97790752398806	6.78611306301255	8.50281649910451	7.88623174223187	7.41241860347244	8.27595841451295	6.21637608001521	5.8704208541462	6.10234495422197	6.21265773495545	7.72992384098105	7.36392012701266	7.08994760466927	7.00329628512627	7.55994005770294	6.21327128628134
NM_003500	ACOX2	6.99208100541153	7.41250953364779	7.3138701682805	7.35946494182491	7.51398334991275	6.97151588234212	6.97932166706638	6.61575979421569	8.43913292414652	6.01934291766156	5.83289001416474	6.4583470791675	7.72772600816613	5.85898165202862	8.48790778295049	7.73847543734262	7.0525974281162	7.35710310815463	6.69766263347052	6.16944733566636	6.14903128385951	8.01118265908869	7.26825868056875	8.0638924242259	7.65345746116551	6.51498506510489	6.82575413730071
XR_108657	LOC100131283	5.61091937182293	5.67444450960815	5.21695367444528	5.30690797853645	5.35905926058756	5.71346016378669	5.56289655936757	5.4233860805693	6.08776589661137	5.5453506448223	5.63683174064176	5.45332943432205	5.46270675067016	5.57505295423735	5.43438994288255	5.56158799234735	5.37553597068788	5.50960536530729	5.45755677101686	5.33908647016456	5.32244325112954	5.67927901301256	5.49185309632967	5.65207669657969	5.32270076028522	5.55195539483284	5.58839340612143
NM_006669	LILRB1	7.69056216184419	7.44301487223163	7.76746942204183	6.2952224922436	8.60615785914346	9.64779321865032	7.6934753844499	7.27798474729977	7.11731964877775	7.75286730190603	5.68850010482957	8.64940728475305	6.32996250667498	6.39776188580419	7.46202322107424	7.8585549726568	6.34623121563575	11.0676142784315	9.59530894703496	9.44662029222478	12.0969112280203	8.97114721614304	6.08146017676464	7.46949604745426	5.62183983445616	10.8646691309699	10.0797532148939
NM_016022	APH1A	10.0792550783493	9.07940781331122	9.80073029385808	8.97041092115869	8.33201034265782	8.50396010613627	8.97981733161246	9.29319768165483	8.9354047386367	8.89693781518231	9.63817214988251	9.26225764306596	8.70479037868715	9.06836689593522	9.39558599260793	8.74640521147986	8.65538095560921	9.88767719628738	8.53865838954176	7.71410753411317	9.23617806571747	9.2830787360403	9.62966217302558	9.49133775607026	9.02261514639172	8.93630114059765	9.4727531499051
NM_001013841	STAP2	7.07323879074886	6.33398004021173	6.50503001072034	6.53548682111405	6.205982061717	6.20975240891429	6.13363747005156	6.28046765498384	7.14852153393329	6.15663380208135	7.2893691813501	6.61170536432576	8.3218657222122	6.327549049015	8.23759428398478	6.41399052150484	6.15376700297864	6.34550485565649	6.40103811652971	6.25105183399703	6.3852349069222	7.14169312499626	7.1306977351833	6.2274785468726	6.13767554413435	6.46304879526195	6.28963003491555
NM_001040147	SERPINB7	6.24131537203568	5.92035781666142	5.66625378919789	6.05231622393898	5.90667923108594	6.09868815608426	5.9704857632049	6.08524262532643	6.44512270489989	5.81960648194632	6.48392601032644	6.27345308501357	5.83511183238363	5.89767089459401	5.84680214852226	5.72669443110086	5.70156760192484	6.0603440890284	5.62661478059298	5.93922364365146	5.95666942426244	6.12220260971973	6.26864144590475	6.11675129896388	5.68177228113866	6.29649965471311	5.96262136085202
lincRNA:chr9:132096359-132104173_R	lincRNA:chr9:132096359-132104173_R	6.10283806713726	5.93949526104045	6.19742734140199	5.63060516627687	5.79181407116183	6.16533773194666	5.65984302948026	5.90379578918565	6.8719492282994	5.89758618831843	6.10852445677817	6.01855787672737	5.63765992381082	6.08321336824898	6.13574592551319	6.06824086131282	5.63268367843713	6.3332192556523	5.82673006114313	5.76250068627334	5.7279204545632	6.51209140734955	5.69567572358356	6.06085030491983	5.97662549162619	6.22634337669295	5.74492991788591
NM_005633	SOS1	6.02300182536162	6.14480388868945	7.5337190711399	6.4317662097547	7.15640817438513	7.36369674483899	6.14625953914176	6.68489886724531	6.7292808460274	5.99095486039699	6.17192735435346	6.48956128482169	6.92853952433751	7.82890716674877	7.28421269423181	7.93537555446157	7.06038713565879	6.1702112220644	6.23348272720899	6.51209140734955	6.91903355721351	6.98900921608202	6.20331304084425	6.13896655504953	6.79682762484034	6.57440430902258	6.54744542229299
NM_005275	GNL1	8.57601550399747	8.85896462078158	9.15585303538926	9.24877172851551	8.71359947403905	9.14928426317775	9.79071005023367	9.17609723964595	9.25152142125015	8.85578473209172	9.32498921200223	7.90848698294447	9.55522657382731	8.80804606520441	9.12939856018034	8.97223395166953	8.75387309160046	9.19791020447007	9.28946940917976	9.05916638875149	8.61780709063439	9.31882001101295	8.65020852258847	9.25863544707727	9.27164809294685	8.18524954565875	9.08398440389046
NR_036481	LOC100132526	6.44814581109078	6.19489752967377	5.88334152192009	6.159006325236	5.80551357523344	5.87739369836402	5.61765111942733	6.01537522588692	6.85869150735119	5.75183094373013	6.54115194295747	6.33602829193222	5.86895480494308	6.11270013274936	6.24371803742147	7.64689295599748	5.94552744421549	5.77007390597814	5.79590050248924	5.43152745178297	5.5244577617616	6.26491169307446	6.20331304084425	6.5316042533576	5.99160282584282	6.19447546276134	6.24765630467488
ENST00000444663	ENST00000444663	7.33593582529195	7.36084855493255	6.7340502461505	6.77057912063916	6.88412613724565	7.12944225313193	6.73306341635578	7.3014269759212	7.43012174728317	7.05305827830094	7.3518469041733	7.2401509611624	6.88726655514357	6.89542529831759	7.11704873081721	7.14150242436518	7.64221887069682	7.37670229348929	7.42890608860422	7.46349079694049	7.64682920528322	8.08784837845274	6.70212159856808	7.50526611566367	6.67304313750078	7.37558997735401	6.67529020099061
NM_148674	SMC1B	5.76477682932906	5.50234878897267	5.58539181036303	5.49916252319221	5.39427893911205	5.44625622988956	5.41471543318958	5.78210897089849	6.44790974874208	5.5453506448223	6.01951130447937	5.55063686157345	7.46445823205669	5.88543491291504	5.48450644752761	7.9518675043269	5.5233379176932	5.44104708408583	5.4122976430462	5.39574832817903	5.27692198847389	5.75106579121106	5.49185309632967	5.58345891013077	5.36806987653208	5.64261906375275	5.62393373223399
NM_001116	ADCY9	5.88374882103782	6.22302375359133	6.58888577954058	6.01208693639109	6.45991875757783	6.44396537163485	6.32066205011076	5.98956414729893	6.93384965867237	6.32228385045491	6.67694662635742	5.98293821877247	7.01474702551238	7.34875988021119	7.33869160744346	8.11460239181966	8.06966876944191	7.21556616756585	6.08321336824898	5.66145744736266	6.68651712305985	6.57841844112015	6.06709353899663	5.94727425817317	6.35902581039977	7.70825528138657	6.41687078442331
ENST00000450304	ENST00000450304	7.97809754610094	8.71659901743909	9.35109698248078	9.46993247807275	8.65678236421899	8.23895059443598	8.05396465792279	10.3826394646415	9.28363409863412	8.13097498287025	8.52663896070375	7.63112507512277	10.3780470819192	8.83929378498047	8.59927528084175	9.55201030757586	9.02282353755296	8.196162990051	8.68797548390311	9.16920920135773	7.48743811292872	9.3620377369176	8.44938450511208	9.36535384719742	9.4249160913613	8.10777752689305	6.79172106306839
XR_109177	LOC390660	7.72818045240574	6.86988552687971	6.69601400922637	6.34319771404049	6.35899648831928	6.76951291884763	6.6683977324821	6.55568928291663	7.4380899359066	7.04954766538516	7.48395678151936	7.01983243542213	6.2448206070876	6.50328000640635	6.44075640558401	6.44777411748801	6.49097885298784	6.57162505835066	6.69792242055542	6.64050526735424	6.72483190080881	6.84474472534123	7.20733270921577	7.00134247110408	6.46805453710838	7.26667293703867	7.18163573526786
lincRNA:chr2:81861889-82101789_F	lincRNA:chr2:81861889-82101789_F	5.79590050248924	5.5244577617616	5.50189403875901	5.38715571766298	5.34137585711558	5.81469689739877	5.44767364776113	5.56529252058102	6.71424551766612	5.5453506448223	5.68850010482957	5.51592506582972	5.54975716944809	5.67726660504099	5.65984302948026	5.82382213364637	5.29907715575933	5.44104708408583	5.31573182892346	5.29330741694759	5.45802571138858	5.64303155697669	5.64385618977472	5.52311384453271	5.56158799234735	5.74991730100243	5.58839340612143
NM_174916	UBR1	7.59768883452751	8.83479446988241	8.6009541276458	8.62314349076177	8.96361309728771	8.22318400906635	8.42552453423471	8.7319136493595	8.01220272174651	8.5433148429976	7.06518714315108	8.13510341393145	8.44728032875615	8.92119842906453	8.8664298223309	7.97262302431438	8.59089621032936	7.6062398776536	8.51737682085169	7.70267715447604	7.62982421883469	8.57393963700654	6.51788725142887	8.02240684322361	8.95083547619933	7.38938314797115	7.92954558268183
CR627448	ZNF259P1	6.9945958862403	6.77422229347891	6.44341720954233	6.48174178036239	6.353272874604	6.63890130783196	6.45779126025604	6.38222257884752	8.28193002695544	6.99637260449551	7.64354700770956	7.74088902216524	6.27665617639743	7.02236781302845	6.72051300530064	6.5427002551469	6.57634937041645	6.85753674722848	5.64879411259039	5.58453306328953	6.44767364776113	6.81542904409852	8.0812741850596	6.79013900739009	5.87528859822269	7.67746797220454	7.3970939547191
NM_001972	ELANE	6.83269220676019	6.83514126078327	8.79175563932736	10.2945248593093	6.60069135321383	5.71607385706789	12.0529977893604	6.72321022030858	8.44260246918551	10.2145767542894	10.1724458899594	8.55345830537197	8.24455139629714	12.7633406558641	6.54541139379304	10.0160558472935	12.0873764658221	6.48540661931968	9.06444137841144	8.52355418572262	7.33802505355568	9.98028642939683	11.4925591214079	9.52190816144671	5.70130234093281	9.543325023239	9.85453618285234
NM_016578	RSF1	6.85921882132361	6.94473488933931	7.00318739407222	7.45080844368511	7.4133860639478	7.11438599768473	7.79735056772071	7.22863288277741	7.56805812922049	7.57508338338298	6.77818929053327	6.76993398438658	7.26998896873846	7.74105713874062	7.65958042130326	7.41824078168159	7.73946534340451	7.37179652686495	7.32602813611111	7.09110060078534	6.84683028165229	6.71862295813767	6.85622857119426	7.36155333756976	7.67294260321228	6.78885192006603	7.41169488235805
lincRNA:chr8:74964574-75012085_F	lincRNA:chr8:74964574-75012085_F	7.43349602437022	7.28368370163595	6.59491105449554	7.23128976453573	6.95336502540802	7.1893304006149	7.15785216914174	6.98884696055231	7.97543857667575	7.1672030696705	7.525353011583	7.29199288834559	6.74876789578357	7.41338615006586	7.01425963728825	7.74137067510628	7.82364019341776	6.94335206416734	6.85806982829412	6.78939390987016	7.24010985126082	7.27732061478291	7.52619180404886	7.54832652471958	7.61402618960949	7.70157875964819	6.77158379103578
NR_034104	LOC79015	6.60330841902004	6.18473368695639	5.64426832948354	5.49916252319221	5.70321146739115	5.95884267524324	5.82163733508513	6.01537522588692	7.28593058182032	5.82673006114313	6.40331642172802	6.33602829193222	6.55327272413534	5.93983104482897	6.05497247846038	7.03782146543497	5.91271828933417	6.00674683244058	5.59778654107874	6.30716827534201	5.8325283911422	5.97498811199193	5.96016746417094	6.01855787672737	6.04251927173802	6.28856949794093	6.03876225127912
NM_019008	SMCR7L	9.54916582489245	9.86156329343773	8.57378241691095	9.07042766430383	9.02391273022862	9.59269728845734	9.28065479319892	9.76787703393497	8.99324168890025	9.08458063580438	9.37731899962216	9.17841587438304	9.66363434115171	8.9452557010259	8.58761680617533	8.75393302310722	8.96648485212933	9.58052777724882	9.39862155385474	9.82573112203862	10.3571513749163	8.7615749764071	9.25748886821987	9.92288168172582	8.27032870248946	9.1361672118473	8.80887226595313
NM_001193636	DHRS4L2	11.540819945478	11.3943248801809	10.8863933695681	11.8022970938934	11.4298064798968	11.5986706655817	10.9194805514093	10.9398730123079	12.0870034015741	10.343209514246	11.7024231744622	11.0414147057733	11.8824028712979	11.6696506905615	11.8987957057599	11.359153411821	11.8837560800588	10.8623163293919	10.9115524923817	10.6578160648281	11.2674555391028	11.4870863402713	11.8621004254513	11.6017409474681	10.8876775742562	11.9491857642361	10.7138406229601
ENST00000391700	ZSCAN1	7.38246963682241	6.80753892754741	6.38160474874905	6.50711503193887	6.71581494402801	6.13251809025034	6.72305141504146	6.81359798021407	7.4524471779147	7.06455031560158	7.05249042186384	6.7882755415654	7.17628002464302	6.54026644651053	7.43974185346263	6.91066414322413	6.83180487305236	6.24575641440196	6.08321336824898	6.37155886261196	5.92090575065147	6.44199560156963	7.03860549623568	6.44341720954233	8.73637776941707	7.15987133677839	6.82836319827344
NM_024312	GNPTAB	8.22524187250438	9.59527080390152	9.51419272456432	9.47993901525293	9.74735382947806	10.5686211964656	10.3564676909059	9.57514752396967	9.62415574056858	10.4352684229668	8.6011340477857	9.23396199377184	11.0949448145428	9.47395212013986	10.3170491483867	10.2486222532891	10.2542862865193	9.37835679276164	9.55620494858976	9.38140389698538	8.92001250684439	9.64928184345234	8.58136200836985	9.95551499231838	9.82320799339439	8.864407264287	7.88395240813351
NM_003617	RGS5	5.76477682932906	5.69408422310127	5.77572784544533	5.30690797853645	5.59053358607316	5.71346016378669	5.53649701138452	5.58367380475258	5.95419631038687	5.56246050222631	5.71306732646884	5.64055482668447	5.848712351668	5.70795068339412	5.73760951073163	5.76931837045897	5.5233379176932	5.44104708408583	5.54843662469604	5.54579190344048	5.32244325112954	5.58967789503924	5.73063995591679	5.45755677101686	5.68209167656498	5.70439773170978	5.62393373223399
A_33_P3329038	A_33_P3329038	5.56246050222631	5.5244577617616	5.17221317803758	5.2683916160033	5.28751451066109	5.59736090453903	5.47804729680464	5.61344745957421	6.7292808460274	5.38592401346378	5.60711891437332	5.59736090453903	5.58195375084882	5.57505295423735	5.49916252319221	5.69964681070652	5.29907715575933	5.54137323217347	5.31573182892346	5.31780020926469	5.49139502519044	5.50143914515887	5.99127887949794	5.45755677101686	5.47943383707561	5.6569866107035	5.52132000527034
NM_000125	ESR1	5.83866368886774	5.93073733756289	5.84763905090611	5.81469689739877	5.81506301719287	5.63641747070613	5.84333784511378	5.86965993449812	6.04251927173802	5.71777432914637	5.90895011778681	5.96380437349925	5.77007390597814	5.85904663228612	5.96545448810313	5.73567689819763	5.75030023266782	5.88752527074159	5.62142396927998	5.71306732646884	5.66756777832219	5.58967789503924	5.80256252323871	5.78659636189081	5.811030580201	5.91749995341138	5.79181407116183
NM_001855	COL15A1	5.51547457557129	5.6216871921764	5.54307725406578	5.56768450928932	5.54897695355091	5.57061115038223	5.56289655936757	5.5574162190084	5.62815059535232	5.49386547976135	5.5476665515725	5.80329613155496	5.53396628947902	5.50462039240355	5.53439271806532	5.49916252319221	5.55851513255466	6.02013870910362	5.52562001029313	5.58453306328953	5.61311528017435	5.55514257342972	5.58438156484427	5.58345891013077	5.55159123989968	5.52979604768325	6.62785472677818
lincRNA:chr9:21930388-21932738_F	lincRNA:chr9:21930388-21932738_F	6.22276040885047	6.22303633790187	5.99030660379616	6.01601231798863	6.20499026836222	6.30130020770113	5.86542397831313	6.01537522588692	7.08382120269694	6.32437345037508	6.03970242403373	5.76250068627334	6.85067799827786	6.33487980172358	5.94485844580754	6.87721839062447	6.46177175709181	5.80256252323871	6.14305516721366	5.58453306328953	5.45802571138858	5.94686451107754	6.28936023243093	6.01855787672737	6.3535249397817	6.3115861506659	5.93983104482897
NM_032608	MYO18B	5.86803362648603	5.74137825921517	5.81656202489889	5.67074988095658	5.55396313840232	5.9678128572894	5.59027383939745	5.73296688390655	6.25818985610393	5.57113064891584	5.92819251617863	5.77481759382033	6.62685628142796	5.85898165202862	5.77331461710762	5.96710271750768	5.77942797176487	5.73080549701398	5.89156176367671	5.58783606405453	5.55382058522599	5.7976264092808	6.027493020237	5.68409736997976	5.56939383729616	6.02852161085734	5.86388201572128
A_33_P3289501	A_33_P3289501	5.54755558952919	5.43962313755712	5.58539181036303	5.13750352374993	5.35905926058756	5.67444450960815	5.39672709011677	5.44104708408583	6.60309642944639	5.38592401346378	5.40355989401632	5.66228689518191	5.54975716944809	5.6092315154843	5.51547457557129	5.76931837045897	5.31676638977158	5.44104708408583	5.3630709282149	5.35805459826221	5.35905926058756	5.43152745178297	5.94284958722227	5.43391325527177	5.36806987653208	5.61218396945618	5.55327272413534
lincRNA:chr19:28269395-28283939_R	lincRNA:chr19:28269395-28283939_R	7.40495906285278	8.52993246780892	8.57378241691095	8.61215763497516	9.75514987323577	8.69366118551003	7.79784677175038	9.51341742687992	8.26404039920897	9.21629548693247	8.22165616460146	8.72913515114156	8.67671270037459	9.54287986237289	9.67819769265345	11.2264810056023	9.92477009572086	9.11470909494015	9.29140095948369	8.26638499269188	8.17192735435346	7.49414127292494	7.70868978160572	8.67414181456052	10.4148362163987	8.68757564463474	7.73674015545321
NM_207582	ERVFRD-1	5.55975418483975	5.56862301674573	5.52340164497986	5.61761307553201	5.5347982471111	5.88745705075796	5.56289655936757	5.69082836143274	6.37164908549022	5.59330032900287	5.82628129375464	5.57167911128735	6.038821514155	5.56242925573269	5.68826969469696	6.00767317549354	5.54555710297043	5.54038103325171	5.45755051946821	5.68827658813913	5.59223313671911	5.51891185306501	5.81926265540291	5.77640653485965	5.73998661862697	5.75663377753539	5.55491026456631
lincRNA:chr10:31600144-31607418_R	lincRNA:chr10:31600144-31607418_R	10.1102084398233	9.3246034949415	8.8146760664551	8.45970361771088	8.32058230980549	8.60371423196236	8.21748436284303	9.1562721704273	9.62501607093925	9.06278902965624	9.98992849222777	9.11732667958493	8.06896101558166	8.46480402249876	8.1784302840752	8.59769347514261	8.49614471905899	8.38601017917672	9.3753675565959	9.74333438406521	8.95837082056431	8.43610684196616	9.76772195628643	9.30185248906395	8.58926749706913	9.17662371897218	8.92148680986373
NM_000493	COL10A1	7.64226455020598	6.52347294223365	6.86290317693867	6.54611029693844	7.12302182807633	6.54427061954209	6.31978008716052	7.16382687130467	6.81305266702435	6.3204554900751	6.72814185049562	6.70108034978792	6.20533415798453	6.69273689707534	6.64643034980542	6.33744200127237	6.45950107799331	6.52175401021944	6.78255967518435	8.56155498115083	7.61899029596114	6.58198322463444	6.51513101518603	6.74416896104434	6.45408102711783	6.88958523245084	6.6625744693656
ENST00000376357	WDR45	5.76477682932906	5.70992077115198	6.12957741446479	6.03405217513699	6.05249042186384	6.13251809025034	5.78696968186724	6.25469121566289	6.90026304356897	5.5858209922912	5.90895011778681	5.68209167656498	5.87669233955542	6.00482238345684	5.91374426664958	6.01282404035758	5.72830926875256	6.50178032880499	5.4122976430462	5.43152745178297	5.39525869809088	5.78696968186724	6.23128976453573	5.68409736997976	6.08138832684065	5.73490312770931	5.83758288344257
NM_003460	ZP2	5.76298029283642	5.66977504589603	5.54289487513153	5.61717423492726	5.48422025937211	5.60582503826485	5.53464851552034	5.81960689731966	6.11516847675503	5.60711587822145	5.61780748746468	5.72709455758288	5.57105457087197	5.59153827221381	5.72046180195479	5.79657025205267	5.59170325237593	5.75483332990113	5.64693485814048	5.62942961495466	5.58861130193551	5.87633752203636	5.73982858413225	5.85305945207967	5.70237317098296	5.88510641373836	5.7718707096959
NM_002704	PPBP	14.7889615881919	11.2811099614864	10.4851713181347	10.9753725294516	11.0755650343377	13.696397873056	7.77440978723001	12.5010033550369	7.88695580468827	9.03325729408733	8.47528810822078	8.41705054179401	6.15293667872762	10.9610545881328	7.97258418839788	7.13266496681355	6.30897320811827	10.3265654836146	12.765892842058	7.74526889485056	14.2555628705747	11.1613878135691	8.168528862164	8.4437639576534	7.2040091362757	12.2947262758502	8.06723921101093
ENST00000302481	ENST00000302481	6.92379437015429	6.77007390597814	6.34010442401938	6.16791986555194	6.393911357886	6.66086181000483	6.31521427015884	6.84942744216139	7.40672130034358	6.54887694059779	6.94853410395094	6.15003737099764	6.36482253111609	6.50892660968862	6.33475213524495	6.43462822763672	6.63869448465895	6.93512294494608	6.63018910425787	9.45653043223497	7.53076860274001	6.12928301694497	6.86965993449812	6.75316898493717	6.55415027589044	6.97367686896516	6.76212097972006
NM_006406	PRDX4	11.4696565615366	11.1471445356399	11.1040600957402	11.7504820821962	10.9651823183983	11.0656168280251	10.8384932795521	10.3123426495828	11.838896765503	10.0369287983435	10.9590508581677	12.7249141010317	11.2488432665304	11.2640940134765	11.7643935716172	10.7486226713334	10.9496871770873	10.4464702781423	11.1042874112894	10.3388286877245	10.8294054600476	10.9631012245834	12.1233895038734	11.9122552311598	11.1499961530465	11.0973306802935	11.6162772011768
A_33_P3264960	A_33_P3264960	6.02300182536162	5.92328503385919	5.52937477518112	5.69885346724914	5.67968115797429	5.91749995341138	5.84333784511378	5.76969618767755	6.88613203544172	5.71777432914637	5.5471148700998	5.79960542245267	5.61049759282829	5.87318042194757	5.79441586635011	5.7165990174391	5.99451507430689	5.90792072420701	5.45755677101686	5.76250068627334	5.66756777832219	5.78696968186724	6.23128976453573	5.60161162959671	5.91749995341138	5.81066343551372	5.70439773170978
AK127323	FAM53B	5.88334152192009	5.82491329344191	5.52937477518112	5.46083615716221	5.89862297962492	6.89377823279037	5.96809075204526	5.78210897089849	6.46690673919944	5.51547457557129	5.60711891437332	5.78135971352466	6.47885627389847	5.67726660504099	5.79441586635011	5.76931837045897	6.47920283955035	6.84710210094363	5.59778654107874	5.48542682717024	5.98576063321674	5.88508622529017	5.8703647195834	5.6687837034181	6.0562119072659	5.71738266495477	5.66065811144595
lincRNA:chr8:138387843-138421643_F	lincRNA:chr8:138387843-138421643_F	5.82454966520031	5.97989468641031	5.84763905090611	5.55063686157345	5.65984302948026	5.87739369836402	5.49139502519044	5.89169692195925	6.85157058943477	5.70795068339412	5.83289001416474	5.61702135075634	5.63765992381082	5.64303155697669	5.79441586635011	5.73567689819763	5.76098126007614	6.03923241424267	5.50280339589022	6.02395232174445	5.78920757534734	5.71503044425833	6.34581706968495	5.8426197291005	5.79515837539423	5.96380437349925	5.99046869525646
ENST00000262637	ENST00000262637	5.56246050222631	5.63517394667492	5.51682562456114	5.21972170108278	5.42530583473267	5.67444450960815	5.54931712215449	5.54931712215449	7.00914878933188	5.50552803322675	5.5471148700998	5.61702135075634	5.66391384211598	5.6092315154843	5.56158799234735	5.66187987161005	5.56507487027649	5.70992077115198	5.25873426840017	5.46830402264125	5.35905926058756	5.64303155697669	6.13925898335516	5.4808190460547	5.64303155697669	5.6728294016411	5.66065811144595
NR_023915	IPW	6.36357160322978	6.66949252008694	6.68269367742532	6.48174178036239	6.48818444834923	5.71346016378669	6.29199288834559	6.83541884047548	6.42146376843828	6.14945680960514	6.60553243090174	6.54402605861673	6.74876789578357	6.77007390597814	7.33927739123159	6.29304460702959	6.45473992331257	5.93276312077552	6.60500321515138	6.4920820773699	6.18699851480125	6.28909670241999	6.02648392150069	6.49688230295953	6.86330132706084	6.2386776926966	5.91442784640219
NM_006249	PRB3	8.82632723129635	8.69648888101423	7.52285688040134	7.0585797784642	6.95739781619275	7.3596296959357	6.89619434956743	7.39703533421152	8.87108882051041	7.8248718732468	8.91320095697566	7.88794810171737	6.92400914560532	7.13813563883767	6.98445914910422	7.13921430583707	7.15668870841562	7.25566796660899	7.41414926383289	8.20475823669138	7.55210803240847	7.40308347346262	8.48082619720916	8.93099815682747	7.17645888881099	7.57712167214741	7.75260751311447
NM_001013438	FXR1	11.492949584518	11.1952850565949	11.4579088942998	11.6393936779754	11.3704911750554	10.766698522726	11.4376388568836	11.5089586530933	11.1377776108422	11.5561223178971	11.6662804573747	10.4102880617748	10.7250214103177	11.42990147824	11.4496125340411	10.9767390068579	10.9065326767079	10.5237793858953	11.2180476713944	11.2928121089875	10.3154302182138	9.9698911203652	11.9537573423011	11.4587015497085	11.8573081007974	10.6609177950105	11.0718900766967
NM_000549	TSHB	7.2095293880233	7.14389863393902	6.31831684133498	6.47595337247307	6.22149533135556	6.61242415250091	6.46439687111239	6.81520015169096	6.94258670254874	6.79436439166534	7.26848866882453	6.84935294234685	6.06919167457926	6.30664763475863	6.22783056942173	6.29392249984459	6.49172317301307	6.66757205191001	6.31418966248283	7.31884884541111	6.76160313946424	6.44148369112373	6.88652548905027	7.61649633344974	6.36403383041624	6.94107582764493	6.58797901904452
NM_004896	VPS26A	9.90389407168882	9.99937568700273	9.64698902360106	10.0307844780903	9.61275084878684	9.62288769181901	10.1036920326215	10.1025185129377	9.6067844145043	10.2720044662517	9.616466970378	9.1348282882038	9.61178414148539	9.68497180159052	9.85158302454114	9.07750966376965	9.36000560861271	9.93399917906461	9.68998344033254	9.56193456305486	9.00185974953353	8.86089733632572	9.62587268971482	10.1425537198976	10.2881070908881	9.50955840779649	9.89325159988614
NM_032490	C14orf142	6.03562390973072	6.08047493963643	6.02395232174445	6.1333991254172	6.11031551230416	6.06485822191817	6.12957741446479	5.99564602965751	6.90026304356897	5.86930741280036	6.65176927141799	6.58603553538638	6.42530583473267	6.61597112501229	6.6115518092003	6.30586632142196	6.51479857632071	6.4057492975843	5.25873426840017	5.73838183143578	6.16877955077405	5.71503044425833	8.33720773268889	5.80256252323871	6.12781012754609	6.73876783680019	7.81689222377859
NM_001013257	BCAM	5.71773451851162	5.68428429865101	5.82465137125965	5.58855535597882	5.53236801473178	5.89444362832301	5.81903137588158	5.74137290951714	6.38846375355062	5.47711321773641	5.74439758595709	5.62646742838736	5.83962743139706	5.71153098860768	6.28525673258713	6.18896092568703	5.6871762089805	5.74548886333948	5.62672863675305	5.79816334634813	5.65066194545594	5.76841653847661	6.71657949253504	5.75891394515367	5.89261479339804	5.55894463794341	5.91698757308728
NM_017459	MFAP2	6.40597454896007	6.55233868620267	6.88124508894152	6.69096617099014	6.60265603776485	5.86609842540508	7.32563170780551	6.78934511677751	6.3950043215499	5.74737698486919	5.90158711304199	5.96119063869424	6.60471140487128	5.74797644711223	8.19164985388213	5.89021527280513	5.88196595428633	6.04276840859923	5.98489261417839	6.07528812730424	5.65037530067992	6.63791109976678	6.81871703460597	5.99771716574439	5.99735396657747	6.21299809647154	6.1707986179265
NM_002252	KCNS3	5.54755558952919	5.4269824727487	5.61344745957421	5.51538338827491	5.50619126751388	5.59736090453903	5.51500592195323	5.53307137335781	5.61532774238214	5.54266441441606	5.50863991734177	5.6571817958808	5.56585546014846	5.54819340511616	5.58667527620611	5.55368994789391	5.46830402264125	5.54137323217347	5.69082836143274	5.60506877425402	5.62199669326421	5.80293173502342	5.72164664883945	5.4808190460547	5.58308384754046	5.65772423269692	5.64229592183997
lincRNA:chr3:149784985-149796785_F	lincRNA:chr3:149784985-149796785_F	5.70479293648992	5.71096531829817	5.72567032707118	5.38615779198219	5.45490614113014	5.75558385666846	5.53534559978313	5.57292001028787	5.99786472288922	5.43406346987987	5.78558043101816	5.55991237332328	5.56433650116912	5.53048110759247	5.61131823498385	5.74368142142218	5.48692111513761	5.54981412712322	5.53827938396583	5.52290413378672	5.62361664336796	5.60774408935304	6.51655784406899	5.55867869545684	5.49189191610404	5.76538231114659	5.81357782870028
NM_018029	EBLN2	9.16938818467672	10.7932200878727	11.0171066631399	11.0272642612415	10.0254757695454	10.8127044932413	11.1626340954538	11.2753097506899	9.3571120915057	10.5384383918052	9.78766939655603	7.4999028194658	11.1022803806689	10.7827701014338	10.6281330373743	10.4029739692896	9.98170997465234	11.031248274358	11.3014676151622	10.4788057261178	10.3052882027843	8.32199249947838	8.21958342581158	10.7405758615009	11.4315871449804	8.4302135761737	8.16181571853895
NM_014999	RAB21	10.4794194008138	10.2734459538498	10.0068269621327	10.3451992911421	9.68464844717892	10.2842457498297	10.4472013298519	10.8243109843483	9.66617326977786	11.2232260085163	10.4795781917491	8.0939645434725	10.0123651456741	9.57705110973515	9.53569195924294	9.73027603415291	9.21480479494805	11.0522963312364	10.2987826714389	10.422665513648	10.184220067503	7.42356616608029	9.324646686551	10.7315190547059	9.89741331730499	9.72056186301577	10.663913842116
NM_001261	CDK9	9.6301500922911	10.4149569894967	10.2722798569217	10.0832703636086	10.1197748666377	9.99181537610758	10.4694092464026	9.68008319087111	10.0571601257636	9.95807622633027	9.77457529821308	9.44122497862243	10.3043757697706	9.47901512682327	10.2717047907957	9.98170997465234	10.094690385099	9.82795508727552	10.1554507313121	9.5210675676465	9.64819063834535	10.3341455651433	9.10809355576251	9.68464844717892	9.8446161045116	9.4810786247355	9.51084892181965
NM_207393	IGFL3	5.6728294016411	5.72090382070081	5.45755677101686	5.17335590684259	5.42530583473267	5.34999201330524	5.39672709011677	5.51682562456114	6.27825031472636	5.28804210073495	5.50052892743727	5.47804729680464	5.58195375084882	5.54004498745094	5.54667401599678	5.64426832948354	5.46830402264125	5.50960536530729	5.54843662469604	5.48542682717024	5.4277019406495	5.64303155697669	6.47746917816702	5.70439773170978	5.47943383707561	5.71738266495477	5.70439773170978
NM_005381	NCL	12.637891264562	13.4298448029099	12.8970871965627	12.8783008671273	13.3732818800728	12.9160929620885	13.387225524264	12.5218536159426	13.5961875422832	12.8937833079536	13.2210265751893	13.0535924238771	14.0686793254085	13.9150351394135	13.5600113606603	13.6303910412642	14.334821700833	12.0061301787494	12.7818357262016	13.0026728313999	11.8858360803575	11.7759127888961	13.1827811108311	13.4905654474407	12.9175502605976	12.6034761177115	12.7893807466297
NM_000050	ASS1	5.91271828933417	6.06285565520599	7.3035198394069	7.09833292646926	7.33666594720929	7.15003737099764	6.73838183143578	6.72031755789251	6.29698173775713	6.61744122708086	6.22593041117105	6.01855787672737	6.89516410709568	6.62706480857162	8.82947358256128	7.02149559087708	6.73180388905043	5.98998236623082	6.55765515472542	6.17049738591357	6.12928301694497	5.97498811199193	6.38592401346378	6.37168331333802	8.03797830568526	6.11448601501689	5.93983104482897
NM_001032998	KYNU	6.53207228809113	5.96413454744299	6.90221886256063	6.44292648700104	7.0277788370539	7.69628384320161	6.16303861585707	7.06556706326611	6.04930443418083	7.27478012261609	5.75183378288019	6.05329131778901	6.02154294441891	5.93396981588554	8.26320570361247	6.18319601378819	5.88855014600577	8.93132347561417	6.65135075725595	8.49371596014241	8.8062732747352	6.28939187651453	6.45448510790954	6.16784670502748	5.95270885310482	7.94013481732358	8.74596907054462
NM_002551	OR3A2	5.79590050248924	5.61091937182293	5.55677973295045	5.98152650995369	5.59053358607316	5.79515837539423	5.75030023266782	5.73296688390655	6.29698173775713	5.6687837034181	5.66228689518191	5.64055482668447	5.54975716944809	5.43152745178297	5.45050431258202	5.6092315154843	5.4372467656792	5.6873006908426	5.3630709282149	5.35805459826221	5.4277019406495	5.71503044425833	5.39035323589825	5.58345891013077	5.43438994288255	5.39672709011677	5.66065811144595
NM_175747	OLIG3	5.54755558952919	5.60076248593423	5.64426832948354	5.63060516627687	5.63683174064176	5.81469689739877	5.77535160472318	5.79627142292859	6.3931759143488	5.6372458916539	5.89654865138706	5.93175058473614	5.71503044425833	5.85904663228612	5.73760951073163	5.66187987161005	5.57980079560538	5.72090382070081	6.02062284108008	5.58453306328953	5.61218396945618	5.97498811199193	5.76477682932906	5.60161162959671	5.85833629497936	5.97662549162619	5.93983104482897
XR_110526	MGC13053	13.8844349344433	15.4730098880162	15.6822190740032	15.5221620210807	16.3153929601124	15.7240040723295	15.9883391603041	15.3925761737956	14.4963937246563	15.3246085169596	14.3649192373952	13.6663381455876	16.0165515110741	15.6246539106526	16.231333699335	16.6773368114329	15.554393136574	15.1662903195808	16.2546980689541	15.8809640364136	16.1517088650077	15.7666834452125	13.3941985387212	15.7138252838055	15.7620104604043	15.3843968766779	13.7303200129091
NM_032405	TMPRSS3	5.57923748067606	5.41298640598437	5.42795775514015	5.42175297081277	5.4703277410878	5.48174443443473	5.60409235275025	5.43189125697001	5.99942579592189	5.42831352010558	5.51285503972687	5.5269823289614	7.04516220609487	5.61680421391119	5.4498473906875	5.6022504520502	5.27351217427594	5.31724996167778	5.44388882533455	5.33792740376345	5.48586399963311	5.49251231275247	5.37219108697632	5.36878587302997	5.52051091471148	5.4265023754479	5.77981340764234
NM_000146	FTL	12.8339138501659	12.2864889683835	13.1848266214011	13.1489809894255	12.5273289451229	13.6600402085247	14.6005912233627	13.7401623590809	12.6946321854654	12.6696307463944	12.3159903585026	12.8048174773487	11.8231107513768	12.8884113094966	12.2974567184602	12.9416448684454	11.743736827045	15.6447232794263	13.0853044060113	13.4907777861963	14.8028226135409	12.812195687359	12.7423237320945	12.4406951871612	12.3038010800336	13.7536242424496	14.9540582774197
NM_030818	CCDC130	11.3342050417921	12.2481616607457	12.3323167159491	11.8060402880136	12.3210284959452	11.9487241198546	12.2939417563109	12.3097727222914	11.1192915215957	12.6528491100943	11.7239225289266	11.1858440350463	12.2147353738359	11.9186461238095	11.7136121042894	12.1203052921814	12.4550108325279	12.2649473062702	12.2569859022708	12.2380665448962	11.9438680856125	12.0799695661267	10.7810195174935	11.7017473063788	12.7312571667082	11.2211515361453	10.4996229331849
NM_021975	RELA	9.025349445648	9.76988484885051	10.1917238353565	9.48858408309433	8.97250446607954	8.90569846917666	10.0667179706471	9.53503799958721	10.2518380607449	8.89125185650373	9.29257417042389	7.83502100443535	8.6654942664903	8.73088512251443	8.96700905635261	8.69266531335225	7.18203248136737	10.0874382647424	9.19258979286068	9.03973561294296	9.52151598125417	9.56194773815145	9.05149907856836	9.25924076388256	8.93576110048335	9.29029795143054	9.95713499821098
BC067227	WASH3P	7.99721981291624	8.783606319285	7.28242656629639	7.94510935656632	6.9924123736116	7.62758599460413	7.35062352788783	6.88054560042314	7.83094522377797	7.41652612042164	7.8738834897202	7.07238147176645	6.79729096268704	7.08450471048053	7.10583369745128	6.44696511289828	6.58195375084882	7.19278595925112	7.31080750800552	6.39145842004967	7.11359335022143	7.22144902467803	7.54931712215449	7.84297883178833	7.22455300506978	7.36519759807281	7.67756864524745
lincRNA:chr7:80756989-80894339_R	lincRNA:chr7:80756989-80894339_R	5.62643913669732	5.54799617436721	5.50189403875901	5.63060516627687	5.63683174064176	5.52132000527034	5.56289655936757	5.49916252319221	5.55327272413534	5.56246050222631	5.75297791215484	5.525353011583	5.54975716944809	5.70795068339412	5.51547457557129	5.52892846580683	5.63268367843713	5.54137323217347	5.4808190460547	5.76250068627334	5.59437792746502	5.50143914515887	5.76477682932906	5.5444677224931	5.72051300530064	5.64261906375275	5.62393373223399
NM_171846	LACTB	7.2465030982801	7.19250418287506	7.05311133645956	7.19095342829668	6.65310097425203	8.24208525968512	7.21195780359378	7.3630709282149	7.11908933797629	8.34923383073148	7.75579367273416	7.20771161117269	6.69567572358356	6.77007390597814	7.30365029969011	6.94041847846919	6.56463947113605	9.62852365525226	7.62090055199713	7.46789662141272	8.45670642788917	7.88159470606207	6.91032150100879	7.76325979970358	7.09071735495944	7.76534530442969	8.54344616951113
NM_017594	DIRAS2	5.34796930699299	5.45332943432205	5.25117804814401	5.21972170108278	5.35905926058756	5.48220292629596	5.35251641472079	5.49916252319221	6.29698173775713	5.60415606595447	5.32295822348585	5.48956128482169	5.54975716944809	5.50462039240355	5.48450644752761	5.51457317282976	5.31676638977158	5.28698672757824	5.4122976430462	5.16763318993432	5.27692198847389	5.4678384118446	5.4262647547021	5.56202431324615	5.43438994288255	5.48910248531364	5.72285631124228
lincRNA:chr8:96083967-96100152_R	lincRNA:chr8:96083967-96100152_R	5.88374721645263	5.70992077115198	5.67242602115816	5.53337430894286	5.38709164478093	5.63621372798745	5.53534559978313	5.75616615879812	6.04267020732024	5.59251734461518	5.51581065881371	5.81648471261547	5.86715897365407	5.75480672190409	5.65572542266292	5.56532467741334	5.53392054819304	5.83848944445001	5.6100287286451	5.47112315448441	5.89664422238878	5.56286467293236	5.54247535727426	5.79703807368792	5.65362643084646	5.89269303723365	5.60616356917771
NM_133180	EPS8L1	6.62378268283946	6.1695307333626	6.34537627828047	6.6499428134001	6.48618366366211	6.91629023037857	6.33875466045579	6.31483562528808	7.02624610334163	6.3024395760617	6.23092789260034	6.21475978804495	6.21254255900143	6.45458147565089	7.33159090342924	6.0695022087058	6.58167939037753	6.95424992423509	6.58376577999504	6.21614843917869	6.86860452570672	6.66743119536649	6.72642570117115	6.43991126514973	6.69108851145682	7.47616910494236	6.33339525303901
NM_021030	ZNF14	6.51479824602486	7.6356210979868	7.73393533063747	8.04899278920277	7.40946907746204	8.68826046678542	7.71727050979198	7.34253229785626	7.23528864798591	8.18559991473855	6.17324372237559	6.41588719102033	7.61356655258886	6.64405232546891	7.76271670849642	6.47271081361579	7.36248359266052	7.88571378908471	8.06638860619597	6.86600786259109	6.64945648823958	7.85775888827764	6.07742613241368	7.88427956865976	7.7218745696973	6.13412156298413	7.10101575773158
NM_024749	VASH2	7.31002844487388	7.32488773432702	6.78771603213784	7.25178670889922	6.85014217838651	6.83505785084745	8.4673726507297	7.53949119102907	8.11938582277817	7.15886210620845	7.51817540950995	7.38961597583235	10.5684990543609	7.75579367273416	6.69049691489351	8.45450493755737	7.6291484239553	7.34898101463675	7.17827358273277	7.43206460166478	7.79525116216089	7.62341122487944	6.81066343551372	7.76325979970358	8.27032870248946	7.04849301556025	6.54744542229299
NM_014614	PSME4	7.18232340526018	7.85584735652193	8.14887601449227	8.50348503778378	7.8738834897202	6.7263641490823	8.08833395388567	7.95486099367018	6.77214959078454	8.73900903771709	7.42937685008154	7.22840643301604	7.72129453026065	7.00754792915776	7.48548433140689	7.60060321584179	7.81171872476015	7.50064273606281	8.31518191657036	7.58898227217349	6.38419785903408	7.44152142077953	6.07742613241368	8.37869739791318	8.40526305051502	6.67161688297534	7.67756864524745
NM_022047	DEF6	8.85165981818458	9.26162483557912	10.2782669110675	9.87974733207425	9.99770370873346	10.2359458323066	9.59269728845734	9.32495200693259	10.1812055115135	8.94142495141802	8.83388401034886	8.43030319662208	10.4016414365328	9.63890130783196	10.2086001686889	9.47952045161295	8.87278479570557	10.3441532167346	9.5980525001616	9.97269265400426	9.88155100855511	9.4044117235958	10.1147555655828	9.38234611312347	9.73015470649548	10.0878605883578	9.65627162146544
NM_153259	MCOLN2	5.99677609912571	7.18685706717715	6.68269367742532	7.14290934469967	7.4757334309664	5.63641747070613	7.23355120360936	7.52736529480238	6.68269367742532	6.3741700760685	5.91681782808384	5.74339186332564	5.80256252323871	6.19461616545233	5.57980079560538	5.98152650995369	6.52580042825301	6.76553474636298	6.41953889151378	6.51209140734955	6.31702491410538	6.80016034073923	5.62685628142796	6.40404671536087	6.67171796512923	6.1283994637638	5.99046869525646
NM_017707	ASAP3	5.79616328042505	6.08817326715468	6.0071294627703	5.74795213361054	5.78358283794251	5.81528860793486	5.87577800687743	6.02612764579403	6.44790974874208	5.65760470858341	5.95160498420482	5.90000421002328	6.26980320898836	6.04395599492307	5.7926602615716	6.28216570259415	5.69884119051056	5.87457783291683	5.66282894948298	5.90425121865553	6.03673607698823	6.05590214987536	6.02640806559724	6.29138853969529	6.10985233215493	5.81945711664793	6.03876225127912
NM_032479	MRPL36	9.24965527185617	8.67658678328607	8.97105080218157	9.69845663186199	9.13911277661159	8.71664800788143	9.06973745296981	8.98217872291276	10.5053011765487	8.70560770460038	9.53207757393917	10.5159250658297	9.70006809704062	10.0071073810122	9.73325748619193	9.29547377397875	8.94811688683912	8.9354176517476	8.46740176520507	8.50303064564116	8.71471161933363	9.32038152153122	10.7800006919307	8.92485491024416	8.74828870654049	9.61803147149057	9.55840704614215
L26245	L26245	5.77216584432745	5.68645473390456	5.67815344133992	5.63370698733462	5.80427187538845	5.95981878732982	5.88508571951803	5.80731868102034	6.09049804764823	5.6372458916539	5.4984845801041	5.66838886778915	5.89447133635445	5.83486646617779	5.69803477881993	5.7870473742074	5.84706343773492	5.81473778790267	5.60379816619007	5.96649903609346	5.69657821437631	5.94118260169176	5.50849650178839	5.55764141806604	5.54011808376637	5.73420812281269	5.73075830783828
ENST00000414198	ENST00000414198	9.78706299676918	9.6810375702307	8.52714184633281	9.62333283245184	9.82781902461732	10.1265385515293	9.19528431590185	9.95203397234081	9.82243425952213	8.72612082462423	10.6266216523584	8.55924050401383	9.92925840863697	10.9987515932097	9.69418374333315	11.6733942641193	10.4295263010509	7.34619710965051	9.56826831327858	7.94945155710802	7.77976624841805	9.3673523428443	10.3467669819557	9.33870455221636	10.0284586474255	8.38496871890093	8.78248345371458
AK128261	LOC100129324	7.35937307414042	6.88342880721769	6.50052892743727	6.63351424555327	6.46527486291877	6.7263641490823	6.57310614303137	7.3970939547191	7.2685252917079	6.76591355561837	6.89775903862007	6.49436989110796	6.46142097821723	6.1746403957604	6.47109453616288	6.2460279805281	6.31573182892346	7.07084929761979	6.31637851638818	6.97072220747775	6.82772830904896	6.58281403414258	6.97711634336018	6.72344154350271	6.40538462764744	7.26491169307446	6.72986347848099
NM_198963	DHX57	6.3286544391875	6.33418248704061	6.66037117496125	6.60603897352533	6.38343000854796	6.53526893790771	6.71426829037706	6.1726058982131	6.44764590019369	6.96587441861679	6.13585522366208	6.39421788886468	6.60201173995321	6.48821835149185	6.47628802465498	6.46857403236241	6.41327189276078	6.58020495242161	6.29631952037595	5.98830339460495	6.26344117165843	6.56768419025082	5.89414093405493	6.39998042948823	6.66633323319205	6.44679626174742	6.65512171242663
NM_018365	MNS1	7.04111153536915	7.54076460513613	6.94853410395094	7.56561893448359	7.20387233336565	6.80256252323871	7.64761260721216	7.22813152923455	6.99685678451154	6.91254722215653	6.73393533063747	8.04560366483822	7.29973135022974	8.18968338807498	6.75926999063425	6.73374169329192	7.41531924814038	6.33934102597305	6.31637851638818	6.41205564102586	6.24371803742147	7.93705848850005	8.62894019778176	7.36006322377413	6.81304820756561	6.33373039650473	7.11582397743624
NM_005738	ARL4A	7.15620751214676	7.81301990158543	7.03676811918308	7.62162433320921	7.58214697168644	8.23988991938957	7.95072913877761	8.53372460646618	7.41273236479358	8.49732416745577	9.0816947788886	9.06083253661497	7.23950070419854	7.73445271533295	7.51810872151901	7.80468351271318	7.35757454391291	10.5910184900005	7.62033376672242	7.73423907968077	9.81623527903315	8.60250168980949	8.4788751770527	8.2907950022304	8.00863372918345	8.40855423733091	9.4066626635333
NM_001130858	PPIP5K1	6.23132854718702	6.08616910404756	6.38463881556537	6.58944895504023	6.58463205662214	6.87014110581434	6.43924577405316	6.35189991141643	6.67182496681786	5.92189520558305	6.36118530732932	6.08412499192882	6.49739788404972	6.59827531450354	6.28667288673404	6.28562939173108	6.49063968908035	6.02244571888323	6.39621621125621	6.1000825819672	6.00065397095812	6.30580513136033	6.07263632574207	6.06276037336228	6.45278713606227	6.04365980595558	6.42856472303822
lincRNA:chr11:69156869-69167569_F	lincRNA:chr11:69156869-69167569_F	6.44814581109078	5.68249303838169	5.4729518843961	5.95452869030791	5.81506301719287	6.39305330396834	6.24494140917876	6.26303440583379	6.88613203544172	5.877744249949	6.05930582876238	5.97956810009519	6.13896655504953	5.6092315154843	5.7071618943964	5.82382213364637	5.75030023266782	6.26034832231555	5.70479293648992	7.31767102233459	5.90000421002328	5.97498811199193	5.62685628142796	6.12131149024735	5.77760757866355	6.10013667128545	5.83758288344257
A_24_P194962	A_24_P194962	15.7075509506815	15.8913246524948	15.7033292879082	15.9192055200326	15.5095028653993	14.7518847282499	15.5755983337242	15.3563640294857	15.9989470427071	15.5579585217149	15.8370590770892	15.3925761737956	14.9221450077202	15.6822190740032	15.6378600237149	15.2859254229613	15.3182643793303	13.9499856006035	15.3182643793303	15.1849373130138	14.1203420342752	15.8913246524948	15.9155323046073	15.9035039654788	15.8603651009242	15.4562384337543	15.3493108518304
NM_152869	RGN	5.70479293648992	5.70439773170978	5.81139763147913	5.73606362787181	5.59053358607316	5.67444450960815	5.75030023266782	5.67686378637556	5.5244577617616	5.53383029151084	5.5471148700998	5.525353011583	6.04875931191986	5.78696968186724	5.65984302948026	6.77196101552241	5.53915881110803	5.57115670119613	5.57375537204145	5.54579190344048	5.5244577617616	5.75106579121106	5.45802571138858	5.50280339589022	5.72051300530064	5.56724989713333	5.62393373223399
NM_001237	CCNA2	5.85477935274147	5.72492300237892	5.7071618943964	6.0518692399206	5.8768497954893	5.87645939694343	7.88804681276201	6.08837181641906	5.74683950434295	6.32250207825301	6.01009531629449	8.26601015865191	6.56422999760868	8.34271921112832	5.89406039080414	6.13346663452303	6.79544176471712	5.80661297937621	6.05191810466453	6.04399866966248	5.83294995745138	7.26491169307446	6.45238834163318	6.02310869300713	5.9560023567069	5.86022689190599	6.31577618068298
NM_012434	SLC17A5	9.42443626262812	9.19809419148933	9.32655789218143	10.0239919121738	8.97347187954455	8.57186097020737	9.44352081368173	9.80436153888627	9.08387817404891	9.65020551314674	8.87537637208217	8.56463947113605	8.41884651107002	8.3518226445507	8.78079751502139	9.00486250233842	8.1314160391381	9.64060646862391	9.8561920639368	9.38140389698538	8.99592863002181	7.96008470049362	8.15134278056421	9.90317172563042	9.41595298197042	8.4302135761737	9.90921806853234
NM_003952	RPS6KB2	11.6911474908899	11.6542538059269	12.0473613589968	11.6382127561031	11.7535982341132	11.9753142519784	11.8082586000096	11.6712841802849	12.2339185149333	11.634570280162	11.4930529584647	11.233186488131	11.9174740508023	11.3213418229011	11.4369246000707	11.8669071266475	12.1538897294715	11.8190129463562	12.011570250266	11.257852902559	11.8364352113793	11.8924535708697	11.7462558781842	11.2671486061104	11.6674926459322	11.7810822439826	11.6994798545957
NM_000386	BLMH	9.35410858095538	9.02467903225968	10.0888368414693	10.1796274236911	9.74928487688977	8.55322909643487	10.1483005073063	9.4551634695409	10.1195211836834	9.07462676325762	9.74069153159011	8.74170061941684	9.88262351932126	9.86412793921949	10.0146375412066	9.14103171940861	9.67921823279749	8.78078732979746	9.37608435290787	9.23685928024195	8.02165713043613	9.67157127628174	10.2204680822401	9.3364194413808	10.4468166895864	8.37300016548153	9.80578109949338
NR_027074	LOC283761	5.96874906601556	5.93073733756289	5.58539181036303	5.69885346724914	5.74915113261432	5.95884267524324	5.82163733508513	5.88089538707557	6.75907972422568	5.69169367567627	6.08837181641906	5.72363656817903	5.97956810009519	5.67726660504099	5.82054369381414	6.01282404035758	5.4372467656792	6.04938183406151	5.59778654107874	5.56376827845203	5.59437792746502	5.4678384118446	5.62685628142796	5.86895480494308	5.75946023195329	5.73490312770931	6.12957741446479
lincRNA:chr17:62755963-62762153_F	lincRNA:chr17:62755963-62762153_F	6.10283806713726	6.31366047890376	6.56844476566151	6.4461380488499	6.9619870648765	6.80256252323871	6.96099483991243	6.63765992381082	7.00914878933188	6.79478716864038	6.39329851430986	6.09833292646926	7.12581933858102	6.68309487182193	7.02205070234669	7.26424151373371	6.91100670408075	6.74512205946452	6.204431409149	5.81323148839427	6.08958289312471	6.76022094646651	5.83577973979966	6.60330841902004	6.46620758966267	6.56442172228032	6.20973185130511
NM_007006	NUDT21	9.20540927074889	9.18375942558497	8.31518191657036	8.60463264858531	8.1882709197412	8.0301547525752	9.03562390973072	8.37987341555888	8.61136737693563	8.99026607808537	8.7797193551434	9.08488429714856	8.57969306345875	8.56551013805498	8.71346016378669	8.27142967811899	8.93869746118087	7.64045153725963	8.18650338743208	8.0503928599799	7.82291220296917	8.61691636257881	8.30332412685951	9.08829609035858	8.25610757331194	8.18054856676051	8.38983104893997
NM_182767	SLC6A15	5.53151508255024	5.49494268514981	5.49057006927103	5.47742011347615	5.4972875532306	5.49285563398396	5.60458007581738	5.55317009990921	6.2335152038099	5.45818652743194	5.55757292994786	5.54489783634074	5.50185675731268	5.28752020440357	5.48328693524041	5.6117339319787	5.45267508136295	5.52548929874038	5.51584989817526	5.54156223906721	5.46732083078398	5.54651269508763	5.77522704735052	5.5378465321554	5.32216598992646	5.45989995009438	5.70439773170978
NR_026551	CA5BP1	6.83361298839229	6.57151322978572	7.50394527413953	7.31036065985978	6.98700890949565	7.35948770528449	7.31298909093439	7.10210935410964	7.43204057022339	6.94450850338906	7.53492288698517	6.76873144496095	7.2191518633168	7.60776100177626	7.32990009655132	7.30952678444036	6.99653231401693	8.11264621451447	6.81871883677615	7.1355174505086	7.50456364588788	7.25437267608049	7.18144104810244	6.6706993322835	7.01748841015609	7.3164364925309	7.75669406239577
NM_002937	RNASE4	5.8823247842524	5.69844036301126	5.79272560684445	5.94030856309941	5.89799914616743	6.25484781999148	5.76892614549826	5.72327998702655	6.49140008090452	5.75183094373013	5.54484535267778	5.71274176994531	5.78419300761585	5.9937615497815	5.83203790042411	5.90709997681926	5.81283094148397	6.50197191581392	5.72314214823194	5.8956394717545	6.79333035650667	6.57940447699905	6.38741722478006	5.66377065113732	5.61362954962473	7.43921566226889	6.51034801958271
NM_170697	ALDH1A2	5.6579322117386	5.54067378147776	5.54319967198515	5.31833302347107	5.42178285405759	5.60582503826485	5.55452307230889	5.45982748920559	6.04992185808282	5.3244679324545	5.5495048982103	5.43812064296004	5.53396628947902	5.45851368616242	5.57058470237397	5.52320705294454	5.36816196071926	5.36507258658788	5.41964689249023	5.38427615614547	5.24818509156467	5.53782852513006	6.11922415282959	5.37547822528678	5.41323099424792	5.46632469828745	5.77099030757617
NM_022877	SMN2	6.2679505489366	6.14453527633825	5.79397493860097	5.83646592082261	5.90518900715861	6.29831319311913	6.10989757721522	6.00330544398082	6.61045353411174	6.06500222346949	6.9416924754562	6.62853644088898	6.08519938399853	6.35067928027463	6.08394892748943	5.79027542501643	6.19507442701474	5.84102912728712	5.96947783485145	5.61765008133803	5.5960127700419	6.05342216082834	6.82060063907475	6.34779650840333	6.28169207242684	5.76558284831023	6.29634773859466
NM_012323	MAFF	7.69552486058773	8.20227622354099	8.36446468092987	8.69646824919798	8.1186736443488	11.0256864085688	11.5262789912269	8.95456084337901	9.23368775632509	10.8281657018802	10.391234955452	7.9199842863388	8.72397426550346	8.53668402139769	8.93732931000646	9.36362034584763	7.08511501762402	11.9154337183045	8.16473566660103	9.24223463473502	8.22848425368364	11.4027269185652	8.03685131123886	9.18641188289984	8.70431615080041	7.58828362658525	12.44118237688
ENST00000374189	MAPK8	6.63655175531765	7.34694886873434	7.52864204639006	7.3386662734462	7.11724880137383	6.12906652011641	7.82404289208922	6.97660862759549	7.29605577621496	7.84569686430776	6.37553310915334	6.44102454084597	7.71773653832971	6.77702055035087	7.43277256947038	6.95755686631444	6.68301936159738	6.70176706786114	7.25797370535398	6.2771307249228	5.9426805286629	7.10039113228223	5.60264054444542	7.04185540714996	8.03317709005266	6.49306295992844	6.9192256253491
ENST00000450294	XLOC_001512	5.46364113868267	5.50234878897267	5.64426832948354	5.40355989401632	5.32295822348585	5.63641747070613	5.49139502519044	5.4233860805693	5.5409306197936	5.50552803322675	5.50052892743727	5.47804729680464	5.51817540950995	5.73953953783003	5.64385618977472	5.69964681070652	5.4045333724884	5.54137323217347	5.45755677101686	5.46830402264125	5.45802571138858	5.44814581109078	5.525353011583	5.53249508082702	5.47943383707561	5.55195539483284	5.66065811144595
NM_001164447	FAM90A10	6.15090777527194	6.11314681061274	6.42170419757655	6.03405217513699	5.94686451107754	6.18076166270254	6.14625953914176	6.25469121566289	6.35365095585733	5.97072220747775	6.39329851430986	5.94719858426206	6.44743750813528	6.159006325236	6.11031551230416	6.5427002551469	5.91920385704737	6.13046024674582	5.70479293648992	5.6687837034181	5.66756777832219	6.1963035282656	6.34581706968495	6.58989186538311	6.00434086983801	6.17905601319444	5.91442784640219
lincRNA:chr18:37074477-37375327_F	lincRNA:chr18:37074477-37375327_F	5.5302669799349	5.61091937182293	5.42961596420174	5.2683916160033	5.42530583473267	5.42674397577971	5.41471543318958	5.44104708408583	6.17763309657758	5.45989995009438	5.67706520976728	5.55063686157345	5.53383029151084	5.50462039240355	5.54667401599678	5.57764462267244	5.3570492358237	5.44104708408583	5.4122976430462	5.16763318993432	5.34137585711558	5.4678384118446	5.55896729218821	6.74214098549815	5.204431409149	5.48910248531364	5.58839340612143
NM_033173	B3GALT5	5.46992497967965	5.47850962497424	5.51563440697007	5.46024046058072	5.50619126751388	5.5499489559909	5.49292096850167	5.50799407387668	5.450648341041	5.49386547976135	5.52433622158381	5.53915881110803	5.53383029151084	5.41339307493693	5.45050431258202	5.49798896761495	5.59231953663498	5.51658366068215	5.52562001029313	5.6256044852185	5.49124173657509	5.57245662172939	5.525353011583	5.56316934848518	5.47943383707561	5.46964240289466	5.55327272413534
NM_014421	DKK2	5.87459626489323	5.61122034198768	5.46456163380367	5.70166250458647	5.54298630739416	5.63753102838277	5.64564415053382	5.76171216830621	5.7822499897793	5.54442656243706	5.73201744581726	5.71727699031318	5.66302806517631	5.43023312925858	5.56323740580108	5.58922076810239	5.65085896591026	5.75001764011271	5.98317768054245	5.94175416677702	5.57458736916229	5.67739663094167	5.52541019425894	5.82648040959737	5.55198502492846	5.59762935039983	5.60689928707249
lincRNA:chr12:46826133-46974783_F	lincRNA:chr12:46826133-46974783_F	7.73828531395517	7.45790849058487	6.99806652411415	7.56974713094146	7.24017801383865	8.16648591747554	7.29199288834559	7.4729518843961	7.25960877175064	7.26625111851734	8.25479243019288	6.83956374195133	7.5707231339379	6.55743634907688	6.97744348509421	6.91066414322413	6.92226582149543	6.88813438835287	7.1283994637638	7.26517967766535	6.98413359454098	6.97498811199193	6.83053784263579	7.32366601046567	7.11031551230416	6.73876783680019	6.94435649333826
BG211210	XLOC_003204	5.48128048698007	5.67444450960815	5.64426832948354	5.65780330760665	5.67968115797429	5.52132000527034	5.63351424555327	5.56529252058102	5.85157058943477	6.17164147403133	5.63683174064176	5.72363656817903	5.53383029151084	5.78696968186724	5.57980079560538	5.80477637795583	5.59224344706251	5.54137323217347	5.59778654107874	5.58453306328953	5.4277019406495	5.85335411672446	5.69567572358356	5.63683174064176	5.68209167656498	5.61218396945618	5.74492991788591
NM_019111	HLA-DRA	13.5259866217669	13.4527856568402	13.6183602574001	13.2224585544805	14.1093705956484	12.9762386308301	12.8754367301152	13.8998998483813	12.4001839981775	12.7018397082658	13.4433037356054	14.0574757189903	10.2388948880528	12.3611604854362	13.4339278267235	12.0367313164341	11.2761098814345	15.1790403217019	13.765937437168	13.0177515070098	14.5093825116723	14.9105129568359	14.4260891948162	13.1728822696159	12.2956234289433	13.6811203400098	14.1570152540996
NR_033579	LOC440297	6.77062200960051	6.34946083116991	6.08997294649522	6.32753213652173	5.99081017825896	6.25749039263804	6.17857947543982	6.46521287836222	6.19237381718425	6.17017224640975	6.51779231861376	6.25287983183637	6.3531975264169	6.11685776685536	5.89980378493466	6.32818178425305	6.39746733423691	6.47771590651417	6.55933721084337	7.34617228254831	6.78660307746399	5.9951606470426	6.41772714497156	6.16212288467316	6.34792522093621	6.35672043758283	5.93983104482897
NR_026928	CG030	6.47028119379154	8.6140787899209	9.19141177930391	9.00714743640309	8.84667687378093	7.46836221342641	9.06839442936245	9.50862955365868	7.08382120269694	7.59352451422458	6.95826269732954	6.63496658842219	8.55209267277161	8.7200487744654	9.42984009770206	9.03636988424155	8.20124877373941	7.55371156673672	9.09211529707442	8.62100525064669	7.61911951145322	8.51257117213904	5.85157058943477	8.042441100188	9.72156308171716	7.39434019354538	5.99046869525646
NM_001039613	IAH1	11.2680824434889	10.8373801422528	10.6394182360832	11.0017097715895	10.7249462070549	11.154194252646	10.8779578255608	10.5370103445295	10.9567702540507	9.91764912534464	11.2321639226255	11.6436855037023	11.0666274090952	10.5447160990179	11.162786927604	10.2949324896144	11.0161516443911	10.737235269205	10.3637593115732	10.171534254304	10.4187110064559	10.6327096408986	11.9845150963971	11.1240936100456	10.7737868019826	10.8007843687858	10.7187407950894
NM_017525	CDC42BPG	5.70479293648992	5.67444450960815	5.84763905090611	6.14945680960514	6.16303861585707	5.71346016378669	5.97662549162619	5.88089538707557	6.15871787276261	5.81798863551538	5.87599063961897	5.525353011583	6.03876225127912	5.85904663228612	6.17392693199981	6.269994907564	6.10073741876067	5.63972830415205	5.85904663228612	5.43152745178297	6.16877955077405	5.91613538008583	5.80256252323871	5.53249508082702	6.28116833455903	5.93276312077552	6.12957741446479
AK096897	LOC283737	5.78023509735165	5.42722303772696	5.4122976430462	5.40355989401632	5.39427893911205	5.67444450960815	5.53649701138452	5.61344745957421	6.07742613241368	5.15525193706346	5.5471148700998	5.525353011583	5.50007360313464	5.48542682717024	5.38887833881199	5.7165990174391	5.37553597068788	5.49231102207257	5.64879411259039	5.43152745178297	5.35905926058756	5.71503044425833	5.57764462267244	5.43391325527177	5.34898101463675	5.38296362588421	5.55327272413534
THC2686131	THC2686131	5.82454966520031	5.54799617436721	5.74031082629582	5.68369645430652	5.61344745957421	5.79515837539423	5.73818879001703	5.70479293648992	6.08776589661137	5.66147273317335	5.60711891437332	5.72363656817903	5.66391384211598	5.54004498745094	5.67726660504099	5.80477637795583	5.60627300696657	5.81066343551372	5.82673006114313	5.6256044852185	5.49139502519044	5.75106579121106	5.59309761821884	5.63683174064176	5.60457970273358	5.64261906375275	5.68048511176545
NR_038889	LOC401320	6.96380437349925	7.79376585730965	7.97777055266325	7.88804738729505	8.15979927228921	8.60785867670768	7.45872883627012	8.04189378070681	6.81066343551372	7.82145511910246	7.19700601405681	6.87062892525045	7.00048296436568	7.73896080075967	7.26491169307446	7.64689295599748	8.25987774309439	7.93461759318393	7.99192669946432	7.51963625284321	8.16102387931294	8.35424938194524	6.45238834163318	7.61302641913903	7.82036133964075	7.24072319855591	6.49847883545765
NM_021069	SORBS2	5.49695405930879	5.53103222662845	5.51563440697007	5.47999934017721	5.50619126751388	5.54014364872928	5.54290706676951	5.5574162190084	5.61667630654668	5.51377678555913	5.51682562456114	5.525353011583	6.10026491777376	5.45084620818336	5.46923479366766	5.51404549449952	5.54555710297043	5.47758482042919	5.64914387782777	5.69092551494347	5.72838767683477	5.59871545731725	5.54813966642433	5.45119709454082	5.56158799234735	5.61952012544207	5.55327272413534
NM_018137	PRMT6	7.73335953067619	7.83100839462919	7.711899534523	7.85207718995854	8.58144186931893	6.92654427435504	7.60935057492582	7.08708042063476	8.30988803792051	7.93407094976155	7.65371837211988	9.20269398929539	7.92632035581683	8.11994337041924	7.94893135134749	7.61635780094443	8.68734825997458	6.1810394499063	7.49059305055901	7.46475310296036	6.36829407926819	7.70429891359673	8.54069378119739	7.6141549579237	7.69890190717476	7.95438402278461	8.10278110802474
lincRNA:chr4:127483782-127876561_R	lincRNA:chr4:127483782-127876561_R	5.6728294016411	5.3474631869945	5.35251641472079	5.13750352374993	5.49916252319221	5.52132000527034	5.44767364776113	5.61344745957421	6.24779191543222	5.44814581109078	5.45285896471381	5.59736090453903	5.63765992381082	5.54004498745094	5.59650925454919	5.56158799234735	5.20666554825733	5.47758482042919	5.54843662469604	5.31780020926469	5.32244325112954	5.44814581109078	5.49185309632967	5.72908658290977	5.39207204561329	5.70439773170978	5.4703974136362
NM_002463	MX2	8.60216637506132	8.96409327983216	8.52466025500769	8.1664553700069	9.01970483063018	8.93856036016195	8.03461435466397	9.73946329860229	10.7114109333714	8.02735842933068	9.67979238914855	9.87360974647908	8.2531208561553	9.30847043366946	10.010683153642	10.1990692792908	8.11936277661076	10.419669893136	8.92395238385495	7.65952522146361	11.6080538239485	9.01650584581522	9.74628881088105	8.31490245907367	9.30722060587885	10.1717522899355	9.14371665154442
NM_005997	VPS72	10.4885713268375	9.6651622052036	10.4286424785621	10.1492185462235	10.2460806866543	9.02575924021333	9.18645558084641	9.34043128029749	10.5496969937412	9.3752397057504	10.1808918662128	10.2789289590296	10.1948777240137	10.0121852589124	9.54889975514828	10.1587602034901	10.4207304874057	8.53352427306507	8.64067116902874	8.81874065379736	8.37614754066997	9.34925688284011	11.2224822586307	9.28942172205039	9.22531973040439	10.3455560518422	9.26148958058124
NM_001050	SSTR2	5.64261906375275	5.72090382070081	5.58539181036303	5.4243462769714	5.20666554825733	5.63641747070613	5.65984302948026	5.67686378637556	6.03247872635971	5.80071504566406	5.57850747858386	5.65207669657969	6.06270149641534	5.50462039240355	5.7071618943964	5.54579190344048	5.4045333724884	6.30586632142196	5.43391325527177	5.58453306328953	5.59437792746502	5.85335411672446	5.49185309632967	5.93377494667852	5.47943383707561	5.62685628142796	7.7514484181967
NM_020967	NCOA5	6.26339611982874	5.89028662189081	6.46826639123526	6.23467536719945	6.38539133091216	5.97838508999124	6.63052086336162	6.05806812774727	6.26662155499579	6.25993760237039	5.88093061500005	6.11051997963849	6.30273682986753	6.32711467625458	6.14836775673442	6.33209505685672	6.19374751067574	5.93286253299377	5.62329032683457	5.88109566734115	5.47224488339804	6.14045786409279	5.89563037541487	6.19114112581773	6.06880011705328	6.31930147566197	6.67337203775465
NM_022750	PARP12	8.08133964027599	9.01528282306116	9.48067250523607	8.85287309421784	9.60709598764939	8.69829911089963	9.01683086943224	9.58710777255271	8.43208604824491	8.7228378800427	9.08786359614926	8.7626909047352	10.15062112849	8.73906344144424	7.98418872793282	9.46302483641094	9.13540878772159	9.59925999123913	8.97337026761967	8.14216128444427	10.6354738726785	8.94802170536038	8.75950778836359	8.37826818650219	9.46126490933698	9.11034758944433	8.34635255292463
ENST00000484097	SH3BP4	6.31702491410538	6.63662462054365	6.53871551872756	6.60139939053183	6.76363920668562	7.11165734626313	6.88508622529017	7.23238666254781	7.51744443276114	5.73180388905043	7.30299788026919	5.72363656817903	6.8873511898918	7.21334728173344	8.80006786917935	7.69139457853808	7.01998778217651	6.61428917199067	6.72031755789251	5.58453306328953	5.92090575065147	6.89195725007776	6.63351424555327	6.45073995080891	8.13475633471913	5.58367380475258	6.49847883545765
NM_017833	DNAJC28	5.76477682932906	5.49047844635346	5.54490925120072	5.46083615716221	5.79181407116183	5.77478705960117	5.56289655936757	5.70479293648992	6.41205564102586	5.60415606595447	5.68850010482957	6.19742734140199	5.83830351035111	5.8325283911422	6.13574592551319	6.02648392150069	5.75030023266782	5.44104708408583	5.4808190460547	5.31780020926469	5.2024736953105	5.50143914515887	5.73063995591679	5.45755677101686	5.47943383707561	5.6728294016411	5.88648047042491
BC029593	LOC728114	5.61091937182293	5.50234878897267	5.55677973295045	5.21972170108278	5.42530583473267	5.44625622988956	5.5077946401987	5.61344745957421	6.3350074569058	5.38592401346378	5.62058641045188	5.42722303772696	5.58195375084882	5.69269021853616	5.52937477518112	5.62685628142796	5.25496110529811	5.58496250072116	5.19658456363045	5.37702456415534	5.44152142077953	5.50143914515887	5.83577973979966	5.45755677101686	5.34898101463675	5.53827209009617	5.48588679689864
NM_001914	CYB5A	7.3823606510875	8.18079355356806	7.62778839514585	7.63660573577331	9.02594607201842	8.70515459669573	8.52061745561622	8.90284792573328	9.3954109143342	7.09449159551046	8.36100179374201	10.6812749457143	9.91293734298207	9.40828221134395	9.98515403467755	9.3234529444817	9.385011497564	8.45131312977599	7.20478167363425	6.91540530235766	8.51001600484456	8.21602337991491	9.67499823281121	8.28445320596617	8.34482020396694	8.28131979132784	8.62990167285728
lincRNA:chr3:16724921-16736321_F	lincRNA:chr3:16724921-16736321_F	6.38592401346378	6.01473785232193	5.99030660379616	5.60076248593423	5.87669233955542	6.70558302141705	6.41616416473313	6.13911277661159	6.31676638977158	6.01855787672737	6.73393533063747	6.68189095377635	6.30273682986753	5.77007390597814	6.10103769871615	6.49001993847072	5.87106916053533	6.06424234355625	5.82673006114313	5.58453306328953	5.94418913703149	6.18473368695639	6.77045152541255	6.17221317803758	6.20764189723704	5.97662549162619	6.17221317803758
ENST00000390455	ENST00000390455	5.82454966520031	5.54799617436721	5.35251641472079	5.36407210454994	5.54004498745094	6.06485822191817	5.8325283911422	5.64550404265621	6.30716827534201	5.62351574149055	5.93949526104045	5.94719858426206	5.96413454744299	5.72480616292561	5.77986003039493	5.76931837045897	5.49551243891527	5.74185216729808	5.59778654107874	6.02395232174445	5.49139502519044	5.75106579121106	7.00922878572997	5.71973105674985	5.56158799234735	5.79701297783614	5.74492991788591
NM_016824	ADD3	9.5143436942777	9.96672506093639	9.81349468957298	9.40873302486204	10.7434463595982	10.3630672787632	9.43535638442986	9.40367813844959	9.20217800031653	8.75436268708624	9.39502059392981	10.6979127323384	10.15682758713	9.7393053168603	10.2529482105264	10.1790176325888	8.9575579098221	10.7627444844709	9.25352789719911	9.1813929201091	9.96302481808646	10.0066141660117	9.85450115256388	9.26853570611692	9.69759148599528	10.6339508294264	8.9643985938776
AY328030	TAG	5.73606362787181	5.42722303772696	5.51682562456114	5.2683916160033	5.51322001183555	5.5409306197936	5.23758556922213	5.54931712215449	6.07742613241368	5.53383029151084	5.51682562456114	5.6932878140052	5.54975716944809	5.47016496458375	5.56158799234735	5.73567689819763	5.4045333724884	5.54137323217347	5.3630709282149	5.43152745178297	5.27692198847389	5.58967789503924	6.93789921989965	5.53249508082702	5.34898101463675	5.48910248531364	5.74492991788591
NM_203403	C9orf150	5.5302669799349	5.65412452522855	5.44152142077953	5.13750352374993	5.42530583473267	5.55896729218821	5.35251641472079	5.58367380475258	6.29698173775713	5.48220292629596	5.45285896471381	5.4122976430462	5.59693514238723	5.8325283911422	5.48450644752761	5.83902377748583	5.4045333724884	5.47758482042919	5.52356195605701	5.31780020926469	5.45802571138858	5.64303155697669	6.81066343551372	5.71973105674985	5.25225993423962	5.7640185139156	5.42194458665332
NM_053275	RPLP0	16.4178758069582	16.2903438340523	16.8246859447451	16.7626764166999	16.3970779934435	15.9244711953412	16.8029810662371	15.9014662110234	16.879775946489	16.1063604870789	16.3363800133112	16.3065000333016	16.2493687558574	16.3039580158866	16.6197191544983	16.1967746306581	16.3233203557062	14.3524287732785	16.1408252469786	16.0814903245311	14.9625829995435	16.4967032321918	16.9930307374559	16.4391700640359	16.805259166126	16.1254096639269	16.6854491386209
NM_030640	DUSP16	6.13925898335516	5.93949526104045	5.61344745957421	5.75984063934927	5.67968115797429	5.71346016378669	5.77535160472318	6.159006325236	6.21806152248658	5.88717708803424	5.80809080324718	5.83397433968808	5.91374426664958	5.73953953783003	5.7071618943964	5.69964681070652	5.57980079560538	5.8594016698272	5.62142396927998	5.39574832817903	5.30064672440831	5.62518697833065	6.54004498745094	5.90997877739609	5.62267939651589	5.82636689058341	5.88648047042491
NM_005018	PDCD1	7.63559939952174	6.89973281350587	6.99111758857454	6.47583101552275	7.00841857555171	7.27529982805507	6.73461953218856	6.73134527759288	8.84973219687816	7.6421713456663	7.70132438913467	8.80193607423454	8.96361360818264	6.50262921867526	7.41371782585627	6.5780732767886	6.29801682106506	6.82994348961862	6.80651579445366	7.15988135061507	6.82752426214869	7.14540422122332	6.97018836175295	6.96361748565665	6.70929031923368	7.19799358714636	8.585671103084
NM_030782	CLPTM1L	8.76382454169132	9.01260821324745	9.90920785556405	9.59392588405189	9.84230221010752	9.65280749393643	9.89747765681101	9.49391721203414	10.1224555612865	9.23017127210861	8.98173084142644	9.32894148253419	10.3334900659793	9.67335926593339	9.50292374908968	9.30247376457814	10.0095416745429	10.1320509443218	9.25284577269927	9.45342550218015	10.0913430177795	10.1235894434205	9.89901352676908	9.16876059947681	9.02460509915909	9.82576965224397	10.0654891448265
NM_002982	CCL2	6.33467145020449	6.8075921338292	6.37143440114953	6.1466113124582	5.8594016698272	6.22740759204732	10.2532615329918	5.78210022011124	5.76927383267425	9.58328300461614	5.83289001416474	8.76799316164099	5.85762560775273	5.83080457776241	5.77986003039493	5.9746392683615	5.89671166201174	8.54316097534845	6.17151193660424	8.11353437645924	12.707896002162	7.91102493987889	5.68667251742466	6.29611132923499	5.6528626804652	7.10145602754928	15.3980846713549
lincRNA:chr2:9712799-9722024_F	lincRNA:chr2:9712799-9722024_F	6.3523902995023	6.50439339294735	5.83071891512311	5.92633835783674	6.06516606253406	6.01410019704485	5.9598363809702	6.50348503778378	6.74416109557041	5.97072220747775	6.59352451422458	6.65882352902028	6.21112347390833	6.159006325236	6.2364926183813	6.35049724708413	5.88089538707557	6.37702456415534	5.64879411259039	5.6256044852185	6.20471086581639	6.26491169307446	6.10822573122769	6.85067799827786	5.96380437349925	6.67161688297534	6.39819398911543
NM_006540	NCOA2	6.19846787790002	6.55223019569079	6.54881369489489	6.44622627864845	6.66795936174653	6.73416564993202	6.66015866641476	6.80359982780189	6.18802489326967	6.87678951712107	6.13005589570555	6.22944652931739	6.37663489987552	6.64484714082345	6.44040200284442	6.80842408737908	6.30292805092567	6.90694916949104	6.68573392561132	6.33936356897699	7.01141734059326	6.91383013431458	5.76660123957775	6.05963795274897	6.71694388360076	6.475100455605	6.44744282352836
lincRNA:chr6:44006347-44033347_R	lincRNA:chr6:44006347-44033347_R	7.86126226260491	7.46124268281208	7.30615838157906	7.03011717511864	7.05774643548185	7.6289926056014	7.01594348739001	7.36064239280565	7.82854076038461	7.41065768789006	7.49697060322405	7.47343114618211	6.97659288159947	6.92603014186506	7.08658073067383	7.39034146278024	7.31049559694618	7.22029537921631	7.20468442018543	8.68951436153149	7.73376020030858	7.84545403554379	7.31169952316767	7.64666379384186	7.18510211254734	7.39150249864053	7.31832617500421
NM_000327	ROM1	8.20204429062619	7.91222637830287	8.66653311201081	8.64293334145945	8.05181213070033	8.09427262271166	7.93824078771349	8.38628109341416	8.45698376510168	7.08909311578797	8.09752017288382	7.84996352752368	8.12068566493023	7.9050136464615	9.07134719758145	8.55464811128671	7.70143228560974	8.42436218418775	7.88799505896862	7.96962630735235	7.63993004929994	7.92989242097013	8.52383517336576	7.60252944143961	8.16229304951434	7.81368958862385	8.39591905134214
NM_004187	KDM5C	8.33301429225447	9.33350321217377	9.57782713367643	9.26983133058948	9.23669541257804	10.1706231941052	9.86402012778882	9.33012554143508	9.72832798155085	9.80678195562234	8.86851861261289	8.31299674423199	9.59402594841613	9.2601434676991	9.37520452652534	9.23057307255566	9.64199690360935	9.53871226652787	9.67054238091967	9.31363101753089	8.92069795129725	9.25912353331044	7.85317008933049	9.75253673808671	9.60962376732505	9.29254860526236	9.0520039924835
NM_001039580	MAP9	6.50852747457445	7.55325097529493	7.2802871149953	7.22238163606262	7.793327125627	5.81664359242569	7.10653212654479	7.48114050806189	6.35222623789771	6.52562625388286	6.45736740892271	6.48321167266621	7.59626629157216	6.99912453354569	7.42604059505804	6.93620799816707	6.584003600354	6.02251741549518	6.539228661507	6.4640338942183	6.18411179366618	7.28895285635157	6.17344642746854	6.79695343121997	6.9339758517755	6.35357225136328	6.20420771167945
NM_001153	ANXA4	8.93177169250535	9.09080804661215	9.60777392874168	9.42826147847375	9.90727847054071	9.98852145370302	8.28417795599025	9.07922713747158	9.08466303894165	7.34362789134824	9.6012532469261	10.0026181315864	10.022486635903	9.60473118099388	10.0782279640418	9.86806913006484	9.56896505002541	9.83492820119522	8.05526370480332	9.3030247849088	10.3306994203082	9.27321292280684	9.81169833567343	9.23754115510059	8.08780446568338	10.0402516311536	9.27329163361942
ENST00000415479	XLOC_001851	5.80559146054519	5.79277925836149	5.4522946178992	5.4778926644773	5.45048098511765	5.64527099796734	5.52676175747805	5.60582975582734	5.84248413084301	5.60762781586664	5.65902350820694	5.63437243745432	5.6229337964824	5.50329020301016	5.54049867686626	5.66685242188133	5.5561543220768	5.60284676225396	5.65916118783849	5.57013018113093	5.53560557345656	5.50028053576868	5.59552079201558	5.64117965352256	5.41573675815248	5.6649080061723	5.63885043403023
NM_003273	TM7SF2	7.09392256334636	7.16241735363587	8.08584906805991	7.80153302697344	8.08624369237905	7.20141830607544	7.24990848762376	7.39531881884997	7.65859209287197	6.26235480346477	6.72751725967233	6.86735984519106	7.29168863348358	7.0798200009125	7.60476988826754	7.36904765969421	6.85130165267189	6.20873505865582	6.84899671715669	6.57047225605724	6.2720516428048	7.05176441914709	7.88730766639708	6.37184289124911	7.40740067198609	7.38926902628973	7.2106180644202
NR_024359	LINC00086	7.35937307414042	6.8406430649749	6.71650103156335	7.29146674135183	6.7679952304663	6.60362634498619	6.37974966936153	6.68489886724531	7.83094522377797	6.47190742025781	7.63226821549951	7.4131443305814	6.51828783460574	7.86648413393284	6.4233860805693	6.92540608314137	6.81826260830447	6.61428917199067	5.89065513947983	7.44318037213871	6.77384565986735	7.26491169307446	8.26273247098162	6.79013900739009	6.62247023449437	7.28645875134512	7.06424234355625
NM_020376	PNPLA2	8.48364305802217	8.99736096596282	10.0903960146672	9.19756775651144	9.31789709187125	10.3174449173674	9.4691039402714	10.2615828629721	9.59778654107874	8.62951274745825	8.76333094611343	7.99818744230112	8.549014511762	9.4660036072091	9.03003648434208	9.2441939163828	8.97691184209956	10.3702047673208	9.67143997216244	9.87143225354215	10.3466720188689	9.92752401863564	9.67189484185855	8.10238818561782	8.63070916303603	10.1007749571732	10.213920051832
NM_013417	IARS	8.71406879942757	9.1677848252047	9.41127533719738	9.25022009272489	9.37417976182962	8.31205987407767	9.60311168906047	9.58895665674033	9.74316956186677	9.35047357768148	9.40223132557428	9.20663810477057	8.84438249752233	9.99907996275212	9.36320287319807	8.75603060658183	9.76841675214717	7.64794827386134	9.12355566047695	9.37331305778597	7.94123970888774	8.88209192938796	9.63878651665834	9.52812610238025	9.99238988778025	8.83313099385241	9.19379275061122
NM_012118	CCRN4L	5.64261906375275	5.5244577617616	5.67726660504099	5.78098493886587	5.59053358607316	6.61470984411521	5.88613203544172	5.92735469816823	7.03593805127598	5.89758618831843	6.55327272413534	5.85014217838651	6.00674683244058	6.78042259427061	6.11031551230416	6.5316042533576	6.18558341410821	6.81698362325538	5.43391325527177	5.44908967441584	5.70637267389483	6.26491169307446	5.69567572358356	5.82673006114313	5.97662549162619	6.1283994637638	6.4703974136362
lincRNA:chr20:37054632-37055125_F	lincRNA:chr20:37054632-37055125_F	6.60330841902004	6.76439772144594	6.36181847997157	6.68670060970776	6.01154675382803	6.22799405769784	6.43081094069753	6.86789646399265	7.61911951145322	6.24167677635242	7.18076166270254	6.52892846580683	6.28949197938695	6.62706480857162	6.38764810505373	6.41399052150484	6.21556766699802	6.61932915979201	6.25981050495951	6.84118242383503	6.4166467521405	6.91494031874464	6.59927528084175	6.56136978240352	6.68770060631041	6.83180487305236	6.68670060970776
NM_001014	RPS10	16.2641935659412	15.9882825187603	16.1994215723912	16.4787748126517	16.0596908771545	15.5065717311135	15.922446732093	15.8297743479673	16.1900174244671	15.4961337322226	15.9950890743604	16.2995273470568	15.5162994386609	15.9349775535245	15.9978727058456	15.6490481254658	15.0748187057603	14.8316491028581	15.9931944027082	15.5872447652587	15.118444165075	15.9657940692423	16.5579218093074	15.9373963563472	16.2494521217757	15.8187318582475	16.0149115293342
NM_024887	DHDDS	5.95419631038687	5.79812459600407	6.14392979290937	5.86895480494308	5.94016675048282	5.87739369836402	6.02236781302845	5.61344745957421	6.60309642944639	5.71777432914637	6.03970242403373	5.90000421002328	5.94686451107754	6.24262972427914	6.21279165105417	7.49722456583114	5.82273014794452	5.84082287366721	5.4808190460547	5.50688842469095	5.70637267389483	5.78696968186724	5.92464286458614	5.71973105674985	5.82781902461732	6.16791986555194	6.58474779798382
A_33_P3329133	A_33_P3329133	5.82454966520031	5.75030023266782	5.4729518843961	5.30690797853645	5.77535160472318	5.79515837539423	5.54931712215449	6.21529030565123	6.5444677224931	5.43438994288255	5.88648047042491	5.45332943432205	5.48128048698007	5.73953953783003	5.64385618977472	6.61470984411521	5.42242524467572	5.63972830415205	5.59778654107874	5.35805459826221	5.49139502519044	5.71503044425833	5.61091937182293	5.58345891013077	5.56158799234735	5.6728294016411	5.60627300696657
NM_032128	SLC10A7	5.79406722920501	5.99727600873335	5.7838486564203	5.93132456888778	5.94944904895971	6.22544265599198	5.84110542125436	5.82056203846824	6.20300518534163	6.09068263183183	6.1493134955771	5.84712563550474	5.79856337545239	6.00729915907637	6.14109976948866	5.88593954773176	6.1489279110985	5.60660742138669	6.36763536021862	5.70985032496174	5.56703730727217	5.69750516108416	5.66395776741085	6.0980064500989	6.16720588454148	5.64250668554864	5.67064753182028
NM_001077526	MTMR14	11.8019825546047	12.1840783471928	12.2407700407557	12.448831648122	12.4717840655452	12.1811256288044	12.5265411570276	12.0888308205867	11.4537042299805	12.4982651165788	10.5208711967301	11.2374660680442	11.6958993876014	11.6922916839919	12.2663431583468	11.6931757837085	11.7969434732533	13.5980109472867	12.6579117403936	12.4361835577397	12.8250524706235	12.2651880513818	11.0203996100465	11.4950126855843	12.2186843133622	12.3385732445677	12.0037839193043
NM_001012288	CRLF2	8.17827358273277	6.5284820183204	6.42170419757655	6.39329851430986	6.34290009924457	7.24317398347295	6.63890130783196	6.86117554812874	7.43534284585041	6.48174178036239	8.17085501092244	7.24846977807725	6.70597790168252	6.52132000527034	6.71011763204345	6.65340811580112	6.69984507842358	6.66086181000483	6.78145339197935	6.77196101552241	6.80247020552689	6.71933992348437	7.63257982391879	6.56790176627955	7.06424234355625	6.85362145574883	7.3062570309818
NM_018285	IMP3	10.2401494037831	10.1190774475629	9.86070337607225	10.3491347494408	10.6236651947169	10.4337815967473	9.82529209259459	10.1239424074143	10.7804865655367	10.8220331165105	8.90564367590305	11.4680604189639	10.4911324956609	10.3525006317158	9.96629931343458	10.366454231735	11.2457007995934	9.59850570206329	10.4389080694319	9.91898370093325	9.67572357250577	9.94894129487452	10.7520574104534	10.2942729832715	10.0320744297559	10.6585489152876	10.9997745593995
NR_024062	UBE2DNL	9.59464451560645	7.77690296568696	6.57850747858386	6.48174178036239	6.353272874604	8.57856138994729	6.57958532326671	8.04899278920277	8.44507398362092	8.19686554426059	9.5772939399948	8.77746668359621	6.50087032638366	7.44163998058901	6.89680810558089	7.70311256798813	8.17474738489916	7.09290812151137	8.2032081493538	7.98941477508756	8.25469121566289	9.0698141594267	8.25799388976768	7.79320847351358	7.1164924936211	8.00482238345684	7.01998778217651
NR_026755	C21orf15	5.79590050248924	6.11314681061274	6.36181847997157	5.80256252323871	5.99871130403143	5.91749995341138	5.82163733508513	6.25469121566289	7.18147175527035	5.71267438215458	6.34695688937888	6.05559232596332	7.16691625156997	6.37974966936153	6.37628045941561	6.98771066060201	6.61649633344974	5.82236596895965	5.62142396927998	5.50688842469095	5.50870028683289	6.36181847997157	6.33219643034119	5.71973105674985	6.31132664980346	5.87599063961897	5.74492991788591
NM_001042600	MAP4K1	9.07292868075364	9.2699446836273	10.5231339186522	9.50172901860142	10.2491590356517	9.4763440367285	9.41771357577017	9.17886453193555	9.67133322001883	7.93991543755382	8.50162165609993	8.15425286947581	9.40412457119051	8.92821246158749	9.44965286478954	8.36353062775588	9.05994086080696	8.21459102009295	9.5780271162953	8.6985108882835	8.95696140269312	9.62936977913439	9.49086257940721	8.53755953644776	9.30581939882293	9.44727264234309	9.07943626476222
NM_006813	PNRC1	13.1083797693139	13.6818940902847	12.5265411570276	12.8842359459714	13.1416487327651	12.8634036618448	12.8398336484173	12.9210678576378	12.2205726664101	12.9727593147549	13.5667743901258	11.5414492925029	11.642232244213	12.5760456273808	12.2731461903634	12.7474647279758	11.7775840971079	13.3850188105388	12.8300426064902	12.5973991504566	11.8758700005639	12.8732436022032	11.9081754602759	12.5107288523226	12.7041275098805	12.1914227955649	12.0394674382785
NM_014380	NGFRAP1	13.6772153290075	13.532886839936	13.2989307034655	14.1683112782931	13.4729578043977	11.805114817022	13.235215398704	13.3243447213857	13.4844889204767	13.0216205922024	13.0246620290142	13.6632789231014	14.1869317517378	13.2168865477337	14.0397151068354	13.0935548724997	13.3780082301887	10.3883708823135	13.2245497248056	13.0451179901276	11.801181278359	12.9998102746408	13.2246210958295	13.5658783762249	13.5344977279786	12.1207663440755	12.1827524466214
ENST00000476050	TRAF3IP3	8.27658572161351	8.72192251370056	8.31550313201771	8.35122432376451	9.43708526057689	8.85294752470744	7.28425760969791	8.63163169917665	8.12562134262413	7.44529734727963	7.93729671682139	8.63620728384881	8.96112259357159	8.67853307918599	8.95625027969728	8.43137959732295	8.69630993897129	8.86564273998254	8.51859232158186	8.37778659336116	8.41536728043073	8.46701207557549	8.04995933123541	8.22276870333421	7.46568486022309	8.88473349549261	7.45967930074443
lincRNA:chr5:1701400-1723250_R	lincRNA:chr5:1701400-1723250_R	5.48128048698007	5.49047844635346	5.44152142077953	5.38715571766298	5.39427893911205	5.5409306197936	5.41471543318958	5.46083615716221	5.6092315154843	5.42386625865358	5.38887833881199	5.46504158697988	5.54975716944809	5.37503943134692	5.38887833881199	5.35905926058756	5.55195539483284	5.47758482042919	5.43391325527177	5.54579190344048	5.55896729218821	5.4678384118446	5.49185309632967	5.4808190460547	5.47943383707561	5.55195539483284	5.40209844357135
lincRNA:chr15:25343889-25364579_R	lincRNA:chr15:25343889-25364579_R	10.1328393633131	8.38067750722289	6.89551036775758	7.05249042186384	6.984947343246	7.72441640335525	7.43116924072194	8.13537948954544	9.05148086534133	8.30794888409451	10.0204045711114	8.89377823279037	7.13266496681355	7.9146413986682	7.00498285228976	8.42662418543291	9.07201772771737	7.60680175721654	7.76790067401593	8.59240364268117	8.19282117742884	7.51491126486135	8.93731075936729	8.09049053394791	8.50691675254355	8.85241803982401	7.57537716751432
NM_023037	FRY	8.64730422921863	9.21480479494805	9.27322946424641	9.41990000161726	9.76292773672518	7.55316299262429	8.04595463334607	9.16361373846421	8.2252074369435	9.50610919069283	7.88220633222792	8.8916535293721	6.58775073254592	9.06060709538025	6.05497247846038	8.94029261996633	9.46903123881146	9.8806002601782	8.77353957264201	8.30097350305495	9.02339794162694	8.63320283891662	7.27705487614873	9.02197141378406	10.0909535889319	8.92336993573009	7.81689222377859
A_24_P67408	A_24_P67408	8.73253087069387	8.07307041961431	8.74986942739684	8.97230288334962	8.41986991256067	8.50427987982397	8.61867390755256	8.42398627820699	9.36969081231744	7.23032929417012	8.94312178395805	8.87247701138225	8.77896885538157	8.94861753289651	9.13839980647557	8.48332635236318	8.29822625921983	7.84297883178833	8.30632213895577	8.69860545792414	8.30064672440831	8.8469902112096	9.81999656213163	8.55217503326531	8.61360531806338	8.66607179837476	9.15590243457544
NM_030787	CFHR5	5.58269924795448	5.64914820351751	5.20592327874451	5.30343870937288	5.32314434290722	5.45447345103783	5.33029408718549	5.35356588902778	6.09056737924036	5.3167197755803	5.46868270612071	5.36057610630064	5.42255118128712	5.40582070339408	5.36883820778839	5.60222319070713	5.3510889935863	5.38405924112458	5.41612629633317	5.36482441677071	5.32697327631461	5.3109582778925	5.36690110387717	5.43326083341526	5.43164007399523	5.42583628234917	5.60696541779065
NR_038862	FLJ42102	5.96874906601556	5.93073733756289	5.4729518843961	5.46083615716221	5.51322001183555	5.52132000527034	5.41471543318958	5.73296688390655	6.92599941855622	5.53383029151084	5.67706520976728	5.85014217838651	5.51817540950995	5.59053358607316	5.76477682932906	5.73567689819763	5.67968115797429	5.66432029233444	5.54843662469604	5.46830402264125	5.44152142077953	5.60775301959526	5.88717708803424	5.80256252323871	5.68209167656498	5.79701297783614	5.58839340612143
NM_001719	BMP7	5.99677609912571	5.82491329344191	5.58539181036303	5.61344745957421	5.65984302948026	5.63641747070613	5.64591571195302	5.49916252319221	5.58367380475258	5.78510211521048	5.83289001416474	5.87599063961897	5.61049759282829	5.73953953783003	5.73760951073163	5.62685628142796	5.656782364219	5.5994878325977	5.64879411259039	5.91749995341138	5.74876789578357	5.53782852513006	5.81981413878424	5.98315648983659	5.52132000527034	5.73490312770931	5.74492991788591
NM_005621	S100A12	11.2105930761089	10.6152749291938	9.90540849592079	10.1484765821783	12.39848413615	12.7754780090356	9.25337478018603	12.2585071471763	8.41884651107002	13.6171525752351	9.17615533574846	15.3956316735892	8.60405013731968	7.58286778481939	11.5250383386358	13.5199503515946	8.89704589760914	16.600970879226	13.1656405648954	15.1495486717897	13.4797766558437	13.0841226505581	12.6259224269941	12.7575358550459	9.77426936576764	16.9132365458291	13.683887529578
NM_006149	LGALS4	6.10018321801274	6.59718741732371	6.96952046455589	6.52941550916316	6.59179053858696	6.37811076062295	6.57767839576734	6.19896394849504	6.79431734670864	6.3311623989749	6.0478276483054	5.89964704790592	6.47640011031173	6.40583821076571	6.64966105227777	6.90246542105317	6.16112150874699	6.46332677264966	6.60424728612412	5.84000031984236	5.97443877349453	6.41915738364548	6.20105602137658	6.1390908671247	6.33749944021924	6.1804839923637	5.79143130090283
NM_153710	C9orf96	6.10283806713726	6.252800573197	6.14392979290937	5.82636689058341	6.00450139223494	5.91749995341138	5.96809075204526	5.80588203265873	6.92599941855622	5.86930741280036	6.32963619002263	5.85833629497936	6.24303793792229	6.61070849773926	5.79441586635011	6.68018368159249	5.97711634336018	5.70043971814109	5.85904663228612	5.76250068627334	5.59437792746502	6.0703893278914	6.31702491410538	6.44341720954233	6.53760669149529	6.1283994637638	5.70439773170978
NM_175617	MT1E	9.31701649936492	8.8225893422657	9.14533854647816	9.98533050013974	7.96792468818622	9.62823147496931	9.10199703233659	9.87416431096726	9.80733907489638	8.7686987517978	9.44400770193149	10.1160932494433	10.9445348002625	8.65629579031392	8.44671159461101	10.401825251135	8.97941992194311	11.2313325134782	9.73654213627333	9.85393440984396	11.9108255273346	8.6712888819433	9.315229363203	8.9230888863204	10.0994790357436	10.4298087137881	9.61936259218705
NM_198046	ZDHHC16	7.41471543318958	7.38265490254288	7.95253326116423	7.69597393456906	8.11753179234734	7.98909033700425	7.13090146038121	6.8207260249412	8.56453060081634	6.43057202456866	7.69019756951618	8.7584135941201	8.21383328309929	8.32809786212757	8.78444789531223	7.42176429860099	8.32456632834157	6.88813438835287	6.467605550083	6.28368370163595	6.95917398654126	7.56561893448359	8.97748437259555	7.13185696060879	8.06212325419693	8.68289428856948	7.4967681972893
NM_019887	DIABLO	10.5851747995545	10.3103099073073	10.3621391841964	10.6850509091794	10.3666015647033	10.5688292366962	10.9150299277797	10.1975559790733	10.9682379736654	11.3639250892087	10.8063686931567	10.6405083524332	10.6948865879178	10.5284614091681	10.1752590514376	10.2504317257273	11.0531704671657	10.5124682060372	9.81267368913782	9.63982021146891	9.73988415402739	10.3679303213519	10.7949660886761	10.396703772238	10.2901118726677	10.6650254810253	10.5354520090424
NM_006771	KRT38	5.39760371028577	5.41298640598437	5.62885789452887	5.40575099731719	5.42530583473267	5.48378811757995	5.49292096850167	5.39289648986712	5.53246704437032	5.75954917046304	5.31502618598615	5.42576171171874	5.41419649616613	5.52233268992724	5.49183448535991	5.57455200965949	5.3373065632236	5.3460719923756	5.43492720703153	5.413637889981	5.42664220473973	5.51070615286561	5.49185309632967	5.4808190460547	5.45691188997908	5.47546798473604	5.63348264460534
NM_012257	HBP1	8.99903425428613	8.78783637932941	8.80064018273504	8.84738204471123	8.40723018589982	8.26084551859812	9.14670291042802	8.67137298233426	8.5105118676565	9.59222880182406	8.46958637605852	8.42080979597648	7.64085932516086	7.75347771211146	7.06143206882419	7.49700217411523	7.74721994909039	9.35342325268874	8.74541113141656	8.43120377869217	7.71985559416554	8.18568048296693	7.65903720960313	9.08085901676579	8.66229092214101	7.86387184802961	8.98916398883382
NM_003194	TBP	7.30357061772882	7.91837475573586	7.6661608145574	7.89376198929529	7.75896994534362	7.24612387964481	8.29850673082103	7.53383029151084	7.25109198792674	8.57112500989803	7.31560245663795	7.60141736184934	7.54691900071325	7.67203991625588	7.6417914497025	7.50348841781806	7.89425132512711	7.79326443079935	7.77655200271315	7.58244981664582	7.11321494391287	7.50924354469374	6.47177713835076	7.75587010052059	7.92607997734663	7.21598120469224	7.37229360809134
NM_016127	TMEM66	13.4782188811881	14.074062596072	13.3104707771276	13.6155491785002	13.5334835684635	13.1782535718439	13.7669843374371	13.4175737718125	13.3271736763537	13.5558182088238	13.2480736907738	12.621060868714	12.7575358550459	12.5377730699191	13.4084529552807	12.6153964592709	12.6582911909813	12.8806849787061	13.4745063000298	13.0392054819602	12.6014955652267	13.0228037264363	12.4176208605715	13.5647993595246	13.1796625493238	13.4492555240962	12.4305048222781
NM_015571	SENP6	6.36013510949512	6.51361238025568	6.19061464386639	6.29001338325196	6.76073967941001	6.14181453959386	5.94340169880959	6.08390183320402	7.01758502712891	6.13581857445306	6.7581779834415	7.25114498694271	6.49641730189358	6.93006025587701	6.89272865288519	6.94065130495114	6.7121950728401	5.94349170694767	5.987575765694	5.68849988342315	5.65927832167551	6.29719627174205	6.90276758356563	6.04392041943897	6.41449777112829	6.69591854536528	6.00997280019819
NM_001040616	LINS	6.517050676436	6.8406430649749	6.59491105449554	6.81213145399794	7.84028338034554	7.25684892037003	7.28037309611488	6.5215443571938	7.23997351644302	7.90181507041815	6.31314217638664	7.03782146543497	7.42230509518235	6.95153451066336	7.75812801560822	7.6786252882752	7.89312814564377	6.84710210094363	5.98803540906504	6.30716827534201	5.90000421002328	6.16217550183738	6.37330019660839	6.54070926267143	6.79682762484034	6.78715630563581	6.81176458939561
NM_014966	DHX30	8.94401818064208	9.0387471202652	8.80044239422626	8.75562342429799	8.69807365610528	8.61007048572715	9.41525957338456	9.2337022983026	9.47170655292881	9.35021965465685	9.12234000827471	8.9811829480857	8.86250687260922	8.88837639067998	8.53938559280177	8.78716656350366	9.17917937041628	8.18179195505867	8.85325206984212	9.36386629209058	8.55078414138469	8.8856481008122	8.70633240449426	9.43554329545789	9.065319662749	8.45175737751269	8.59114919126886
NM_001280	CIRBP	12.323185795518	12.6543953043559	12.8264173964251	12.6616573202225	11.9776055931905	11.6054503408706	12.462099277273	11.715672133641	12.5006250239476	11.9733640732182	12.2405122191344	10.4805238973081	11.0234601512334	11.5964259723019	11.5927860014993	10.9862702289034	11.2919306477915	11.6583390032936	11.8267394842343	11.5379706309631	11.3352823502114	11.6891522356212	11.9771941893112	11.8537084248486	12.4673646119012	11.4957153405941	12.0669371721673
NM_006730	DNASE1L1	9.55229666211562	9.72820753455967	10.3044365930153	9.82941506556908	9.2359972479602	10.2895347398277	9.22280963950737	9.78407354709595	9.9847427856611	9.05758781843336	9.73121874875196	9.17176899393096	8.72563184402285	8.62851518713377	9.6391665393723	9.1057150435847	8.41406582357729	10.4466448679299	9.49964880885401	9.61973003010102	10.5972302479267	8.26520758855756	9.827952577374	9.35851532338811	9.48828725657969	10.5326338441426	10.369328683624
NR_024389	FLJ16779	5.79590050248924	5.83361298839229	5.84763905090611	5.4243462769714	5.56420394055436	5.67444450960815	5.53649701138452	5.58367380475258	6.74416109557041	5.48220292629596	5.66228689518191	5.58539181036303	5.53383029151084	5.69269021853616	5.57980079560538	5.73567689819763	5.79441586635011	5.70043971814109	5.62142396927998	5.50688842469095	5.5244577617616	5.64303155697669	6.37330019660839	5.68409736997976	5.52132000527034	5.7640185139156	5.66065811144595
THC2741838	THC2741838	5.48128048698007	5.67444450960815	5.50189403875901	5.2683916160033	5.20666554825733	5.63641747070613	5.41471543318958	5.54931712215449	6.79460152944037	5.41084502163713	5.5471148700998	5.55063686157345	5.44389076774152	5.50462039240355	5.64385618977472	5.73567689819763	5.4045333724884	5.44104708408583	5.33934102597305	5.50688842469095	5.35905926058756	5.50143914515887	6.13925898335516	5.45755677101686	5.43438994288255	5.39672709011677	5.70439773170978
NM_006100	ST3GAL6	6.87581516129474	6.50122041730055	7.48051047111927	7.31676184895893	7.15369422982416	7.87539787802583	8.26209309245116	6.72509051818675	7.33229952412889	7.8862469121953	7.34197354779372	8.03585829117821	7.26377692619969	8.76587319817886	7.51733321055456	7.65366165632219	8.31642363373186	8.44581861266781	7.37118544600812	7.56458503700316	8.04708804324749	8.10344867918931	6.98277104566161	7.15112183121225	7.4001086740769	7.4774701561822	9.32727987134788
lincRNA:chr5:111791901-111904001_F	lincRNA:chr5:111791901-111904001_F	5.73606362787181	5.65412452522855	5.45755677101686	5.28434491207921	5.65984302948026	5.44625622988956	5.54931712215449	5.54931712215449	6.75907972422568	5.50552803322675	5.57850747858386	5.34898101463675	5.40404671536087	5.64303155697669	5.67726660504099	5.46876948321663	5.4045333724884	5.5994878325977	5.45755677101686	6.59074742955401	5.4277019406495	5.43152745178297	6.57559326922846	5.56202431324615	5.47943383707561	5.71738266495477	5.42194458665332
XR_132708	LOC644093	6.42602508445636	6.30038524818813	5.77572784544533	5.78098493886587	5.99871130403143	5.79515837539423	5.77535160472318	5.98348226494035	7.16784820198781	5.88717708803424	6.45473992331257	5.53915881110803	5.85762560775273	6.14945680960514	6.24371803742147	6.20945336562895	6.32963619002263	6.13896655504953	5.4122976430462	5.58453306328953	5.96545448810313	5.60775301959526	7.43790065824895	6.29094040240368	6.3016921556431	6.16791986555194	6.06270149641534
lincRNA:chr2:133030255-133039255_R	lincRNA:chr2:133030255-133039255_R	6.27159641933722	8.53408050600042	6.42170419757655	6.20471086581639	6.60161162959671	6.31469652565629	6.25307081671955	6.80053016771918	6.96611400584759	6.29960053506522	6.34695688937888	5.74339186332564	6.44743750813528	6.53416390118764	7.32063939891879	6.98771066060201	6.6492048442774	6.30586632142196	6.14305516721366	6.59074742955401	7.62737754278453	6.02901108665907	7.72796906206782	8.8302209110873	7.61402618960949	7.08564317099747	6.41399052150484
NM_024010	MTRR	7.04444083186039	7.22154895964026	8.48181823020796	7.56796623064437	7.54310326030156	8.56666865904717	7.7645663390984	7.33938572958998	7.99285353773688	8.01964176149363	7.77453502006009	7.48587527465693	7.87465813793596	8.18348997339005	8.73659589887441	7.91871225470407	9.11398568173498	7.27558112742431	6.85806982829412	7.17934578179425	7.234253174454	7.125946478336	8.28446273233639	7.08197102824731	7.70286707785631	7.29651914532044	7.7956438870573
NM_006445	PRPF8	10.2390193919389	10.8926723568544	12.0793566244497	11.0152030891654	11.0352172520341	11.1776414427909	11.5175864679204	10.9923886065758	11.5527920495085	10.6257845961563	9.79187175748104	9.04572001577464	11.1064925908084	10.8677514787625	11.1536853049156	10.4300394212562	10.5728695275756	10.8622549043525	11.4503372920176	10.668107402508	10.5750375938076	9.7800304291936	10.2887990297027	10.6476815894753	11.1518311676154	10.9354562088674	11.1983259489361
NM_001721	BMX	5.94073367767486	5.89847471546011	5.62885789452887	5.86203607208447	5.88703145437731	5.55934045490469	5.69810797231042	5.88672786184189	7.67542315170047	5.72760635807713	5.85637263018979	6.09140643822569	5.67780375889613	5.6650365619516	5.5321536215665	6.02882666998197	5.66729113785956	7.80244405284789	5.52562001029313	5.54433686728331	5.56703730727217	5.83463068962169	6.70075373125397	5.65008825005868	5.53155382091409	7.1860509611713	5.96407070822016
NR_003133	GBP1P1	5.5059610370316	5.51923731036033	5.46743010710108	5.31070824661356	5.49809701104947	5.38666381402644	5.45320753137093	5.63504272853547	6.12322270687793	5.45994394743896	5.57154971592317	5.58582648069333	5.36570263920131	5.37362964035322	5.58661548247792	5.48086776477427	5.52175988632289	5.64492664036097	5.55029496848448	5.47129383077587	5.74495612493237	5.44712359855049	6.70550060809207	5.3756948321095	5.82366680069572	5.55893337679676	5.61249240790361
NM_000377	WAS	10.0528211831276	9.11738418205671	9.40334177388223	8.41935420170935	8.66277309424107	9.52162070342371	8.40136191403946	8.796573051501	9.74741317674387	8.78281649211388	9.6154371233147	8.01850678217556	8.74764397052409	8.81705209072346	9.36073068632215	9.23834168518706	9.55822824200189	10.280671535987	9.08190454097817	9.58368609027353	10.0414451760029	7.39173995762309	9.79696814904643	8.97676985229238	8.80252535057219	9.95614694713164	9.61568726979146
NM_020929	LRRC4C	5.6569866107035	5.80551357523344	5.90207357931074	5.34796930699299	6.27239650903748	5.59736090453903	5.44767364776113	6.90138411930197	6.5016666098879	5.41084502163713	5.59053358607316	5.55063686157345	5.54975716944809	5.48542682717024	7.6932878140052	5.49916252319221	5.57980079560538	5.54137323217347	5.59778654107874	5.39574832817903	5.45802571138858	5.64303155697669	5.6480020967432	5.65984302948026	5.94820033991454	5.78061006682508	5.79181407116183
NM_032977	CASP10	9.60142592212252	10.1066750989648	10.1057869385313	10.2960640344879	10.4992906785803	9.98702032730631	9.13839980647557	10.7271972245023	8.82350372318724	9.54120726844368	9.67089646755634	9.37435641059132	11.1654723322162	9.18342270960793	10.2225103025548	9.88472655288874	10.4306616227536	9.28794319229146	10.74767750933	10.667580449492	9.98185265328974	9.42235015241497	9.17456906525974	10.4525648432798	10.5195520136162	9.49491271414079	9.27309622372628
NM_003886	AKAP4	5.56367819256728	5.6646290848881	5.63484280073847	5.4425912170668	5.45999794383421	5.63590270707359	5.52935710754614	5.5985606321634	5.81696411907119	5.49386547976135	5.54270360296267	5.47154444189226	5.5456477856397	5.55754897084415	5.75119317003034	5.62685628142796	5.41347930858206	5.55673257280677	5.52562001029313	5.50688842469095	5.56852170366206	5.57147530958729	5.6022504520502	5.98862915430819	5.52132000527034	5.79701297783614	5.76837199452387
NM_020159	SMARCAD1	7.72183658894737	8.85585320705261	8.91540003698466	8.78573794644914	9.01157010713211	8.58141110577499	8.86446882579752	8.81851258036268	8.02377357743239	8.77757053952895	7.87062648225702	8.85976171591478	8.61196841025811	9.35108088206694	8.79504055537468	8.27805108109992	9.50705721952919	7.27749944971038	8.76276145204984	8.83814403986874	7.35800782044535	8.91122996042074	7.57507707782126	8.92155028456434	8.8893079802191	7.63940772302801	7.26891242131177
NM_022059	CXCL16	10.1308970725288	8.535459534779	7.52366834077917	8.26172484793474	7.72644684700104	8.79864048580162	8.43938301943246	8.40096720588918	9.14988264197521	9.09039272944509	9.86705682943674	7.53142662330078	7.76664956071177	7.42486245319289	7.9097743083123	8.18296333991509	8.46673477754896	10.7163964295898	9.33877052344197	9.31658432545283	10.2169261187527	6.90811823338602	9.32319468123434	8.63601297486674	9.00353182928416	8.30023454271939	10.6831074747707
NM_004551	NDUFS3	11.6190237612623	11.3671213603679	11.6156199496084	11.665075451398	11.2878634569791	11.3116233591288	11.4949052827512	10.9978478623253	11.5785528412991	11.5831325517111	11.2846944394661	10.8197132855037	11.4085710612628	11.4481959572089	11.3564308606424	10.8692564632299	11.5669955241598	10.6002398597092	11.1882204351888	11.0722128376332	10.5836440831554	9.55946129820767	12.1305547768539	11.6886184126209	11.2470914580349	10.5624590749788	11.1670967015874
NM_020415	RETN	7.22303633790187	6.27825031472636	6.34010442401938	6.92362461136832	8.17339160253719	9.3887246169505	6.26718797696542	6.45121111183233	7.14829498547077	10.654751091782	5.80809080324718	10.4492370972954	6.06270149641534	6.39329851430986	7.85362145574883	6.44696511289828	5.91920385704737	10.1996372935106	8.92955431573285	9.90605307418229	9.6836463320128	7.78318534710414	9.5078795687256	6.25090744980487	6.10313791023111	12.9449995884788	8.14829498547077
NR_001534	TTTY7	5.82454966520031	5.4673726507297	5.66065811144595	5.38715571766298	5.28751451066109	5.71346016378669	5.39672709011677	5.51682562456114	6.60309642944639	5.3570492358237	5.51682562456114	5.525353011583	5.44389076774152	5.52176867423396	5.45050431258202	5.46876948321663	5.37553597068788	5.47758482042919	5.3630709282149	5.24684237233121	5.22826898767312	5.67927901301256	6.70182625841205	5.43391325527177	5.22689381357139	5.33168474562546	5.70439773170978
NM_012260	HACL1	10.1185549157261	10.0669826067532	9.68195054067448	10.2321677122656	10.1480837450691	9.52462845249997	10.2968416873588	9.22191875216603	10.0148876146005	10.0999936678945	9.93887845421863	9.93182098106858	9.66139642300625	9.95740622009055	9.7496264298527	9.88034841990986	10.0563400711615	9.58396593616248	9.77447289221865	9.21554645474102	9.50196386459163	10.1100054313594	10.078591725657	9.81582891273205	9.52555440814373	9.58593495581673	8.83272034997159
NM_024840	ZNF613	5.91271828933417	5.96413454744299	6.22413952666975	6.39329851430986	6.71894868414885	6.06485822191817	6.74780935808245	5.80588203265873	6.80256252323871	7.73190084110455	5.73953953783003	7.57093993385429	6.57634937041645	6.42074224052082	6.49574083993544	6.2818306985764	7.03232128705788	5.8325283911422	6.14305516721366	6.02395232174445	5.59437792746502	6.21999821187249	5.90792072420701	6.20638647000114	6.0309035596557	6.05992381765206	7.53377468239715
NM_017506	OR7A5	5.42782962089838	5.54471449839859	5.260586477854	5.32743864276472	5.47011813987281	5.48296574546569	5.77250290879778	5.55024971465686	5.76786561541414	5.52543933902453	5.4999869174068	5.64055482668447	5.49972794824501	5.33342755871405	5.41560320224737	5.4329622470425	5.42498208280092	5.45788954964894	5.6100287286451	5.48234547769153	5.81948836775618	6.3476637776368	5.59309761821884	5.45736615066323	5.39056299635936	5.30319731834255	5.39976050496388
NM_018298	MCOLN3	5.53054064129273	5.57911870993566	5.59328946530114	5.56768450928932	5.63683174064176	5.71346016378669	5.61968205637412	5.6145889237044	5.62892071999306	5.59788596030883	5.57711689223656	5.59736090453903	5.57334615591766	5.51319453331876	5.43622444961767	5.55340830994613	5.58602212133394	5.6392579166385	5.57311158288739	6.15766692829514	5.57667260982661	5.61646999896296	5.58494333200557	5.52311384453271	5.58308384754046	5.58367380475258	5.52132000527034
AK126671	FLJ44715	5.96874906601556	5.73296688390655	5.45755677101686	5.5316042533576	5.72051300530064	5.67444450960815	5.89654865138706	5.51682562456114	6.3350074569058	5.61597112501229	5.66228689518191	5.55063686157345	5.81139763147913	5.91442784640219	5.76477682932906	5.57764462267244	5.46830402264125	5.76117127588687	5.45755677101686	5.44908967441584	5.41132939130456	5.8703647195834	5.59309761821884	5.57288966842058	5.4122976430462	5.61218396945618	5.66065811144595
NM_005225	E2F1	6.48374745674414	6.01401560372729	6.98432182655956	7.83146364378159	6.60647632857058	6.14868362824537	10.1632463298508	7.35534999152712	7.5720767200728	7.3417261269631	7.33751403560146	7.74129076705986	7.85023294142648	8.70542172767419	6.06924489797242	7.21590154290573	8.97070624765902	6.13886682906795	7.71850898796982	7.19965173638411	6.80148621948209	9.18290473197911	7.83688263715178	8.05605414381405	7.73501988710751	6.77586671284615	8.13735370570576
NM_022789	IL25	5.58215998512824	5.41392927445116	5.57141111737766	5.49916252319221	5.56420394055436	5.5499489559909	5.57671507272037	5.50507663965835	5.53886524294847	5.50552803322675	5.5471148700998	5.55676671047051	5.44389076774152	5.43152745178297	5.5229182695945	5.48396600320442	5.63268367843713	5.56484052438352	5.63732516372715	5.61593874609254	5.57667260982661	5.53782852513006	5.62685628142796	5.50280339589022	5.46849530404623	5.49829510870221	5.5460799019326
NM_001016	RPS12	16.8291854463058	16.8789373354665	16.6432534649848	16.2024534706762	16.6432534649848	16.6773368114329	16.2873771716371	16.8669120131708	16.9767077912486	16.8291854463058	16.7515263136995	16.6826403854008	16.6062963504217	16.5565406949487	16.5612242197252	17.1596579478787	16.6636676935438	16.2933104964675	16.8201864431845	16.8365252185102	16.3404243744064	16.989573957523	16.8201864431845	16.9579790964718	16.6636676935438	16.9208069162456	16.6692680859681
NM_005167	PPM1J	6.0786464285667	5.81725778694814	6.22413952666975	6.25657938369649	6.27239650903748	6.31469652565629	6.22909346338327	6.3115861506659	6.69009777391963	5.93073733756289	5.97891470559086	6.09833292646926	6.12397356283619	5.8325283911422	7.15069022342943	6.10792694381005	6.07895134139482	6.48726582683402	5.76250068627334	5.35805459826221	6.93310047493137	6.21999821187249	5.90792072420701	6.05404220757964	6.29120359588081	6.8599340623694	6.53427508727231
NM_015906	TRIM33	8.35598027002436	9.51561536888849	8.89704589760914	9.18496387081558	9.26484468914807	8.0670117280833	9.21678049631588	8.90864995385741	8.48508175360889	9.74683818937434	7.69019756951618	8.16307456773768	8.97738215166938	9.08150245959186	8.7492708732494	9.30009103078303	9.00002012674355	8.43060189124859	9.39455456358337	8.35453276031929	7.67646085520665	9.10088756655087	7.28520403285453	9.35103386417825	9.52064674009165	8.4302135761737	7.80891822116809
A_33_P3359846	A_33_P3359846	5.83866368886774	6.49116593506834	6.05559232596332	5.98152650995369	5.96281339804582	6.52042224852645	5.98511003792234	6.25469121566289	6.65596508900049	6.87756898480381	6.40890591510745	5.90000421002328	6.06270149641534	5.98250471885605	5.99677609912571	6.18402519848717	5.94552744421549	7.27152972516247	6.204431409149	5.6687837034181	6.08958289312471	6.31028817933149	5.525353011583	7.24616374442421	6.34429590791582	6.77120646788968	5.70439773170978
NM_004081	DAZ1	5.61091937182293	5.45332943432205	5.28698672757824	5.49916252319221	5.39427893911205	5.61428917199067	5.59053358607316	5.58367380475258	6.19770815795585	5.64385618977472	5.63683174064176	5.70479293648992	5.63765992381082	5.57505295423735	5.54667401599678	5.59224344706251	5.22716895327679	5.63972830415205	5.62142396927998	5.35805459826221	5.4277019406495	5.43152745178297	5.20666554825733	5.70439773170978	5.52132000527034	5.39672709011677	5.42194458665332
lincRNA:chr13:52490949-52502949_F	lincRNA:chr13:52490949-52502949_F	7.9619870648765	6.71797012137587	6.61376315928171	6.27239650903748	6.43831661744561	6.99419178129917	6.32861082036973	6.63765992381082	7.69139457853808	6.83992360601927	8.03310831181194	6.4057492975843	6.6039442009066	6.39329851430986	6.19742734140199	6.18402519848717	6.23758556922213	6.52825874275841	6.74088902216524	5.97072220747775	6.91903355721351	6.52064674009165	7.12131149024735	6.94452383023353	6.67171796512923	6.84710210094363	7.01998778217651
NM_023945	MS4A5	5.94669596530085	5.92713238794839	5.62885789452887	5.92524065744838	5.88403965648048	6.02306727061969	5.88006238779399	6.00993830906093	5.79287831157037	5.93103064590236	5.87092006597578	5.78502847393261	5.84755199008712	5.70795068339412	5.77231842986199	5.60073748127341	6.05945670184062	6.22795001201094	6.00257057724836	6.04660872378433	6.16877955077405	5.77699876311724	5.76506430243022	5.92187686203731	5.79515837539423	5.85117876510119	5.60627300696657
NM_005409	CXCL11	5.66361866577768	5.6815848679426	5.38240702888349	5.41925611594703	5.51764923835862	5.65206883707187	5.44638136499711	5.5589554352307	5.9862072201565	5.92630933943382	5.56869294715411	5.61071958006514	5.4625856273608	5.37502165178906	5.4366923931698	5.56791221769941	5.47331590363056	5.57677860081483	5.55029496848448	5.47112315448441	8.58443212812551	5.66115528499462	5.50647955785233	5.50665706344086	5.4458657400609	5.74959814611225	5.87838048034609
NM_002121	HLA-DPB1	13.8883056563546	13.9499856006035	14.4907255503239	13.9099720827648	14.1157276205708	14.0076029882182	14.2858758969762	13.5312073796665	12.5888518055376	13.622832980566	14.002739684952	13.7416024132824	11.6969426947806	13.1243036686285	15.0835297827853	12.6407194289222	13.2507213840007	14.5240108032478	14.7461641317797	13.7708098774443	15.8603651009242	14.8825004484588	14.0533695679426	13.6542795938215	13.2117362318275	14.4907255503239	15.0045716151677
NM_001003699	RREB1	6.15090777527194	6.54037716329359	6.59491105449554	6.88560922512946	6.90689059560852	7.1893304006149	7.06447332875342	6.61974836509524	6.92599941855622	7.45121111183233	6.51209140734955	6.44790974874208	6.8873511898918	7.17763309657758	6.99846954533109	6.86135281605806	7.38098665395321	6.91254722215653	6.69766263347052	7.09351188592314	6.56005982918922	6.84817580109804	5.65984302948026	7.04860363940383	6.87001237007844	6.79404446847423	7.81689222377859
NM_012217	TPSD1	7.52543416938416	6.31281365707117	7.93182936071527	8.26028272681282	6.72593247386071	8.8490445454247	6.01960487459327	7.6606131145658	7.16655445865511	9.33723013661766	8.18409041559933	10.5171562637865	5.97942318666693	6.71247841866023	6.18025200084885	6.93512510771655	7.50854387504962	6.64965173525683	9.41815281560231	7.18597209375001	8.17905269389032	5.90453493149617	7.52533544035852	5.84928961865178	10.4478081386249	8.17497339087124	9.1730378427234
NM_138286	ZNF681	6.15090777527194	6.45661843274581	6.00674683244058	5.9906307685073	6.24303793792229	6.01410019704485	5.94853410395094	5.90379578918565	7.18147175527035	5.93073733756289	6.17192735435346	6.31314217638664	6.49539822484397	6.71090480709552	6.52423386247647	6.23430422957961	6.32128389079499	5.40355989401632	5.54843662469604	5.31780020926469	5.27692198847389	6.45191756497999	5.65984302948026	5.98315648983659	6.0562119072659	5.73490312770931	6.03876225127912
ENST00000355691	ATP7A	6.4372467656792	6.04813652104427	5.67726660504099	6.39329851430986	6.80080747575288	5.99613045353835	6.70508926904532	6.29094040240368	6.82509507319908	7.1879882600536	5.76307005878914	5.99548451887751	6.10822573122769	6.21723071622067	6.2867227636143	6.69905184401685	6.47920283955035	5.65207669657969	5.95452869030791	5.46830402264125	5.44152142077953	6.02901108665907	5.45802571138858	6.50983154623445	6.7199265836243	6.3115861506659	6.12957741446479
NM_138343	KLC4	6.84154188441765	6.27825031472636	6.11448601501689	6.53760669149529	6.68309487182193	7.03058831983342	6.72879513917809	6.53938040623033	7.02932667126951	6.1433467680314	6.22593041117105	6.02648392150069	6.96372181820519	6.26491169307446	6.54975716944809	6.98038442730584	6.39231742277876	6.50178032880499	6.31637851638818	8.05845566156933	6.08958289312471	6.61302641913903	6.23128976453573	5.71973105674985	6.46620758966267	6.33373039650473	6.17221317803758
NM_172387	NFATC1	8.93895329541639	9.94313518780633	8.90386734306878	8.50863239743512	9.91088432500222	8.77610366943279	8.17051071503845	8.22470676706096	9.77787941485759	8.53295114292879	7.72345770638874	8.18259246848365	9.56859461732533	8.36717064789148	8.9550886624198	9.42506916833931	9.61243403073285	7.4043741615925	7.31519739683141	7.08157453838138	7.47022530310663	9.13931082809615	7.5098910095656	7.79102165380019	8.36321242919171	9.44387068011752	9.40206648220041
NM_138732	NRXN2	6.7933013857687	5.93073733756289	5.67726660504099	6.11745758154818	6.05249042186384	8.95003508730903	8.08062721100085	6.73616029409456	8.99736096596282	5.91032150100879	6.88351608723471	8.41138992608023	9.63431840172242	9.92392167613636	8.67252636749872	9.76933017874486	9.50118320446321	6.52825874275841	5.64879411259039	6.14625953914176	5.8325283911422	7.62341122487944	8.54840910048963	6.08655329301749	8.13475633471913	7.01823992740578	6.81176458939561
NM_001006617	MAPKAP1	6.29370239722297	6.11165168917239	7.44103145892638	6.98042380456257	6.71922189765605	6.03049433772826	6.64580469773642	6.24822932010513	7.73733869717022	5.7310938894187	6.39304667606812	6.07261442173455	6.53564939500931	6.51113115887932	6.7240401327543	5.94442933134006	6.1069123029695	6.47702549533811	5.94064759776228	5.98643891571417	6.23257632905382	6.66297654237987	6.94484237438224	5.93887012988704	6.55261659884554	6.86921882460067	7.00552300423487
NM_024512	LRRC2	7.64693226721381	6.22262806689319	6.44660176990595	7.20798989278858	8.66225634696049	8.40893117575141	7.40865616394296	9.54233300974014	7.1419116668929	5.8475864871402	6.53382599614976	8.75689113650829	6.77576906839984	6.87870409386505	6.36487149151613	8.45873777964431	6.40859833790203	6.1804776117406	7.5840913793834	10.823744301869	8.62642509600632	7.82247075590643	6.76940026950432	6.38092959761119	7.02612814406526	6.21522499571181	7.07543009430477
NM_001955	EDN1	6.31272816069079	6.88048909241885	6.71574157332059	6.27130887337517	6.9354080552247	7.29265030236512	6.33980656218057	6.69829521006112	5.86909003973844	8.49071186087937	5.90274938458694	5.87645690447872	6.2242179415174	6.41397464838751	6.72373048284883	6.41399052150484	6.28715291422393	9.84957422721282	6.4318331900382	6.31568468378573	6.95580204142006	6.54793189292798	5.94563698526214	6.88463109771628	6.70750151578918	6.2629002203674	9.98032449938061
NM_032645	RAPSN	6.27547028965383	6.00508384876205	6.45183828466546	6.2390377370835	6.19983787236754	6.36252589827908	6.29637033144027	6.29657749485838	6.6455277042925	6.07049768023631	6.40974029323057	6.22141381718745	6.19093150040761	5.97004868386366	6.05922127572871	5.95931861408552	5.95257410209896	6.46081263017751	6.21381805046171	5.97072613757792	6.04475314240061	6.44559662757634	6.00888140049931	6.66319594030996	6.19497115188531	6.41366097132386	6.30133087670709
lincRNA:chr8:32772708-32913758_F	lincRNA:chr8:32772708-32913758_F	13.4123789314916	10.4743795456297	10.5358030276296	11.0026543054542	12.0780411762865	13.0878132432615	10.3613328638332	13.5404117605459	10.6288881365422	11.2758002611058	11.4736695151117	11.0905755960063	10.6214893830901	10.554629961323	10.0934364291883	12.4973849736051	11.5763797412031	11.4988563281206	13.1166804579972	15.2947704748827	14.3270022058639	12.1578341281246	11.72937189786	11.5549245461724	10.5845599068743	12.1261006119756	12.1599051157686
NM_012459	TIMM8B	12.3010566705596	11.3401655604968	11.1759557769327	11.6978804469104	11.9243524098487	12.0568694689601	10.8773692950527	10.2030640041167	12.0434949006462	10.4288243066487	11.6887456141261	14.0760499484923	12.5782433726663	12.7304339400827	12.3960333832515	11.7046401147019	12.4870394025203	11.5605324795962	10.5295817071103	10.1048914538281	11.2384329522997	11.2356751187769	13.3172384413686	11.4772711372136	10.0272670031934	12.4491322138462	11.9864364478466
ENST00000374274	SNX12	11.0132129889364	10.6549236694582	10.6403159586661	10.6031891787178	10.4599438483749	10.7834309291376	10.6927773832942	10.111023857968	10.9393693219682	10.7909069863791	10.0664832630761	10.602340963337	10.3895698845662	10.1767786724834	10.4312737281359	10.2848736623292	10.2895084469105	10.3923174227788	10.2212073238389	9.32134832415026	9.90243972096779	10.7270087604915	10.4974313103084	10.7903019461892	10.3415267653926	10.775016432701	10.4841179861906
ENST00000379421	DGAT2L7	5.51547457557129	5.50234878897267	5.25117804814401	5.17335590684259	5.32295822348585	5.61428917199067	5.53649701138452	5.44104708408583	6.56311453852352	5.38592401346378	5.48450644752761	5.2683916160033	5.53383029151084	5.39525869809088	5.42194458665332	5.57764462267244	5.37553597068788	5.44104708408583	5.43391325527177	5.31780020926469	5.35905926058756	5.55327272413534	5.35402893805439	5.71973105674985	5.25225993423962	5.6728294016411	5.57202344501366
ENST00000400512	ENST00000400512	7.28394822217957	6.252800573197	5.97203613747831	7.37211880635696	6.51276867598301	6.81378119121704	7.00305604727429	7.38493789241316	6.71424551766612	6.56920462161272	7.21181878214912	6.71601100233379	6.48381577726426	6.1746403957604	6.10103769871615	7.04431604933268	6.55765515472542	6.95253326116423	6.53716292186986	6.89291138481567	6.6635072773561	6.6873006908426	7.37043832271805	6.84010350439732	6.3535249397817	6.88395240813351	7.36794511369715
NM_022443	MLF1	7.20484410078659	7.22894793261575	7.1697475648665	6.81632097603687	6.82810547937553	6.02136571515534	7.61956918357345	7.35264701022359	7.93538933841328	8.46010042669101	7.86118190632826	6.347182175288	7.35735180474147	7.82766498221058	7.06719064056923	7.79061902876548	7.3146139476089	7.91902419825163	5.84641417277748	5.98124736280334	6.27901904121238	7.54207728592993	8.04644306839406	6.7305188952773	7.16457516587767	6.89345507440262	6.66277791437068
lincRNA:chr19:11762275-11767738_R	lincRNA:chr19:11762275-11767738_R	6.87581516129474	6.3807393418688	6.19742734140199	6.57936981874156	6.45919739588479	6.86330132706084	6.60859805991281	6.49459847306849	6.88613203544172	6.48174178036239	6.48220292629596	6.13016602934072	6.61091937182293	5.96281339804582	6.05497247846038	6.60415606595447	5.98511003792234	6.73015470649548	6.25981050495951	6.90792072420701	5.85477935274147	6.27718775158432	6.39941526662922	6.99030660379616	6.3016921556431	6.44412748856261	6.42722303772696
NM_004911	PDIA4	8.01144096284954	8.53288328854341	7.78763785245702	7.90898441989069	7.96366719107821	7.94917750779919	8.1315477056765	6.82427252477926	8.67858826839092	8.1662777926918	8.44620607731518	9.17287537253344	8.37977987250089	8.30652105231441	7.27845229071003	7.69119898546431	8.63943994122469	7.87696248350153	7.275703715375	7.41905468228634	8.16368032775834	7.67030358567305	9.14011131153602	8.32847459143775	7.74511031518035	8.82117913923715	8.47221556220981
NM_025081	NYNRIN	6.98575665587962	7.87131291200096	7.60108005761302	7.27706047558461	7.43480847792755	8.16465277107415	6.66614397739978	6.98562417694571	7.48622270272889	6.7473568343664	7.43619757348566	6.79048324074595	8.1702607369861	7.19787380211968	8.11741031520869	7.58432041903123	7.2200495011176	6.39013555644027	7.70359555999168	6.92947264791789	6.58179010331888	7.21539427199557	6.82005572995533	7.02234984227043	7.26613820090586	6.73277180209617	6.70939293582
NM_024508	ZBED2	5.6569866107035	5.66428451741835	5.57892421604621	5.78098493886587	6.21771931654138	5.6253533213484	5.67936817682346	5.70479293648992	5.60708364640353	5.69885346724914	5.7140198213298	5.62878808872041	5.64806335305981	5.56528928676205	5.57069439397636	5.60954986424524	5.69884119051056	5.77145283336945	5.62329032683457	5.62665838335381	5.66756777832219	5.62539228828597	5.67775937653191	5.60055501477905	5.68209167656498	5.65772423269692	5.5626480845745
NM_206948	TRPM3	5.95201790634211	5.71143142375827	5.53563930363084	5.74977998560997	5.72116324159742	5.59736090453903	5.68723659506993	5.64515562297488	6.20879840256732	5.67582209628471	5.89332380788899	5.77604045330149	5.73323818267734	5.45731398815695	5.64451458255293	5.70679334997125	5.67459970485841	5.79133752048265	5.93854783126532	5.96638638028026	5.69657821437631	5.78607820464532	5.73344400819761	5.89254509251445	5.61477415913839	5.7586780239192	5.73743693827317
NM_138574	HDGFL1	8.12581933858102	7.70321146739115	7.89672162603398	8.14952939255693	7.92218085462119	8.01656954288513	7.95991915889379	7.76363920668562	8.18933040061491	7.90542998650332	8.20226378260442	7.56027823734056	8.26326920037266	7.54601248214909	7.17092652528738	7.57224004962947	7.54126259180831	8.07494422362319	7.61007569048843	7.63226821549951	7.41471543318958	7.86577745008775	7.65795638681958	8.13148953540857	7.32430915198885	7.82113618574405	7.73262777390729
A_33_P3305335	A_33_P3305335	5.44908967441584	5.40063551117536	5.45755677101686	5.30690797853645	5.48450644752761	5.55896729218821	5.5077946401987	5.54931712215449	6.77214959078454	5.47202350917687	5.48450644752761	5.48956128482169	5.69169367567627	5.27159641933722	5.46923479366766	5.62685628142796	5.4045333724884	5.66432029233444	5.21999821187249	5.05000408770104	5.22826898767312	5.43152745178297	5.45802571138858	5.45755677101686	5.34898101463675	5.71738266495477	5.24466963842523
NM_002381	MATN3	5.69652511928766	5.56389848498629	5.50893056779841	5.36756251232798	5.43939269331983	5.61670590089818	5.57671507272037	5.56649546345354	5.64646398489541	5.44714494648847	5.51568322164883	5.62878808872041	5.51292225929517	5.47709088350839	5.51547457557129	5.53808058258855	5.34035880029455	5.48735829760622	5.48036713387112	5.52490545611458	5.41148031937019	5.41855521006389	5.66858537375208	5.51194505300873	5.41323099424792	5.45935922475769	5.64337905936601
lincRNA:chr6:42725472-42759772_F	lincRNA:chr6:42725472-42759772_F	6.77156997857794	8.46306414961055	8.66296110919551	8.37384862898981	9.2256895228533	7.84706850261104	9.24879186081334	8.91197877899785	7.40620996803859	9.08933308440844	7.95201266296801	6.69929320498857	9.02527732561397	9.31645573829078	9.90281132317721	10.6895191648322	8.36184078637287	9.41866893537285	8.29393329637077	8.22108080535019	8.43346863747315	9.54647252323904	6.64707062873278	7.69642587367725	8.93151104878022	7.76186303729232	6.61907795689247
NM_022462	HIF3A	7.0634721256954	6.33475213524495	6.34010442401938	6.35717494444931	6.15727474466299	6.41869594960205	6.30038524818813	6.93823537532516	6.78734290526627	6.57807611513592	7.4148966042115	6.39305330396834	6.34290009924457	6.39329851430986	9.79484517599199	6.18402519848717	6.22964285220975	6.68489886724531	6.08321336824898	6.17049738591357	6.2246908048732	6.55656079448112	6.62205181945638	6.75316898493717	7.63148889986707	6.67161688297534	6.44341720954233
NM_003590	CUL3	6.31702491410538	6.27825031472636	6.28513796480145	6.33104488441796	6.5881792134047	5.99613045353835	6.27692198847389	6.12957741446479	6.02205070234669	6.89221753122967	5.71306732646884	6.11031551230416	5.99838895009401	6.0630097975258	6.05497247846038	6.20945336562895	5.93747891544194	6.18530022732923	6.65351048178839	5.73838183143578	5.63185263288368	6.10523506879502	5.64385618977472	6.4347473552567	6.21861512765105	6.05992381765206	6.15090777527194
NM_001732	BTN1A1	5.88334152192009	5.82491329344191	5.67726660504099	5.88648047042491	5.94016675048282	6.01410019704485	5.87669233955542	6.00450139223494	6.17763309657758	5.80477637795583	6.52703010911858	5.84190125545971	6.18161373185275	5.75641335639443	5.90138411930197	5.7165990174391	5.81323148839427	6.08837181641906	5.50280339589022	5.46830402264125	5.63185263288368	6.02901108665907	6.13925898335516	5.91613538008583	5.82781902461732	5.99322146736894	5.96545448810313
NM_006201	CDK16	10.9977879238575	11.6806305949392	12.6536217094423	12.5892986653029	12.2105976678564	12.0955184763343	13.0077812341947	12.5461689795235	11.3219452679579	12.1066513841008	11.1317217159899	10.1883154394088	12.3853286849462	11.6311321498621	11.4074081285355	12.4380121751435	11.7868541232375	12.8870501007625	12.4542990795573	12.5420233240573	12.0006417798136	12.6179840558342	10.0869437686316	11.8998794786339	12.4426121079368	10.8044491281081	11.1833596732684
NR_024100	LINC00323	5.6728294016411	5.41326524539025	5.4122976430462	5.56768450928932	5.56420394055436	5.87739369836402	5.56289655936757	5.56529252058102	6.03247872635971	5.43438994288255	5.7279204545632	5.37354878712178	5.76098126007614	5.57505295423735	5.49916252319221	5.69964681070652	5.5233379176932	5.65207669657969	5.31573182892346	5.22276040885047	5.35905926058756	5.4678384118446	5.44104708408583	7.20051332127574	5.79515837539423	5.6728294016411	5.42194458665332
ENST00000441217	ENST00000441217	6.517050676436	6.54579190344048	6.94067016254058	7.13903966768306	7.04251927173802	7.53321847333756	7.55272398309914	7.60240724812505	6.4031946701738	7.14676867001272	6.46876948321663	6.1367714513534	7.01346225980656	7.07788386443832	6.88839536005141	7.55562993513788	7.29284746816834	8.46352437327118	7.50507428419301	7.62100525064669	8.0803226521986	7.57521506998329	5.97433263944958	6.35579154675365	7.4244662565998	6.8972404255748	7.83261880539604
NM_182584	C20orf203	5.6728294016411	5.75030023266782	6.22413952666975	6.06885503545615	5.72051300530064	5.65412452522855	5.90860706819754	5.78210897089849	5.70795068339412	5.62351574149055	5.56158799234735	5.50280339589022	5.63765992381082	5.70795068339412	6.22744404051966	5.66187987161005	5.20666554825733	5.54137323217347	5.45755677101686	5.39574832817903	5.4277019406495	5.83758288344257	5.39035323589825	5.6092315154843	5.70439773170978	5.52132000527034	5.40209844357135
lincRNA:chr6:22144105-22144213_R	lincRNA:chr6:22144105-22144213_R	5.64261906375275	5.40063551117536	5.4729518843961	5.34796930699299	5.51322001183555	5.59736090453903	5.47804729680464	5.70479293648992	6.05466245481228	5.48220292629596	5.51682562456114	5.60711891437332	5.61049759282829	5.55634182278139	5.61176256006487	5.83902377748583	5.37553597068788	5.49231102207257	5.3630709282149	5.58453306328953	6.84118242383503	5.60775301959526	5.62685628142796	5.38838637118885	5.34898101463675	5.58367380475258	5.58839340612143
CU677518	CU677518	11.5387224462186	8.8891779920207	6.59491105449554	9.10388724543774	6.78229622445718	7.72441640335525	9.5596502247647	10.4896616277677	11.038884704307	8.17156999509848	11.2821700423086	10.1036999481208	7.30736346713082	7.97552046423627	7.7052374125009	9.44687652156844	9.27466102320863	6.59725447578011	8.56365934236704	6.80597413231345	6.81469689739877	6.89195725007776	12.3045224497153	10.6692457395147	7.21300003763691	8.86674905115608	8.59613649953055
NM_002296	LBR	11.8426758904809	12.0137852825555	11.5533270931395	11.9102570428225	11.9415047515108	11.5083241072166	11.6337433104211	11.5755732552588	11.0709672689186	11.9868828715765	11.947199251939	11.8688641818495	12.334351824645	12.4134244677016	11.3051124905417	11.7392723929666	12.3981635902493	12.0371520444153	11.8849949639973	11.8709916385048	10.893315889661	12.1393236199819	10.7815196239947	11.9047515238969	11.636044893177	11.4353706346769	10.565939018108
NM_001009814	KIAA0564	7.2127181662012	7.50359592012964	7.30586547469889	7.5014725296729	7.3751363831303	7.5135644260587	7.31334851904522	7.30537111571316	6.37186549280593	7.04022640568317	7.76137427534065	7.31191431682709	7.39305255364307	7.90330937889458	7.68357672688643	7.37494917204974	7.52422565409263	6.85442559449488	7.43580559259433	6.73584179292779	6.39398247243882	7.24423136298253	6.96118383067802	7.18934619723734	7.90049384869768	6.35672043758283	6.78579493608729
NM_021181	SLAMF7	7.36164282858372	6.66892947167374	7.27907942467283	6.20676569210297	7.37209107516301	7.4417352352235	6.71622366607102	6.49550587491029	6.15450583407379	8.70351288539265	5.92815654456214	7.80267672624363	5.82625605172489	5.75944483088319	6.24041745526813	7.86114928830718	6.0786939638797	10.5211483284681	6.7933898021101	6.46894463830508	10.2749034838995	7.44530278751286	5.67775937653191	6.17635589354388	5.8191583625064	9.40998011536366	10.6463658822438
lincRNA:chr21:39590005-39628130_F	lincRNA:chr21:39590005-39628130_F	5.6873006908426	6.14480388868945	5.84763905090611	5.92633835783674	5.80551357523344	5.99613045353835	6.06516606253406	5.75831840756374	6.05466245481228	6.24167677635242	5.86400922454358	5.98673597638013	5.87669233955542	5.73953953783003	6.55480808958413	7.55129627883528	6.02680005934372	8.4461380488499	5.64879411259039	5.46830402264125	6.0518692399206	6.41302340563762	5.81981413878424	5.71973105674985	6.16044772313879	5.7640185139156	5.64303155697669
ENST00000426318	ENST00000426318	5.73606362787181	5.61091937182293	5.64426832948354	5.60076248593423	5.56420394055436	5.71346016378669	5.89654865138706	5.70479293648992	5.88717708803424	5.48220292629596	5.77572784544533	5.525353011583	5.73876783680019	5.48542682717024	5.51547457557129	5.73567689819763	5.46830402264125	5.66432029233444	5.3630709282149	5.39574832817903	5.63185263288368	5.64303155697669	5.59309761821884	5.4808190460547	5.47943383707561	5.97662549162619	5.38740193236464
NM_032602	GJA10	5.61091937182293	5.5580926664925	5.25117804814401	5.15842936260448	5.39427893911205	5.55896729218821	5.41471543318958	5.66065811144595	5.93175058473614	5.43438994288255	5.45285896471381	5.50280339589022	5.54975716944809	5.47016496458375	5.48450644752761	5.56158799234735	5.16159980548461	5.40355989401632	5.31573182892346	5.35805459826221	5.45802571138858	5.31236437330865	5.525353011583	5.24358204316762	5.34898101463675	5.52132000527034	5.42194458665332
NR_029635	MIR221	5.56246050222631	5.89654865138706	6.44341720954233	6.08397312130298	6.13016602934072	6.61470984411521	6.30846905537864	6.5215443571938	6.29698173775713	5.90276270998584	5.97891470559086	5.57591736111815	5.80256252323871	5.93983104482897	5.7071618943964	6.57418802912698	5.85121361923849	7.59906269776601	5.95452869030791	5.78771603213784	5.63185263288368	6.1963035282656	5.55896729218821	5.85904663228612	6.3016921556431	5.73490312770931	5.74492991788591
NR_028415	LOC100292680	6.42602508445636	6.06285565520599	5.88334152192009	5.99967793391073	6.01792190799726	6.19742734140199	5.98511003792234	5.98348226494035	6.61838550225861	5.97597076275592	6.32963619002263	6.07100258827933	6.17335590684259	6.03405217513699	6.01537522588692	5.99774402605963	5.93747891544194	6.10703021009784	5.64879411259039	5.6256044852185	5.55896729218821	6.04158093346696	6.10822573122769	6.22413952666975	5.94820033991454	6.13984366220445	6.38296362588421
NM_032588	TRIM63	5.57059317587892	5.45885074204021	5.58631392316234	5.58422349761178	5.55212446400265	5.6253533213484	5.64591571195302	5.5830986375546	5.67176974189339	5.53204357863779	5.58385064027584	5.5632771113458	5.56585546014846	5.55754897084415	5.6922142497187	6.54287726462402	5.46830402264125	5.5994878325977	5.55029496848448	5.54579190344048	5.5244577617616	6.18468691887592	5.51605358886265	5.58125165444091	5.96241291577037	5.58206968214451	5.73389311456409
NM_002247	KCNMA1	5.51547457557129	5.5244577617616	5.57245662172939	5.49916252319221	5.42530583473267	5.55896729218821	5.92735469816823	5.48035745749184	6.51772562149668	5.45989995009438	5.57850747858386	5.60711891437332	5.87669233955542	5.6092315154843	5.64385618977472	5.8738834897202	5.55195539483284	5.66432029233444	5.64879411259039	5.50688842469095	5.63185263288368	5.64303155697669	5.61091937182293	5.7368367763581	5.56158799234735	5.58367380475258	5.55327272413534
XM_003118505	LOC100506533	5.78023509735165	5.54799617436721	5.4122976430462	5.4243462769714	5.49916252319221	5.75374205149521	5.77535160472318	5.51682562456114	6.46690673919944	5.43438994288255	5.60711891437332	5.64055482668447	5.83144297789409	5.64303155697669	5.54667401599678	6.01282404035758	5.46830402264125	5.44104708408583	5.4122976430462	5.16763318993432	5.35905926058756	5.73490312770931	5.49185309632967	5.56202431324615	5.47943383707561	5.55195539483284	5.52132000527034
A_33_P3320415	A_33_P3320415	5.6569866107035	5.67444450960815	5.21695367444528	5.30690797853645	5.51322001183555	5.69647081593815	5.56289655936757	5.64550404265621	5.98998236623082	5.28804210073495	5.60711891437332	5.51592506582972	5.76098126007614	5.39525869809088	5.64385618977472	5.67927901301256	5.37553597068788	5.44104708408583	5.50280339589022	5.22276040885047	5.39525869809088	5.57245662172939	5.17392693199981	6.08655329301749	5.3016921556431	5.55195539483284	5.42194458665332
ENST00000444259	ENST00000444259	6.52658307370067	7.00273466276842	6.80228555237921	6.62706480857162	7.02932667126951	6.7263641490823	6.33615584553655	6.86789646399265	6.96611400584759	6.92455803759562	6.74665827155259	7.15835722604901	6.81176458939561	7.14902123519207	7.45209412422808	7.40914844600504	7.57386354847766	6.26034832231555	6.14305516721366	6.30716827534201	5.7279204545632	6.61302641913903	6.17164147403133	7.14851289877696	7.1164924936211	6.83992360601927	6.03876225127912
lincRNA:chr6:41014072-41020197_R	lincRNA:chr6:41014072-41020197_R	7.34669408354622	6.54126165414153	6.42748289692073	6.20507063032515	6.25939792331812	6.8507286740961	6.68679156570819	6.4630835033733	6.64196274592508	6.4326275706553	7.26525079496479	7.05806243231779	6.48198447700983	6.22303238059518	6.33043481500061	6.70263961260326	6.24770714337206	6.87602476345021	6.5094336211413	6.51070388653416	6.65728080643822	6.7030189646297	6.58259322594702	6.76560817267167	6.48463091697973	6.90781948872276	6.57710705779334
NR_026803	FAM74A1	5.59444981946181	5.91982557288192	5.61664230823109	5.45937998551029	5.46380433570894	5.83957369695442	5.90587402276725	5.93189963086296	6.04385677146749	5.57464855712804	5.68474041952973	5.7821099675092	5.67439297740132	5.6754911201854	5.74413526956755	5.89624264776225	5.52253782926207	5.65965080996079	5.37251059416325	5.37690146322062	5.51331351945488	5.66996856222925	5.65170604214752	5.93461793750262	5.60948668745282	5.58206968214451	5.67642821023388
NM_004774	MED1	6.0786464285667	6.16044772313879	6.44341720954233	6.31586118960867	6.25496110529811	6.27212986176921	6.67323334817626	6.3115861506659	6.30716827534201	6.86383228273421	6.28883312426252	6.52042224852645	6.57634937041645	6.37974966936153	6.4475555827796	6.52221720370777	6.79775415177533	6.26034832231555	6.76193108896086	5.86400922454358	5.92090575065147	6.49116593506834	6.21750770480574	6.37974966936153	6.44672885726181	6.05992381765206	6.80293173502342
NM_018132	CENPQ	6.54582897198858	6.31788954785587	6.01065105400575	6.375941702502	6.55513538150233	6.09843578233762	6.92362461136832	5.98384108356791	6.08587188388912	7.06939797496744	6.10923633438235	8.76062504423913	6.72908658290977	7.08486739492522	6.29146674135183	6.94552428526498	7.14322671614895	5.93399293513809	5.97406568489962	6.02220261850325	6.25466443479432	6.42203661145255	6.91459236914169	6.15253144730448	6.20708114473112	6.85787864059294	6.86023450886128
NM_013941	OR10C1	6.57353899483206	6.22303633790187	5.9558574447568	5.98152650995369	6.28936023243093	7.01346225980656	6.77591592901784	6.30221458731308	6.47538603078631	5.93613311773158	6.91340235527438	6.58603553538638	6.72305141504146	6.08321336824898	6.41809354655313	6.79181407116183	6.21556766699802	6.37702456415534	6.17392693199981	6.1224952400909	6.0518692399206	6.56648901067484	6.17164147403133	6.4347473552567	6.38432122429482	6.11448601501689	6.22813152923455
NM_003425	ZNF45	6.83186429401553	6.46363917313914	6.78356713072942	6.58216678512575	6.64409551231521	6.75106112826278	6.80287259825834	6.05265528958932	6.63537357418852	6.99794486309718	6.10890499105086	6.83039373622867	6.54870243886415	6.56752741075083	6.68326141741684	6.42953679008178	6.84193095632057	5.97046809041253	6.48988100981802	6.11418913502965	5.88755526196854	6.71447666301176	6.31655535078395	6.47361860324254	6.51287241008946	6.23593546661981	6.62581443108934
NM_002717	PPP2R2A	8.74435274324275	9.30152885694112	9.64368955443355	9.39837091059949	9.24716511339611	9.29213130363987	10.2537731499696	9.50095247742473	9.21160929973118	10.152891513795	9.22019483298655	9.14887760083858	9.12435827950369	9.36091983807301	9.32965333363232	9.11044535519951	9.08308823023408	10.2615275358662	9.78502092244732	9.63848540619898	9.44571017982319	9.66663137861637	8.56402589975954	9.76009016714408	9.85923483873195	9.11265045149113	9.58984400307477
NM_013427	ARHGAP6	6.93175058473614	5.82491329344191	5.50189403875901	5.96413454744299	5.77535160472318	5.99613045353835	5.63351424555327	5.64550404265621	6.07742613241368	5.70795068339412	5.80809080324718	5.74339186332564	5.44389076774152	6.54645353841694	5.40355989401632	5.62685628142796	5.42242524467572	5.66432029233444	5.54843662469604	4.93747891544194	5.59437792746502	5.4678384118446	7.20093362573345	5.58345891013077	5.60457970273358	6.78715630563581	5.55327272413534
AB073651	AB073651	5.73606362787181	5.42722303772696	5.61344745957421	5.46083615716221	5.59053358607316	6.03153383272858	5.6736371816403	6.06854798106723	6.15871787276261	5.67444450960815	5.60711891437332	5.66228689518191	5.69169367567627	6.01473785232193	5.7071618943964	5.96710271750768	5.4045333724884	6.43796008833447	5.25873426840017	5.56376827845203	5.49139502519044	5.64303155697669	7.3962377921501	5.75259569065548	5.52132000527034	6.39059890555246	5.57202344501366
NM_014572	LATS2	7.85946939358436	7.89406745983485	7.93355446992095	8.30210351475819	7.69101996811922	8.27076802041713	8.36168864339195	7.72994357635513	7.51942188995604	8.37119884779315	7.89254910878839	7.57143872406445	7.12924215269729	7.14697783611544	8.71616297346859	7.87214688781483	7.42617654743512	8.11767606985483	7.7992418934521	7.33586886755654	7.34613141188512	7.90228326745771	6.84419987284249	8.26460858852828	8.03482882797425	6.91963508067098	8.66910946036948
NM_001753	CAV1	6.29462074889163	6.49813687005308	6.48197237175437	5.82636689058341	6.77214959078454	5.99613045353835	6.10163807119293	6.56235146734428	6.12781012754609	6.01410019704485	6.59352451422458	7.54920708935568	6.37031376454479	5.93983104482897	5.93276312077552	5.96710271750768	6.45473992331257	5.99903358595858	6.14305516721366	6.35100230399141	7.16935238978927	6.70479293648992	7.11255120939017	6.22413952666975	5.90379578918565	6.37826388648985	6.26651885444478
lincRNA:chr1:201509727-201545677_F	lincRNA:chr1:201509727-201545677_F	9.18749347230292	7.73982881932836	7.34416907200727	7.28711869145127	7.36382187559417	9.60256631919207	7.51963625284321	7.94970167038107	8.29034804146705	8.02893217971886	9.0466368277916	8.37015805170388	7.39452394124236	7.20485057385319	7.36644711750038	7.56648901067484	7.34232869714817	7.87949573133553	7.74368037348376	9.45653043223497	8.42464620733586	8.31476125388121	8.69423350087479	8.20023305026157	7.3671963100259	8.15105279161029	8.09611272942943
NM_138442	CCDC124	9.11318402752618	8.63672818430959	9.82559484946338	9.99750210520036	8.89139314643777	9.36504133202401	9.43421120348557	9.04302728359455	10.1601595587434	8.45969507378859	9.37357985792436	9.02260560030601	9.70503988451279	9.66979619208404	9.10719839013116	8.66284636515948	9.20746759765837	9.24894409249274	9.41959908280824	8.61470984411521	9.47663049443399	9.40103186853346	10.4049134591784	8.91523917689898	9.335836940378	9.70937926515037	9.92205339492641
NM_182627	WDR53	7.59734304188779	7.31462565874574	7.65857792686027	8.10328386453192	7.71845677735867	7.86636640135918	7.79060060626608	7.20266379437957	7.45761928352371	7.95194949580123	7.04719210128532	7.83929791669094	7.65567722785002	7.45672006393499	8.06093852135398	8.18074179456011	8.03660646769225	7.20834897397867	7.47061618026658	7.07102115799238	7.18296906934756	7.3707075776925	7.49162407894037	7.29206581997484	7.76214302574141	7.01668551334656	7.56536660307508
NM_024293	FAM134A	8.81099853941988	8.74919498671737	8.64790261800468	8.81342310024733	8.59832944198948	8.63917810101663	8.2243582214555	9.00526300415914	8.67115744025098	8.26852644194843	8.50403036415423	7.59279886894997	8.20660639249603	8.45104544546173	8.09779201961392	8.29125356700569	8.25935868135435	8.7999483213853	8.45394641399738	8.29090920888437	8.82033059783953	8.5614830500692	8.78553330561246	8.49050456585193	8.25090582535003	8.69065705106638	8.51265347586489
lincRNA:chr15:49385833-49411758_F	lincRNA:chr15:49385833-49411758_F	6.74339186332564	6.39476890177286	6.14392979290937	5.70992077115198	5.72051300530064	5.93949526104045	5.87669233955542	6.20499026836222	6.91331686476795	6.04501852752266	6.97367686896516	6.4317662097547	5.98803540906504	6.11270013274936	6.1283994637638	5.83902377748583	5.83289001416474	6.06424234355625	5.67686378637556	5.71306732646884	5.8325283911422	5.78696968186724	6.42506600511847	6.15640817438513	5.85833629497936	6.37826388648985	6.44341720954233
NM_024686	TTLL7	5.96427459619247	5.86129051532621	5.56515053078188	5.69087371240005	5.74874355802734	5.54014364872928	5.69941649943348	5.86615536889017	6.07229270719445	5.60341168899782	5.98806182842311	6.8821063293078	6.38517118997526	6.01357227829726	7.25247295353784	6.42579855981531	5.97396171798408	5.7515011206899	5.4219449871348	5.37466383052383	5.54763485948584	5.81339811559616	6.11254337613118	5.69687755375025	6.25884172334001	5.99196155383466	5.91315575762694
NM_001013735	FOXB2	5.85477935274147	5.89654865138706	5.72324649245923	5.47943383707561	5.54004498745094	5.71346016378669	5.59053358607316	5.58367380475258	6.20917482618588	5.65043633819844	5.73953953783003	5.83397433968808	5.58195375084882	5.8187191140327	5.57980079560538	5.52892846580683	5.67968115797429	5.5994878325977	5.3630709282149	5.46830402264125	5.5244577617616	5.73490312770931	5.62685628142796	5.68409736997976	5.56158799234735	5.68690066448737	6.12957741446479
NM_001101376	FAM183A	5.91271828933417	5.82491329344191	5.4729518843961	5.38715571766298	5.28751451066109	5.32707139816332	5.41471543318958	5.75831840756374	5.97662549162619	5.41084502163713	5.51682562456114	5.61702135075634	5.70479293648992	5.80256252323871	5.64385618977472	5.52892846580683	5.4372467656792	5.5994878325977	5.25873426840017	5.31780020926469	5.32244325112954	5.64303155697669	6.41326524539025	5.60161162959671	5.45755677101686	5.70439773170978	5.4703974136362
NM_052952	DIRC1	12.1578341281246	9.94956619774067	8.00770809513526	8.95581593969944	7.31262368759727	8.37553597068787	10.4899769458848	11.5933177522462	12.4101143753975	9.21240953079213	12.1537239216671	11.2096491814804	7.55590377965038	8.9066114758188	8.31812312598849	9.50575485423829	10.2514993177641	7.73248241664625	9.25012919674129	8.30097350305495	8.23331152198718	8.59170933316174	13.2278372382326	11.6110709185343	7.99479789627198	10.1364510528303	9.44457123543878
lincRNA:chr2:62814221-62825121_R	lincRNA:chr2:62814221-62825121_R	6.05000408770104	6.09592441999854	5.7071618943964	5.82636689058341	5.7391537389132	5.99613045353835	5.72519581722666	5.95020176688185	6.55415027589044	5.98054763733383	6.36231958975114	6.44790974874208	5.87669233955542	6.24262972427914	6.01537522588692	5.62685628142796	5.95353132072731	6.21667657945915	5.70479293648992	5.58453306328953	5.78920757534734	6.70479293648992	6.04158093346696	6.12131149024735	5.79515837539423	6.28856949794093	5.79181407116183
NM_020349	ANKRD2	6.1268729212046	5.79253194915796	5.8315096695766	5.78806630524618	5.72983337210692	6.08744389805202	5.82468505622524	5.9935409162915	6.25128610177718	5.70113625170922	6.22561554535347	6.08295391913374	6.5531465951038	6.02862856202997	5.92631172782382	6.1586901547195	6.04671036549834	6.2472490323695	5.7930083820696	5.66313448236269	5.96478723421093	6.36736638669049	6.43844222239812	5.80963378937632	6.20989175524784	5.98871188553172	5.91528816122047
NM_178140	PDZD2	7.48132559455391	8.02573036428142	7.76701807224903	7.94686868698018	7.67665560383358	6.01703335374507	6.84580992091731	7.99086259703799	7.50368829453982	7.31389834206273	7.57269292087932	6.19048559909496	6.72210125625122	7.12858100651613	6.66366026012922	7.18218452424987	7.35036870109659	6.17782156725434	7.2310578858082	6.85632545806669	6.22652085498593	7.32592180593329	6.18338323189653	8.09868701589835	8.32667088234035	6.62303162806303	6.60534911977729
NM_001001417	TBC1D3B	6.12869404161901	6.26464365869545	6.27346260555072	5.99967793391073	6.34796930699299	6.05000408770104	6.05714078059398	6.1963035282656	5.96578428466209	5.85264097037237	6.31314217638664	5.89100248389968	6.21112347390833	6.35024465231138	6.33475213524495	6.56442172228032	5.96281339804582	6.27692198847389	5.95452869030791	5.58453306328953	5.70637267389483	5.76780611136779	5.85157058943477	5.93377494667852	6.28116833455903	5.93276312077552	5.79181407116183
AB385295	AB385295	7.15597469397497	7.59688191328247	7.91562333215112	7.5723483397433	7.99483829488422	7.63413685724712	7.94632147710713	7.87923314464452	7.74977367541958	7.19095342829668	7.5113008585579	8.06455031560158	7.89347489524217	8.36034546258576	7.63760817628877	7.48565683036577	7.91732945231317	7.24439781646665	7.27898037318701	7.26517967766535	7.08017034868398	8.10497309062949	7.1827490417999	7.74031082629582	8.11240227065666	7.37516358220461	7.17521091283789
NR_038956	LOC100506714	6.45040768731732	6.6554224137769	6.50499819138723	6.55543258808107	6.6432009086835	6.75477937447451	6.59941932183332	6.42441075684047	7.21386454398667	6.42188058685617	6.55983847695654	7.1237274087162	7.38884609647837	6.82268309035	6.7754327296721	7.15079453774438	7.41970981529149	7.89195769104195	6.10923207151264	6.33750200646169	7.31772663888612	6.99743612704624	6.48520704097808	6.35888371174444	7.60473662768018	7.47623640015828	6.71685276650225
NM_004431	EPHA2	5.56367819256728	5.60927099243144	5.41851199447302	5.4137015720343	5.38955362906692	5.64691586023859	5.46286047228288	5.58116483360867	6.57151541054338	5.40259752345724	5.64951193628732	5.55008215021462	5.53396628947902	5.68965271073122	5.50694061135437	5.7158163296919	5.29942328558191	5.50610189264098	5.38768428563055	5.33792740376345	5.49124173657509	5.5993079623022	5.75887024140249	5.55797699547889	5.36806987653208	5.4879970755235	6.04536941005046
NM_207168	ENSA	7.82245563171307	7.77255575025273	7.43947077109776	8.13634056537219	7.98119392242455	8.0773868591246	7.87896053699039	7.97161614540135	8.04245515055544	8.01370744817128	8.33097235020704	7.57403161500484	8.11579573009969	8.30228357276807	7.42883974334879	8.47577881007763	7.40473378505502	8.66889835454911	7.91721176914625	7.51446098188633	8.00889199748932	7.97235359842799	7.55852307172905	8.15321858216975	8.13421860517933	7.31022535269609	8.04701290759997
NM_133463	AMZ1	8.78656025253471	9.61546925296553	9.13074044112507	8.92225548859288	9.7368095089074	9.37024170294274	10.0272839597976	9.24547020286353	9.55397351547536	10.367637558671	8.85054152719114	8.62736550285948	9.18790226533977	9.02841135159922	9.20883120083573	10.0252617100705	9.1934614871401	9.27100630415929	9.10251074949631	9.44463098896437	9.01889849630853	9.80559237119181	8.09983185363366	9.86617992482035	9.24523303662766	9.2800253932687	8.83573770764814
NM_014485	HPGDS	10.3573724189497	9.09954311196859	10.0145304889126	10.3471930925031	9.60050983795235	6.5073960698172	8.26206561960413	7.02640825665344	8.62793554410096	8.52550220443794	6.97182973230159	8.51112921903408	8.26198547130902	8.14077342351942	6.94756263176131	6.01211397378016	9.02786964657263	6.29094040240368	8.57778903171702	8.36769555565451	9.43820782088544	7.49927941786427	8.31220735016032	8.78427323523767	9.89295017935788	11.0087608107416	8.70380256743774
ENST00000536986	ENST00000536986	5.65785615415643	5.73094516723453	5.51486580867327	5.48235564307155	5.71977918483615	5.68604718445188	5.44638136499711	5.65912019803206	6.20105302956448	5.58443319315642	5.95957798112546	5.79829472542576	5.7881922327451	5.60074604546733	6.0598507494378	6.2732626478782	5.66120346012269	5.86677401497652	5.71767386818131	5.50592221849325	5.60259378190616	5.75640831856099	5.67775937653191	5.57173586088507	5.60994553511531	5.82374683461179	5.62452575878369
lincRNA:chr4:15657202-15695627_R	lincRNA:chr4:15657202-15695627_R	6.60330841902004	6.40331642172802	6.21167974730673	6.94895120044142	6.03216383057304	6.81378119121704	7.46515822966426	6.44341720954233	7.18820026001101	6.92455803759562	6.8592241619782	8.94995174030067	7.14887601449227	7.70809853333097	6.65146178073282	6.55415027589044	6.67313237214536	8.54372233625027	6.53716292186986	6.09893442534847	6.24371803742147	8.18781156962205	8.17827358273277	7.41399052150484	6.24194911142466	8.46261912075906	7.20331304084425
NM_032257	ZMYND12	7.67998269314958	6.5909612413426	6.83830351035111	6.66045438412218	6.66371057405775	7.07757872589216	6.19067129374198	5.88089538707557	7.46969995409112	5.77233814140115	6.19123550768772	6.08351731748447	6.69009777391963	6.4072070562542	6.66249036391378	6.55415027589044	6.24466963842523	6.00674683244058	5.45755677101686	5.35805459826221	6.87844509768729	6.91494031874464	6.66736502446888	6.76600824239299	6.3016921556431	7.40562775118035	6.4703974136362
BC033263	XLOC_006925	7.85718125038916	7.98762946206304	7.69627208392586	7.51513661553986	7.96396946991654	7.46836221342641	7.03876225127912	7.52204902149605	7.97907808196167	7.30567092695551	8.27072915448339	7.70745774081206	7.28050566630022	8.40920907235938	7.45209412422808	8.65094915057397	8.99750210520036	7.55096660787961	7.59634951419129	8.12954061805999	8.00826853606943	8.45068104486027	7.45978288148225	8.09885925170174	7.73490312770931	7.78883483408681	7.47225565899488
NM_000537	REN	7.36458665537405	7.44932350993466	6.63060057800459	7.07723854403079	6.30329438485506	6.31818166008206	6.94743338626259	7.6648025671141	6.79424196322599	5.90874824769848	6.35913280840315	6.35785355030092	5.97625325896435	5.94474530777658	6.03980878472158	5.89516967650496	6.08280137715353	6.15269313912886	6.31418966248283	7.09345616090294	6.20066017846053	7.07444340465083	7.39643178369688	6.19898383332239	5.82629903581216	6.52446408490397	8.3523564958957
NM_170736	KCNJ15	5.70479293648992	5.5580926664925	5.44152142077953	5.64385618977472	5.77535160472318	5.79515837539423	5.68509917200661	5.97203613747831	6.17763309657758	5.56246050222631	5.48450644752761	6.12308675098106	5.62393373223399	5.54004498745094	6.19123550768772	6.64344393229488	5.60627300696657	8.22953985773953	5.70479293648992	6.14625953914176	5.87669233955542	5.94686451107754	5.65984302948026	5.5444677224931	5.56158799234735	5.97662549162619	6.22813152923455
NM_001007471	TRPM3	5.86906043733078	5.96323611574961	5.82105827330112	5.75852428336884	5.62518830777671	5.82505786893713	5.65977644679666	5.95020176688185	5.83365503844395	5.78827205900834	5.93393279202971	5.90719681704899	5.74307632500729	5.71637842315986	5.79441586635011	5.72429869173576	5.86612235433204	5.85724875581377	5.85869260031148	6.28322819614287	5.88834827478935	5.66239910349865	5.99246034285855	6.13896655504953	5.85074732229896	5.97087778565994	5.76837199452387
BC028622	LOC253805	5.91271828933417	5.76780611136779	5.61344745957421	5.47943383707561	5.49916252319221	5.83541884047548	5.59053358607316	5.78210897089849	6.76648158307143	5.70795068339412	5.99967793391073	6.01122725542325	5.63765992381082	5.89965902637744	5.54667401599678	5.69964681070652	5.72830926875256	5.67766931126577	5.38887833881199	5.71306732646884	5.55896729218821	6.15163271124061	5.65984302948026	5.71973105674985	5.52132000527034	5.71738266495477	6.08473247446588
NM_058180	C21orf58	8.73407735483806	7.76639552616168	8.18226697706082	7.34958539667094	7.15299626616225	7.34946398621844	7.21358488299344	8.62517148840392	8.48892545370153	7.64371479180326	8.927787947106	7.95621036840992	7.33454640690614	8.18320977594585	7.20901538527969	7.51784435351192	7.31155469533043	7.13229684794438	7.64383590711108	7.4576427552852	7.55073541646416	8.14965330148859	8.43531087533064	7.9217483690436	7.70247017325958	7.90106388737215	7.93552992311669
NM_173689	CRB2	5.82454966520031	5.65412452522855	5.21695367444528	5.40355989401632	5.65984302948026	5.63641747070613	5.52221720370777	5.66065811144595	6.85869150735119	5.61007569048843	5.86400922454358	5.89100248389968	5.71503044425833	5.73953953783003	5.61176256006487	6.13281182842521	5.59224344706251	5.54137323217347	5.54843662469604	5.58453306328953	5.50870028683289	6.02901108665907	5.64385618977472	5.65207669657969	5.60457970273358	5.82636689058341	5.70439773170978
NM_181803	UBE2C	7.19105304009736	6.4874908561663	6.66325429758104	7.13006615955044	6.6206847433131	6.75742270678217	10.147564453065	7.48904296188822	7.17842623921684	8.15247533145666	7.89297800050723	9.80383290411591	8.82068273375204	11.2995999991846	6.90193011966664	8.16606295300728	8.8363404414217	7.55925000260789	7.23282752004318	6.67448408756868	8.5517614309286	9.78361276948945	8.08412129370593	8.35410272828818	7.65143822372513	8.34394719841687	8.02158091941247
NM_032997	ZWINT	6.76060115335786	6.96314379883529	7.25131332828297	8.27069578772905	7.0903393001262	6.4062353808237	9.64340527711567	6.95269965238071	7.36682176239516	7.7276287751389	7.61281585283334	10.1510165388922	8.99447466664263	10.4862675983529	7.46276516765399	7.256174984243	9.43827205612483	6.36181847997157	7.4643415327611	7.65120548842239	6.43128865429159	9.59549726677296	9.22362251196845	8.67414181456052	8.2818306985764	7.15554108327966	8.22110372536788
NM_001099221	TIFAB	5.6873006908426	5.63517394667492	5.28698672757824	5.4243462769714	5.43962313755712	5.52132000527034	5.59053358607316	5.44104708408583	6.76648158307143	5.52356195605701	5.5471148700998	6.27798474729977	5.44389076774152	6.48416115372704	5.82054369381414	6.35049724708413	6.87581516129474	5.62643913669732	5.33934102597305	5.33908647016456	6.93310047493137	5.80293173502342	5.59309761821884	5.55327272413534	5.64303155697669	6.28856949794093	5.93983104482897
NM_001033580	MYO19	9.17791832624567	8.29329640761479	8.76537078951095	9.59073130098791	8.16217036192962	8.12916418460674	9.06199440007543	8.54675564190038	8.85518950946753	8.64565224005156	9.08311177605871	9.19969727857331	9.26548851726647	8.63146828377651	8.89845012355462	8.16744301401259	8.77294979374158	7.48151625452592	8.61840202166895	8.44523374346572	7.4420623397961	8.55823203653313	8.89928001308462	9.23944286083875	8.4816404126027	8.6241780142621	8.72518076675813
NM_080859	OR1K1	6.6409679104499	5.97989468641031	5.63102110834142	6.14945680960514	5.92633835783674	6.13251809025034	6.04938183406151	6.01537522588692	7.32912359629157	5.75183094373013	6.60553243090174	6.50007360313464	5.94686451107754	5.97203613747831	5.75221336786514	5.99774402605963	6.34340782229781	6.05652159816349	5.76250068627334	5.94502572449529	5.74876789578357	5.53782852513006	6.28936023243093	6.13896655504953	6.16044772313879	6.52557673726243	6.49847883545765
NM_198580	SLC27A1	9.92300906826707	10.4499739858104	10.1983661076495	9.81096174768872	10.4580550151014	11.1636945966965	9.43537261392892	9.84606119134784	11.0213964413488	9.26874248831437	10.2550538682006	9.87414705182687	10.7641370269763	10.074829570843	11.3244457826344	11.3796336476608	11.4232810203059	10.4581868744438	9.78918428183973	10.2290247750675	10.3908905839422	9.85091235691723	10.1395330810693	9.58797837884728	10.3276809492187	11.6294021589771	9.20903553629527
NM_021135	RPS6KA2	6.67888783459625	7.44491081488004	6.9421487086289	6.24900364438525	6.697377807959	6.12976394521321	6.61525342892551	6.52535457306336	6.32562890160592	6.01982995281902	6.45493391689219	6.15828845524533	6.63622075045221	6.49048620343452	6.39221146948005	6.03145741839717	6.33921967682554	6.24786634168938	7.18645194458366	5.86637087831657	6.1282900528685	6.49287888286138	6.30281378732223	5.81863718008433	6.19723758144274	6.08085478266264	5.66416573197188
NM_003118	SPARC	9.60032821799859	9.11583244233444	9.06101851191109	8.31136958451505	8.18920911291076	8.06621006230688	9.20998279796805	7.65357224226861	9.80238411786433	8.63725969729799	9.26680000743945	8.76937938585265	8.45647727125988	8.65346778460446	9.42001693586457	9.13510034080706	8.59745831209141	7.19161659052615	8.25070977803241	8.27958095301451	7.89295283680783	9.13420657935693	8.59101255387116	9.42768906140876	7.61881270545474	8.82908182073285	8.09441447345876
NM_001204408	SEC14L1	8.9630447285347	8.4820182789849	8.04499622025488	8.56522223458858	8.02302300107703	8.4161926454661	8.01513337323505	8.94587858045539	8.74810844155337	8.08590374666101	9.01988606280853	8.54704683988053	7.97651721898867	8.16482174679815	8.23558491506744	7.9490203816868	7.99179024375795	8.57173850413525	8.47021498289416	8.29123652881769	7.98316728760911	7.65438147017342	8.96805391664408	8.27432253332481	8.66958540103908	8.51065729679534	7.94712072938973
NM_018019	MED9	9.17092652528738	8.90411847478517	9.12058966612285	9.52723960929672	8.65391987311942	8.84252993946046	9.87899239818508	8.70202422685708	10.036919302957	9.23128976453573	9.0632795069631	9.01350213914926	8.81910703036012	8.59885008336125	9.14172399006813	8.78517219260697	8.85313129635537	8.79483357470825	9.1520312708074	8.34872815423108	8.61720506168473	9.21705757134559	9.31314217638664	9.16863630547374	9.39466173665859	8.42224501668312	9.02642463794205
NM_001101362	KBTBD13	10.394278939112	9.09791925046904	8.48855747132398	8.517050676436	8.30514974563003	9.15431181143649	8.71260069317922	9.63026712502677	9.64167762194237	8.70560770460038	9.94949324566482	8.91992740715459	8.22351908679073	8.56551013805498	7.74348803978919	8.8112599981932	9.150182474849	8.6893241238969	9.7657004876511	8.66657908403581	9.19097105987452	7.65130801081021	9.79583094428886	9.05210221449372	9.55884432998456	9.11864449649862	8.92413382781253
A_33_P3346508	A_33_P3346508	8.07578473238326	7.58592826782688	6.91066414322413	6.93529135620418	6.93672205870994	7.29265030236512	6.97162566288571	7.50722832221659	7.98258620633331	7.1879882600536	7.7344193103263	7.31469652565629	6.6039442009066	6.94243072270668	6.57904650158317	7.27152972516247	7.25846508376633	7.27152972516247	8.30632213895577	8.50303064564116	7.53854924896219	6.54887694059779	7.80066882839889	7.44625622988956	7.1527194326425	7.52400992843785	7.36794511369715
NM_018590	CSGALNACT2	8.91562333215112	8.9414668725571	8.4721395887554	9.00002012674355	8.60198297284621	9.86941758508435	9.33317132691142	9.69542716733311	8.69039714000216	10.4157568560071	9.21046262054439	8.41718947008742	8.24222139509837	8.58651814073081	8.85148135516594	8.83713230876734	9.12301282538135	10.7393466512677	9.62623051909289	10.2703287024895	10.0486425591076	9.47710773634103	7.60224815951698	9.70284055966664	8.90315020138194	8.80376211622934	10.7342257379336
NM_022497	MRPS25	8.12581933858102	9.11251397614826	8.42287571617915	8.68757564463474	9.04169825913212	8.48269273239572	8.28193002695544	8.90263352305575	8.62544793429427	8.53007185728748	8.81666369975016	8.61639130705717	8.72716682874641	9.79747625616802	9.38350373281623	8.55995061271308	10.0442477345944	7.16505054272686	8.67098495900448	8.07299388609842	7.65994493991303	8.43564049899902	8.168528862164	9.05460431796067	9.66187987161005	7.82113618574405	7.28063822430471
NM_021777	ADAM28	7.79142739562837	9.25782466562753	9.31576578128034	9.01673827594125	9.31839700870501	9.6484442398466	8.69145656216667	9.27995071111058	8.04721916938074	8.51560173305211	7.40203620926733	7.46737346391217	6.67527809444866	8.47492899853466	10.7447077619204	7.91586648539104	8.1104479600876	7.95105814951158	8.84595907904017	8.3064687951133	6.97080456667082	8.68340236632919	7.37111436579253	8.32116918831797	9.08222757608407	7.16188590916795	7.06623297929446
NM_000465	BARD1	7.64705704073208	8.07861518246323	8.34096999027138	8.25046915220405	8.03467165247706	6.96730512988418	9.9263215213841	8.19944020512888	7.36946179414525	8.40332705519745	7.99522907676677	8.40896455812648	8.14203857410754	8.57361654760264	8.29059776477512	7.53053564158111	8.34573774499355	7.3709412458139	8.6642692848149	8.31275491143095	7.65455178646106	9.11952977993339	7.48678226094873	8.00459491968848	9.4886617993452	7.26986947115687	7.09356640703138
ENST00000431582	ENST00000431582	5.79590050248924	5.89654865138706	5.57245662172939	5.40355989401632	5.64838326393579	5.67444450960815	5.56289655936757	5.85549144310187	6.61838550225861	5.60415606595447	5.5471148700998	5.79960542245267	5.76098126007614	5.80256252323871	5.86965993449812	5.52892846580683	5.46830402264125	5.5994878325977	5.82673006114313	5.56376827845203	5.37702456415534	5.88508622529017	5.85157058943477	5.65207669657969	5.82781902461732	5.58367380475258	5.64303155697669
BU622976	BU622976	5.54755558952919	5.56898756074706	5.28698672757824	5.30690797853645	5.32295822348585	5.61428917199067	5.2763903153369	5.48035745749184	6.63392934986943	5.24358204316762	5.45285896471381	5.58539181036303	5.40404671536087	5.54004498745094	5.38887833881199	5.73567689819763	5.29907715575933	5.47758482042919	5.11389096652798	5.33908647016456	5.22826898767312	5.53782852513006	6.01058804626752	5.50280339589022	5.4122976430462	5.36257007938471	5.60627300696657
NM_022768	RBM15	8.32777717058405	9.4327804905473	9.30942762978156	9.27600805420833	8.94982671075911	9.86310216829392	9.40505026587718	9.77652703133979	7.93537555446157	8.94774128824958	8.61602365446089	7.64715001549977	9.51240186160711	9.50372637541154	9.45761539689983	9.3844754160377	9.05830103187563	8.8814199080924	9.5980525001616	9.02624677264819	9.11768020249467	8.15997942676315	8.0083886022356	8.8996806027751	9.73015470649548	8.10238818561782	7.69408422310127
ENST00000375577	SPATA21	5.88334152192009	5.97989468641031	5.30560578958543	5.56768450928932	5.57936981874156	5.79515837539423	5.5077946401987	5.80588203265873	6.99685678451154	5.5715901381953	5.97891470559086	5.61702135075634	5.58195375084882	5.67726660504099	5.86965993449812	5.54579190344048	5.77045152541255	5.78173439085202	5.31573182892346	5.58453306328953	5.59437792746502	5.71503044425833	6.38592401346378	5.61765111942733	5.72051300530064	5.94853410395094	5.48588679689864
NM_018026	PACS1	9.79181954379798	10.1763067037793	10.4352921987668	9.29442588970063	9.4657188054175	9.78780471460172	9.32975576898804	9.97403373736869	10.123740851272	9.83949848670293	10.0510208239206	8.26226283717068	9.09709426325469	9.59691201820316	9.53494718282066	9.20890176217212	9.60117622726752	10.0699026062518	9.91049289880572	9.29327873474138	9.35999800466928	9.28986207612656	9.40438095487928	9.58049857920351	9.48787106454699	9.66262315088482	9.41921327460686
lincRNA:chr10:4284540-4284771_R	lincRNA:chr10:4284540-4284771_R	5.48128048698007	5.54799617436721	5.4729518843961	5.38715571766298	5.61344745957421	5.59736090453903	5.5077946401987	5.44104708408583	6.24779191543222	5.61597112501229	5.63683174064176	5.6932878140052	5.61049759282829	5.50462039240355	5.57980079560538	5.56158799234735	5.50960536530729	5.62643913669732	5.50280339589022	5.46830402264125	5.35905926058756	5.43152745178297	5.45802571138858	5.59053358607316	5.60457970273358	5.61218396945618	5.4703974136362
NM_004755	RPS6KA5	8.9971597778213	9.62844811372674	9.61675062546547	9.36420527217242	10.3297022381071	8.94591698647136	8.61683925985485	8.95511484534643	9.0135550272885	9.28154826851419	8.04728437375645	8.43086412571129	8.04070095727321	8.92512410660603	9.23407795646594	9.61752719411836	9.69432898487248	8.17186638804708	9.13170076191427	7.96482033042699	8.66384385839154	8.0443598708953	7.35561312624274	9.12752752843742	10.4571769858242	8.77995717380077	8.40448368760763
NM_033110	A2LD1	6.89291138481567	6.82972273508606	6.80228555237921	7.07360604057494	6.91100670408075	6.7679952304663	6.37974966936153	6.27266310703157	7.85353234824496	6.16044772313879	6.19123550768772	6.07100258827933	6.26276602241922	6.64941016627887	6.80311630548883	6.56442172228032	6.48450644752761	6.57947757502804	6.02062284108008	5.69169367567627	5.70637267389483	5.78696968186724	7.70868978160572	6.76600824239299	6.87001237007844	6.8599340623694	6.58474779798382
THC2641895	THC2641895	5.54755558952919	5.5244577617616	5.28698672757824	5.30690797853645	5.42530583473267	5.48220292629596	5.46223932962577	5.36257007938471	6.52602408456551	5.41084502163713	5.57850747858386	5.3327079336406	5.54975716944809	5.47016496458375	5.51547457557129	5.62685628142796	5.55195539483284	5.54137323217347	5.3630709282149	5.46830402264125	5.24792751344359	5.3928080519421	7.45291778180581	5.43391325527177	5.60457970273358	5.68690066448737	5.62393373223399
NM_207380	C15orf52	9.15745521463995	10.425680488708	9.66063264710372	9.69699235726054	10.1373754378937	9.97578656671263	8.30612680621836	11.1747028070556	10.164386198612	7.69676886263704	9.37357985792436	6.4526236723638	10.9461386793115	11.09748664415	12.1211218150437	10.4239187684368	10.5134597265894	9.39032252424981	10.0984457266132	8.80576689982164	8.60600855915336	8.4807613555602	8.94372880706052	9.73354802995303	10.0724388966548	8.69351184850339	7.14909384006065
NM_013389	NPC1L1	7.35937307414042	6.6816902030572	6.31831684133498	6.4317662097547	6.18897732676745	6.41869594960205	6.29199288834559	7.62194719673318	6.95278284079307	7.03169135798297	7.2215871212648	6.56398612594824	6.10822573122769	6.39329851430986	6.4125396044792	7.7714894695006	6.49116593506834	6.98380796649741	6.41953889151378	6.30716827534201	7.13684467531185	6.54887694059779	7.25994497809573	6.63070916303603	6.69567572358356	6.65453374237522	6.66432029233444
NM_001161779	PDP1	8.43104469977215	8.66164752005377	7.79657951848292	7.48495847205214	9.02863053256278	7.64064343637344	7.60118212622406	7.2186989691645	9.18867918911562	8.62664187431976	7.28472378556493	8.02193670500123	8.72142961140094	7.5384443838	8.74835030894939	7.96686007880832	8.60818500602491	9.30394623412599	8.25981179296719	7.5764478929723	8.83015371336105	7.77635156203317	8.46185912557779	7.42341002612526	7.3412041479165	9.53932271440813	8.49988874321446
AW382724	SNORA75	6.36357160322978	6.25900340281768	6.57850747858386	6.98657346497011	6.99742145589822	6.79013900739009	7.01943187622814	6.63765992381082	7.58689338886246	6.26732176423689	6.91340235527438	5.74339186332564	7.29658850783395	7.17392693199981	7.108972429159	6.91066414322413	7.81171872476015	7.13669822367829	6.65351048178839	6.4317662097547	6.80247020552689	5.82109061807958	8.21014947905181	6.46527486291877	6.87001237007844	6.54601248214909	7.0792561897934
NM_172347	KCNG4	6.2460279805281	6.02236781302845	5.9558574447568	5.86895480494308	5.65984302948026	5.87739369836402	5.6736371816403	5.88089538707557	6.85869150735119	5.76098126007614	6.23621925124815	5.57591736111815	5.73876783680019	6.0630097975258	5.99677609912571	6.10792694381005	6.00177007946468	6.20079353785249	5.92260563896041	6.39145842004967	5.92090575065147	5.58967789503924	7.49162407894037	5.81029619736973	5.82781902461732	5.96380437349925	6.17221317803758
A_33_P3399181	A_33_P3399181	10.3569549471657	9.11251397614826	8.32713557356161	7.95519322050893	7.91830955856523	7.99742145589822	7.90310715192156	7.96850223347781	9.24024617319618	9.14476747860349	9.65772676190875	7.59395128394841	7.69318823194885	7.83650126771712	8.00906878849781	7.74137067510628	8.14873077917319	8.27898037318701	8.40696419874316	8.93482817793096	8.82109061807958	7.29396423236567	9.69706684777513	9.17310601224781	8.09848332470144	9.21098437203859	8.64720142190434
NM_022842	CDCP1	7.00632754465996	7.33108879350789	7.04719021605406	6.62015034918189	7.37348535188874	6.01383214313346	6.67694256262502	5.77729491524616	7.44844037991798	6.29086736741081	6.78098654760911	7.81831178145329	6.23017437351417	6.27753111341744	8.58693611533001	7.34356530753287	7.92868628014211	5.93745903441447	6.28809451067384	5.87750585422163	6.03445506691843	6.82639890703462	6.78283069247998	6.5033101094821	6.98462189884108	6.25766693454702	6.76154776285451
NM_003129	SQLE	8.81291692462755	9.21948631614568	8.63860387614086	8.77475235712583	9.45667169513313	8.3049319638243	8.4336063484493	8.62755638872649	8.72635741527295	9.15110662688944	8.91790506369969	9.23083333816659	9.45520148896384	8.64646560481886	9.05744684121675	8.82448757001592	8.89695481052685	9.08801020216988	8.67249713788151	8.65665765101967	8.04900575759764	7.38488728196229	8.79421437810871	9.46630751874394	9.05585222375851	9.25670827831925	9.53813442790777
NM_001100917	TSPAN19	5.70479293648992	5.50234878897267	5.4729518843961	5.17335590684259	5.34137585711558	5.55896729218821	5.38419785903408	5.49916252319221	6.41205564102586	5.32809786212757	5.32295822348585	5.27851583327701	5.40404671536087	5.47016496458375	5.46923479366766	5.35905926058756	5.37553597068788	5.5994878325977	5.4122976430462	5.35805459826221	5.029642186862	5.4678384118446	6.55217503326531	5.269994907564	5.34898101463675	5.70439773170978	5.60627300696657
lincRNA:chr3:171491881-171537606_F	lincRNA:chr3:171491881-171537606_F	5.71226199661989	5.58450601915772	5.61483006992329	5.51538338827491	5.57736876331376	5.55934045490469	5.47354720920083	5.61344745957421	5.80201608325588	5.53581791726822	5.60766960961281	5.49584197282964	5.4625856273608	5.55659826078022	5.5808865262843	5.47548620475629	5.62974097678984	5.58084103094349	5.50280339589022	5.41861544200138	5.47671859402629	5.52014751678699	5.59490433892702	5.52363555919166	5.66052411215032	5.56675198736326	5.51957976051699
NM_138792	LEO1	7.18971389143126	7.17625499127422	7.35845175654751	8.43205628275233	9.05710662356547	7.87756645074284	8.49439233058516	7.19899488021184	7.95079448470083	8.04152362308002	7.45646197201678	7.67753422037789	8.699659453552	8.89980571812181	8.43185857020757	8.53790256570156	9.11440648051577	6.96256452332879	7.45265551437644	7.34547168933983	7.19736990744304	6.12597943732613	8.69307335440349	6.94050073873457	8.00478925180409	7.60084593466977	9.25376423736657
TCONS_00019576	XLOC_009375	6.88482465425494	6.95253326116423	7.44507398362092	7.05249042186384	5.83830351035111	6.31469652565629	6.5674672195772	8.09441705904134	7.23539883891959	6.95735083213127	6.84172158112846	5.85014217838651	6.67545303466906	6.22606807947985	6.30690797853645	6.5016666098879	6.73180388905043	6.93512294494608	6.877744249949	6.4317662097547	6.54424690745618	5.88508622529017	7.67090910952412	6.71699089440494	6.32115501545069	5.30143086884697	6.31831684133498
NM_005348	HSP90AA1	13.3234066629316	13.1209321148997	12.919980595049	13.8735365981728	14.0867262460757	16.283316805759	14.2885746473538	13.4650871516509	12.9276615768845	13.2507213840007	13.3885016911535	13.9721233482857	14.755755678658	14.6653597123197	13.86757522522	14.911920247946	15.7666834452125	12.103512626485	13.489616832672	13.2132366067519	12.7530883791931	13.2182929379853	14.2215072857876	13.3833725825789	13.5647993595246	12.3867362865006	13.6057308367699
NM_018081	WRAP53	6.34434242945437	6.252800573197	6.66651927228588	6.673724898629	6.25039106969749	6.39361480775593	6.59274841023993	6.02145428289862	6.93544696871817	5.75759224901231	6.21755261867847	5.83576872815712	6.51888517431684	6.36142663126803	6.29942978787198	6.07556395799743	6.25923798823613	6.18550237995844	6.42897094546869	6.02395232174445	6.00866186401186	6.03704068712208	7.1367568000946	6.04467595367352	6.51017698372439	5.93985069543305	6.90364312128292
NM_001123041	CCR2	5.91271828933417	5.28169825009883	5.4729518843961	5.34796930699299	6.25496110529811	6.28698672757824	5.60584986719498	5.98348226494035	6.09773117670417	6.72490358636765	5.48450644752761	8.00890877351973	5.44389076774152	6.04251927173802	5.75221336786514	5.96710271750768	6.84942744216139	7.95900834040285	6.78145339197935	5.76250068627334	7.1926450779424	6.33117287936467	5.80256252323871	5.75259569065548	5.72051300530064	9.19961976752843	7.06424234355625
NM_001907	CTRL	5.96874906601556	6.75316898493717	7.84772852314037	7.90517207838222	6.67323334817626	7.1893304006149	8.05008185053846	7.56027823734056	6.66371057405775	7.24589220385482	7.06793367616509	6.05559232596332	6.83830351035111	6.68810041095227	6.7379957227647	6.75259569065548	6.16533773194666	8.18136526366366	7.94284958722227	6.97072220747775	8.62215643459299	7.50490409150597	6.25981050495951	7.16533773194666	7.78575603857365	6.73876783680019	7.01998778217651
lincRNA:chr3:30157282-30517504_R	lincRNA:chr3:30157282-30517504_R	5.82137753532244	5.3740458396817	5.69563933299995	5.4044027320776	5.39557704114312	5.63868065084509	5.49301533013703	5.62916039847595	5.81217782937754	5.54301122914166	5.50022603261859	5.6726738815872	5.51551882821408	5.57851566612613	5.61131823498385	5.6117339319787	5.49831312143241	5.45601694944224	5.48042873464682	5.5433470469725	5.53141323820654	5.59815214055601	5.90792072420701	5.56588911725724	5.4671758054023	5.80593960624245	5.55485670569589
A_33_P3297452	A_33_P3297452	6.87581516129474	6.74127435738145	6.159006325236	6.55480808958413	6.21251375544686	6.36856882000615	6.47561764020098	6.67050451159932	7.05202456048283	6.26732176423689	7.3264294871223	6.91254722215653	6.15958305722085	5.97203613747831	5.77986003039493	5.8738834897202	5.75030023266782	6.39133566361131	5.57375537204145	5.6687837034181	6.08958289312471	6.36181847997157	7.11255120939017	7.0635491659881	6.16044772313879	6.86807290807541	6.72986347848099
NR_033889	LOC440131	6.3290961760607	5.86579597843724	5.80313248989995	6.02995611639763	6.27935764079595	6.22029222780281	6.54094834580375	6.13122027027306	6.47837369265186	5.77844088128269	6.11352496861397	5.74306862722619	6.01883706604879	5.83255248534083	5.87649236830927	5.89021527280513	5.79537657853426	6.26133920143792	6.11505311817817	5.55710986729713	6.00298767825019	6.65333642880869	6.09151414877498	5.95738544373409	5.88836245628327	5.81125566114239	6.01461547326779
NM_001076786	QSER1	7.33481596989644	8.01441905991296	7.41193462479118	7.6635072773561	7.90512908921251	7.18225245362662	7.56027823734056	7.17713474402081	7.6692900365721	7.75941267397531	7.27152972516247	8.61943397253796	8.25698366982521	8.45174098412166	8.53979580536774	8.30573606138478	8.69408422310127	6.90792072420701	6.55765515472542	6.59074742955401	6.60352037744853	7.85023149552264	6.98559801189651	7.29960053506522	7.87870782783781	7.33373039650473	7.54722506257958
lincRNA:chr6:41411797-41426472_R	lincRNA:chr6:41411797-41426472_R	6.60330841902004	5.75030023266782	5.75946023195329	6.14945680960514	6.06516606253406	6.41869594960205	6.17934042818617	7.58447937462157	6.457087678169	6.029642186862	6.03970242403373	6.04875931191986	6.22303633790187	5.8187191140327	5.91374426664958	5.62685628142796	5.87106916053533	6.36181847997157	5.43391325527177	5.6256044852185	6.49436989110796	6.40355989401632	5.59309761821884	6.07084929761979	6.0309035596557	6.00674683244058	6.08473247446588
ENST00000374663	CELA3A	5.99677609912571	6.12101540096137	5.58539181036303	5.81469689739877	5.8594016698272	5.87739369836402	5.94853410395094	6.11923758799346	6.3350074569058	5.66147273317335	5.68850010482957	5.70479293648992	5.83830351035111	5.77007390597814	5.7071618943964	5.66187987161005	5.83289001416474	5.96347412397489	5.64879411259039	5.58453306328953	5.92090575065147	5.88508622529017	5.525353011583	7.22413952666975	5.75946023195329	5.88961260417668	5.93983104482897
NM_007033	RER1	9.15745521463995	9.59698836952815	9.56836332878187	9.38561592303596	9.94548564090236	10.0881540932809	9.53075467112807	9.40653909970251	10.1196637219541	8.87993326964019	9.61492013418786	10.0080083584251	9.36097246233091	10.0801989068177	9.58584781192295	9.43389835624572	9.27811753712368	10.2496552718562	8.87403724013386	9.06920039354613	10.0398394813843	9.90821031539748	10.3090865152814	9.28810803593027	9.48776827044646	10.5000878341945	9.86426354038086
NM_002792	PSMA7	11.1225629613809	10.7960404105391	11.1920683908497	11.9461546669217	11.3149163749832	11.3350084661729	11.6950301231949	11.4806859615787	12.0887169100528	10.5795930475543	11.6369275731826	11.9329859678588	11.9730323117912	12.0807278377873	11.8679542734439	11.403899368889	11.0379486936113	11.8258246619254	11.0368013013542	11.177995070637	11.8247749459262	11.3135669694955	12.7988436929791	10.9480269939501	11.3102167762761	11.3089306249221	12.4167925594639
ENST00000312756	GFM1	5.64261906375275	5.58924985912425	5.61344745957421	6.06885503545615	6.04376944082915	6.03153383272858	6.33615584553655	5.99564602965751	6.457087678169	5.99095486039699	5.48450644752761	5.50280339589022	6.15293667872762	5.84638585664896	6.66249036391378	5.90654705589005	5.87106916053533	6.39672709011677	6.14305516721366	5.37702456415534	5.94418913703149	6.25550073314839	5.76477682932906	6.07084929761979	6.36357160322978	5.52132000527034	5.70439773170978
NM_001912	CTSL1	6.53646318034555	6.14868280934639	6.44033415433963	6.63959737883916	6.28854309387136	8.87247701138225	10.287845010881	8.20373427157367	6.98043236294573	7.80595686213542	6.09139579927403	8.97834168470088	6.70172125536058	7.31136168051848	6.45932505947124	6.92538910160609	6.19478527151159	9.37002488889163	6.9522885125715	7.96948837065922	10.5090265132845	7.52232230816232	6.54544939304817	6.2686466219132	6.39485292597113	8.05727314533136	12.919801630025
NM_021058	HIST1H2BJ	11.0758300348659	10.409200980202	10.3422712139644	10.5596777003925	10.4638553378365	10.6294958247083	10.1991245953342	10.2086185309233	8.87956530828884	9.14321379181126	10.5465224572562	10.24729686416	9.80244924299017	12.3666233709558	9.97823268038292	12.4623838502391	9.82462890514844	8.93182548631353	10.4890391053819	9.35649389071373	10.0585954168731	11.6421336658552	11.3184883430374	9.5311169948155	9.76531993410104	10.4066912976719	9.14546235475901
NM_033626	CCDC120	8.21372915373109	8.91543126731147	8.68234254078527	8.21039303941961	8.25607386666519	7.98909033700425	8.62450827183754	8.07092594498551	8.91310311633569	8.37040718418291	8.45509233019644	7.22840643301604	8.80873439152451	7.97727992349992	8.46871130885662	7.98746705127362	7.60733031374961	7.07084929761979	8.05260686370796	7.23772212987734	6.63351424555327	8.75118537304551	7.66432029233444	8.29409555957353	8.31349852936879	7.82113618574405	7.86312429840353
NR_026929	DKFZp434L192	5.51547457557129	5.95618944223632	5.4122976430462	5.63060516627687	5.94016675048282	5.97613447283165	5.88613203544172	5.76969618767755	6.53538647708221	6.55645131278568	5.57850747858386	5.85833629497936	5.93039943030267	5.54004498745094	5.67726660504099	5.67927901301256	5.55195539483284	6.00674683244058	5.62142396927998	5.58453306328953	5.63185263288368	5.78696968186724	5.94284958722227	5.93377494667852	5.68209167656498	5.6728294016411	5.60627300696657
NM_002829	PTPN3	5.6700121203858	5.8327679373774	5.67179750004514	5.50888044196993	5.38446752737531	5.64844991184736	5.56289655936757	5.47607323800226	6.16841823611374	6.24131627229984	5.46938510560723	5.9649575295577	5.80186284124216	5.63734714919085	5.57966538267301	5.8873179023193	5.39714800075145	5.48494792125088	5.4122976430462	5.21510123996067	5.41839005943521	5.41216775186254	5.57685071748607	5.69893988957605	5.49798896761495	5.35782063506633	5.79601748770723
ENST00000414750	ENST00000414750	5.59480444484902	5.61091937182293	5.48588679689864	5.2683916160033	5.49916252319221	5.67444450960815	5.35251641472079	5.32295822348585	6.74416109557041	5.88717708803424	5.22386380855312	5.34898101463675	5.66391384211598	5.52176867423396	5.52937477518112	5.57764462267244	5.25496110529811	5.50960536530729	5.45755677101686	5.39574832817903	5.2024736953105	5.3535249397817	5.55896729218821	5.42242524467572	5.47943383707561	5.71738266495477	5.83758288344257
lincRNA:chr4:115399526-115413226_R	lincRNA:chr4:115399526-115413226_R	7.28394822217957	7.68058557449596	7.2073630078024	6.98657346497011	6.984947343246	7.50960536530729	7.13090146038121	8.70795068339412	7.54402605861673	7.94477479918969	7.14553189750587	6.87844509768729	7.20051332127574	6.25144859573803	6.67101024127845	6.73374169329192	6.53760669149529	7.87748134424606	6.65351048178839	6.77196101552241	7.60256631919207	6.97498811199193	7.11255120939017	8.28229417251444	6.60553243090174	7.38419785903408	7.05031511390487
NM_001007553	CSDE1	11.0622013430772	11.1826383335829	10.6735737105262	11.5411922108161	10.8852155285761	11.618901737825	12.0787739679535	11.6638829579814	11.3751494422993	11.8257092522831	11.5592165187571	10.7931003913953	11.0025618179055	11.4020487318624	11.2263582023525	11.3376333526174	11.4515734609562	11.3739213499776	11.3161390351095	11.1464138120503	10.8569269409336	11.0446482625997	11.6062881661514	11.3514136889092	11.4130481513634	11.0226020926048	11.4556234097102
NM_006640	2009-09-01	14.066791958195	14.911920247946	14.1222710495465	13.189573088771	14.7013845980876	14.3179001193479	14.6917131459965	14.1556856346591	14.603983100337	13.5616050386093	14.0493441499299	13.1715968001133	16.0575113163963	13.9022579261099	14.0213890048595	13.484483070868	13.8185736185148	15.1626790477669	14.8801827437982	13.9144331855941	15.3787709271077	15.1792582202388	13.0786106923758	13.8954156953628	13.7543417367593	13.831694617737	13.9244254854371
BC032741	XLOC_l2_015585	6.28431987961078	6.22362660401922	6.00645946819244	6.36978130680113	6.25379097153716	6.24256778704245	6.42631441475313	6.18739256907427	6.5824832132443	6.19102248989588	6.2457547783056	6.39821447623363	6.22433071541166	6.11906399310858	6.00703493646643	6.06937209576951	6.26418718595842	5.9859977675091	6.62257181339084	7.44423557863456	5.919272355634	6.20327714198408	6.35665055631741	6.27306772991512	6.3460868518827	6.32700491156219	5.79181407116183
NM_001024924	EXOC1	6.89580459814236	7.39053484497895	7.13755011541719	7.76393069968429	7.93653192012282	8.13223830280526	7.53893683716467	7.29061922094555	6.56860727485473	7.71923469433419	7.08564821391374	7.55543708951304	7.45819405674039	7.77972484476573	8.53950716319219	8.14593787320926	8.21346620743797	7.25608451358865	7.54700466920291	7.03317426500123	6.86675105067131	7.04167019169835	7.37082810216074	7.10705896064074	7.93845302079004	7.16871378257532	6.71249595341845
NM_032048	EMILIN2	10.5852442495827	10.8755628738044	10.7632360834539	10.3796413827312	10.9057308210502	12.1587043501377	10.4674599923932	10.720036555847	11.3260361755203	11.7373922210195	10.7506711008178	11.3961613243502	10.4712832822248	11.9126648330201	11.8002759218547	11.1885888457073	12.6088389377724	12.9961607246308	11.6385199545411	12.2236957669836	13.0150740023807	11.9200470771596	11.0102883194555	11.134009110534	9.92222333868382	12.7686244639733	12.8030009517151
lincRNA:chr17:17089400-17095733_R	lincRNA:chr17:17089400-17095733_R	6.54634328699043	6.16044772313879	6.40234212147766	6.30143086884697	6.1702112220644	6.31469652565629	6.49001993847072	6.27266310703157	7.0634721256954	6.17164147403133	6.37826388648985	5.96380437349925	6.34290009924457	6.01473785232193	6.37628045941561	6.05466245481228	6.20889623295515	6.57947757502804	5.76250068627334	6.09893442534847	5.8325283911422	6.38246963682241	5.83577973979966	5.98315648983659	5.93276312077552	6.47503854693231	6.70755634280375
NM_015424	CHRDL2	5.64047502132715	5.56862301674573	5.59091612353767	5.5987833141151	5.50098511305332	5.67706283379122	5.73575181378256	5.5792148745203	6.13890314586253	5.66088215513042	5.75130479830959	5.74418169421936	5.7016891903138	5.47921569421031	5.59336070799119	5.7329400294569	5.41738095045174	5.7010251779182	5.50504209206247	5.54504594531209	5.47224488339804	5.55543498441064	5.67874811867238	5.50267478559185	5.54003947942847	5.61314643425267	5.712988144782
lincRNA:chr2:878560-878991_F	lincRNA:chr2:878560-878991_F	9.08867468091915	7.81597791039424	7.7858961264546	8.50756813968157	8.28665676507631	8.98842095294408	8.53165994619248	8.72351468084585	8.48110746392833	8.36059629518429	8.70782746353797	8.15749130592645	8.26326920037266	6.73606362787181	7.01425963728825	6.81066343551372	7.38777117564804	8.72178276845979	7.70538554074589	9.76087436518348	9.69336249603689	7.64024493622235	8.40130620600602	8.22699699711013	7.41477582605816	8.2353646449459	8.50408121036443
NM_020632	ATP6V0A4	5.71880311548508	5.77931285231553	5.89270755061542	5.60735433213447	5.66126117405905	5.85632916440281	7.64378535070607	5.78815246092935	6.28491424487412	5.71122699662475	5.90158711304199	5.71566762211356	8.4556857933621	5.62399783542253	5.64214176336421	5.84885281168329	5.68611160813358	5.73525681205962	6.2910316175111	5.78487211259246	5.80330283506665	5.91597536818385	5.88768243779829	5.85640376955701	5.78984316496623	5.81168993420978	7.34892515852909
NR_024583	POM121L8P	5.71175623218024	6.20922914968517	5.69458765250977	5.55630499138321	5.75436252131229	5.74457070350346	5.77535160472318	5.77040107887122	6.10488494513233	5.56302955803534	5.75543303689461	5.56771055544351	5.78032424030968	5.52766460001144	6.02541019425894	5.68076334115829	5.53054064129273	5.81754545719045	5.60319348420164	5.56027764226778	5.922174346395	5.92006909825217	5.54305389209118	6.80707684754497	5.58308384754046	6.0013481033061	5.68398481076706
lincRNA:chr17:54905843-54906302_R	lincRNA:chr17:54905843-54906302_R	6.75202216846908	8.06316392337829	7.9354176517476	7.87186124567757	8.64689295599748	7.07757872589216	7.22227740598653	8.40368161475386	8.40666056935324	7.35213803598691	7.70400241863952	7.04079851843564	7.56027823734056	8.05675382271786	8.36522884925154	8.25890248329465	7.77525752920942	6.45227066187122	7.27898037318701	6.56887901806629	5.78920757534734	8.19967234483636	6.0926061445263	8.09358733871158	8.36803868683484	6.82509507319908	6.86666075081999
NM_001010847	LRRC38	6.27159641933722	6.96314379883529	6.41205564102586	5.82636689058341	6.27718775158432	5.75374205149521	6.37974966936153	5.73296688390655	6.15871787276261	5.62351574149055	5.89654865138706	5.74339186332564	7.03640913537515	5.73953953783003	5.92328503385919	5.73567689819763	5.63268367843713	5.77007390597814	6.60500321515138	5.58453306328953	5.61218396945618	5.71503044425833	5.97433263944958	5.70439773170978	5.68209167656498	5.70439773170978	5.88648047042491
ENST00000323223	ENST00000323223	5.73606362787181	5.56898756074706	5.4122976430462	5.49916252319221	5.42530583473267	5.65412452522855	5.60584986719498	5.64550404265621	6.27825031472636	5.31573182892346	5.57850747858386	5.48956128482169	5.67766931126577	5.64303155697669	5.38887833881199	5.73567689819763	5.29907715575933	5.65207669657969	5.33934102597305	5.35805459826221	5.4277019406495	5.51997316057235	5.525353011583	5.81029619736973	5.34898101463675	5.6728294016411	5.81469689739877
NM_001319	CSNK1G2	9.68231745632613	9.74190030768018	10.4578205687313	9.51702254687147	9.7858961264546	9.37382840025818	9.90057573882601	9.10751601004626	10.066050738585	9.85424505422013	9.03306897076941	8.91992740715459	9.75501869366403	9.42653433614498	9.50700173276412	9.54120726844368	9.89866616309742	10.1027818396187	9.70738378489555	9.1730346058411	9.9000473521725	9.86906500415644	9.76894045427059	9.23690257198318	9.61434176271485	9.6219864311435	9.29730934750509
NM_005842	SPRY2	9.01385911629114	8.98366412989152	8.20333782194558	8.67172413069998	8.6520829095328	7.43877297516461	7.7162201863844	8.38222066936635	7.69704675704465	9.23814196271365	9.93534825579994	7.98136552382584	10.2051875371825	8.9111945699847	9.15620407697673	8.09343191799146	8.43317262488879	7.32051046598686	8.12749692343952	8.0526450992234	7.68102573366722	8.198638046656	8.07742536771068	8.51880295623137	8.91930249129355	8.26823284353567	9.9787155790595
NM_014477	TP53TG5	5.83966450897089	5.74163355828718	5.69228957788968	5.77041278910757	5.77233365707332	5.74798341206356	5.68033951898991	5.62947575111521	5.73362811911729	5.74871575699147	5.77501987032819	5.74339186332564	5.69169367567627	5.65143729322847	5.59578167783512	5.66325154606724	5.78669163021798	5.85360604345039	5.76576149881653	5.9973372646111	5.83276342131395	5.74110537401799	5.77522704735052	5.70608778337187	5.77760757866355	5.76595805277273	5.71270751482568
NM_201264	NRP2	6.01058804626752	5.69408422310127	5.84763905090611	5.68369645430652	5.79181407116183	5.59736090453903	7.63807383718072	6.25469121566289	5.6092315154843	5.69169367567627	5.91681782808384	6.24249362739296	5.66391384211598	5.50462039240355	5.57980079560538	5.66187987161005	5.55195539483284	7.16505054272686	5.64879411259039	6.23895059443598	6.6635072773561	6.12928301694497	5.45802571138858	5.6687837034181	5.72051300530064	6.32244325112954	7.85143673596167
NM_003726	SKAP1	10.0347075256565	9.83683907810432	9.49637140978584	10.1872922986976	10.2390776942377	8.5013163184561	9.49789941599845	10.4544221790229	9.79784064109507	8.34303687868923	11.9755721208779	12.3471312779538	9.20675912362504	9.36464138988004	11.2201012580956	9.89772241797729	9.57041729536226	8.45807402876932	8.85422254674413	8.76688207574509	8.31194173622684	9.88678880184795	11.2900079304478	9.8225549366184	11.1330244686201	9.02788046423799	8.31571039416071
NM_017714	TASP1	7.08611827112902	7.80146080695038	7.76462942618457	7.63395344274063	7.86837009929449	7.46512543892961	7.80859092506967	7.77817102137366	7.38471019030672	7.52032331264579	7.71044767689088	7.27391255975716	9.55584326762552	7.81106349741957	7.53779148014483	7.22858417026882	7.67126239391621	6.59326461081007	7.48984793663775	7.31450416677656	6.62533931263043	7.78130182637888	7.26570813336278	7.49945864655419	7.7218745696973	6.6878164655412	7.00434086983801
NM_004365	CETN3	7.30251707326906	6.79830520714759	6.50041110023103	7.12381492349152	7.67455163317196	6.53697760718733	6.67169157429752	6.51320824313111	7.52330029281216	6.69677545303439	7.33551254156065	9.5734084875729	8.11993750782513	8.17021435476894	7.39220387265867	8.28701948994545	8.11136156718272	6.14676561846515	6.0345073526624	6.33499167842852	6.65357047754935	6.5614784088085	8.85925574741466	6.78740541011589	6.80877682489077	7.49485482857269	6.82402261742722
DA571583	ZNF847P	5.62643913669732	5.47850962497424	5.50189403875901	5.61344745957421	5.70321146739115	5.67444450960815	5.75030023266782	5.48035745749184	7.17620877516572	5.75183094373013	5.60711891437332	5.56289655936757	5.89447133635445	5.48542682717024	5.59650925454919	5.40014753720118	5.46830402264125	5.93276312077552	5.25873426840017	5.39574832817903	5.35905926058756	5.50143914515887	5.49185309632967	5.58345891013077	5.39207204561329	5.88961260417668	5.83758288344257
NM_032148	SLC41A2	5.76477682932906	5.61091937182293	5.36407210454994	5.36407210454994	5.72051300530064	5.71346016378669	6.07681559705083	5.61344745957421	7.0903393001262	5.48220292629596	5.67706520976728	5.56289655936757	5.82236596895965	5.80256252323871	5.76477682932906	5.99774402605963	5.67968115797429	5.6873006908426	5.43391325527177	5.37702456415534	5.39525869809088	5.43152745178297	5.49185309632967	5.58345891013077	5.68209167656498	5.70439773170978	6.01505657430287
THC2485300	THC2485300	6.22276040885047	5.97989468641031	5.84763905090611	6.18061960223855	5.96281339804582	6.16533773194666	6.07681559705083	5.98348226494035	7.11908933797629	5.88717708803424	6.36231958975114	5.89100248389968	6.14538632512888	5.57505295423735	5.7071618943964	5.62685628142796	5.72830926875256	6.39133566361131	5.59778654107874	5.6687837034181	5.92090575065147	6.00160925286166	5.65984302948026	5.93377494667852	5.79515837539423	6.35516229082668	5.93983104482897
TCONS_l2_00029068	XLOC_l2_015037	5.73606362787181	5.99887245399427	5.77572784544533	6.24222139509837	6.28936023243093	6.7263641490823	6.32861082036973	6.32937991592285	6.88613203544172	6.08776589661137	6.36231958975114	6.1367714513534	6.47202350917687	6.61597112501229	6.97162566288571	7.37491526980454	6.02680005934372	6.81176458939561	6.02062284108008	5.81323148839427	6.00866871777039	6.13984366220445	5.83577973979966	5.86895480494308	6.38432122429482	5.93276312077552	6.06270149641534
lincRNA:chr6:42758417-42759055_F	lincRNA:chr6:42758417-42759055_F	7.80509894811724	8.42677392181234	8.55382125653269	8.40416839503377	9.17749072769791	8.03483825647333	9.23782454188648	9.08313737093335	7.48393091193898	9.00838860223561	8.16698796144105	7.03003648434208	9.10420559508234	9.18060184369694	9.73921402679504	10.6799387231949	8.3405177626933	9.3367615711971	8.31518191657036	9.59656249740495	8.55625969982472	9.53391370116258	6.39941526662922	7.76325979970358	8.8556694107874	7.78538240437515	6.68670060970776
NM_004407	DMP1	6.20750793135818	5.37147743332521	5.30419974110309	5.34027892912249	5.39876244588179	5.52132000527034	5.48880599627857	5.36289378866794	6.11125872452538	5.49597896314588	5.47523316557967	5.41976034038658	5.28093600274795	5.33422661260191	5.46777617740439	5.42911089188989	5.42005215373239	5.48494792125088	5.51462783537537	5.42298744742776	5.35231196456169	5.51825818481761	5.44989423996165	5.40048229665734	5.50843867288989	5.59632643854442	5.5033010792287
ENST00000403506	C2orf63	10.0217434348904	9.42527585821112	9.25293570128598	9.56768450928932	9.70518803303926	9.7833958485493	9.63286540585675	9.615708449076	9.87022158797548	9.60268561098335	9.92912100256602	9.23094681280452	9.6087036551583	8.43230327076511	8.81561202273291	9.37140328410615	9.03927158757422	9.54267262128125	9.32670233421362	9.41628482671964	9.34236044764699	9.77838225567076	9.80496071259364	9.90396789715375	9.05272329615466	9.84953914304029	9.47251678289564
NM_016323	HERC5	6.98362222911347	7.25279487717527	7.22908351545319	7.29627235702617	6.80930671691664	6.25738784269265	7.93094514175554	7.83790304549566	6.82678639842008	7.55226578157468	7.90027254195259	7.42608757282382	7.92382389433674	7.60200885968648	6.58587139148483	7.80891822116809	7.53859945767059	7.50943717960789	7.5137177906945	6.92311521512662	8.60123641817749	7.71518553420214	7.56404199036909	7.06857688020513	7.23086440737545	7.01718824279464	6.86205431602533
lincRNA:chr4:3650727-3666752_R	lincRNA:chr4:3650727-3666752_R	6.12869404161901	6.33475213524495	5.9558574447568	6.22771907532002	6.14276350744497	6.36856882000615	6.27692198847389	6.33781301696078	6.44790974874208	5.88717708803424	6.11923758799346	5.88264304936184	6.16734645734054	5.8187191140327	5.86965993449812	5.80477637795583	5.76098126007614	6.17677867248337	5.76250068627334	6.28368370163595	5.96545448810313	6.17307030948624	5.69567572358356	7.69766263347052	6.10313791023111	6.08655329301749	5.93983104482897
NM_006824	EBNA1BP2	10.9899770688112	11.3057034239156	11.0538109521764	11.5485288035028	11.5227040444606	10.6044251034937	10.7898232226549	10.6440836288778	11.8477262214872	10.2123184453415	11.0997110624845	12.4315073013955	12.0933881799132	12.2416107699704	11.5090438229504	11.6956524164628	12.8092778980589	10.3684361228231	10.5890002372698	11.0857569676537	10.7134247955794	11.7629419833686	12.215608960721	11.8126013035197	11.2108350712012	11.2659667943047	11.3290452385989
NM_000235	LIPA	11.6866383522334	11.570750741694	10.9161195150243	11.3352587532611	11.1729192725731	11.9467593395226	12.0654241089236	10.6380328029618	11.1372259065805	9.9011506662875	11.2073154385941	11.5716194402947	10.6798539628794	10.5716069396503	11.397470720134	10.7655771345114	9.90148957333752	12.8019861563625	10.8646334402772	10.2330032046181	11.7109900416589	11.2100918648247	11.044793871742	11.3984572459909	10.895634015084	11.3157407758444	10.9180357425125
NM_024011	CDK11A	11.6140536985741	12.8769611426441	12.9573781855281	12.9172601292605	13.2022966115162	12.945936064833	13.9161641487466	12.8127376534218	11.4100756011019	13.3433637087608	11.641151296643	11.2730177828192	13.114698297094	11.9670331990538	12.5908864176318	12.4705082926925	12.4975753642812	13.4112006188407	12.5214843498369	12.9605765310451	12.6717071201734	13.6377098398695	10.8001534889156	12.1311425945428	13.1011396406619	11.6706673773338	10.7425997767503
NM_017988	SCYL2	8.19679530423327	8.26326920037266	7.48697863761423	7.81826260830447	7.44205486321153	8.64086465059652	8.33876821222921	8.28269131741718	7.37727251380636	9.08963963740842	8.54788604077115	8.33487980172358	7.93512294494608	7.99281697720987	7.77817102137366	8.25479243019288	8.03797830568526	7.76794795301579	7.93225694158518	7.65120548842239	8.06712700381874	8.03334433554104	7.75717567875874	8.63237209245106	8.1723560686474	8.02648392150069	7.86312429840353
lincRNA:chrX:138956132-138968259_F	lincRNA:chrX:138956132-138968259_F	5.61091937182293	5.67444450960815	5.50189403875901	5.65780330760665	5.54004498745094	5.55896729218821	5.70083600849955	5.75831840756374	6.19770815795585	5.45989995009438	5.73953953783003	5.79106983847011	5.79218604358644	5.6092315154843	5.79441586635011	5.76931837045897	5.45050431258202	5.72090382070081	5.89065513947983	5.6256044852185	5.5244577617616	5.57245662172939	5.59309761821884	5.83541884047548	5.68209167656498	5.70439773170978	5.79181407116183
NR_026670	LOC116437	5.93889058905154	5.67688848046335	5.59091612353767	5.89307462538523	5.64990468324239	5.72510643371668	5.95672025952175	5.73013307313523	6.70610582527462	5.91544796192272	6.33787457749424	6.28307576500932	6.104990755141	5.84104449424892	6.38869371203678	6.27499549409247	5.58636273867177	5.75257158300083	5.59490049467902	5.41234431697782	5.62008146048701	5.67646231856739	5.91883508300731	5.62612130677443	7.30970425058379	5.61218396945618	5.62393373223399
ENST00000380336	ENST00000380336	7.43953528351218	7.37493749746117	7.31393515385588	7.47840779386195	7.33374716995682	7.81649775790627	7.49243450292164	7.54425748757086	7.61237797380453	7.23142561204003	7.76146744305761	7.40810133239077	7.4036812271081	7.53274163596164	7.35902811547554	7.4250907622313	6.93247709617178	8.07582243228377	7.23003776760136	7.19022409605433	7.46997865914298	7.65260043435012	7.0776122196694	7.3716164180383	7.34476003563899	7.34760730888735	7.66311252363616
NM_001003954	ANXA13	5.56246050222631	5.75030023266782	5.54490925120072	5.30690797853645	5.42530583473267	5.83541884047548	5.59053358607316	5.48035745749184	6.09773117670417	5.31573182892346	5.60711891437332	5.56289655936757	5.61049759282829	5.44956137461324	5.57980079560538	5.59224344706251	5.4372467656792	5.52356195605701	5.25873426840017	5.31780020926469	5.5244577617616	5.50143914515887	5.50960536530729	5.6092315154843	5.52132000527034	5.45989995009438	5.55327272413534
NM_016024	RBMX2	7.8345161969868	7.22207035524718	7.40246394499818	8.01903466936434	7.37043832271805	7.3493602221671	7.84082287366721	7.16548130512097	7.61911951145322	7.4655081011443	7.44312115671231	7.39293068316669	7.82027015390985	7.63517394667492	7.46276516765399	8.02248671156629	8.30658254147277	7.60187688452784	7.00802837375594	6.65105169117893	6.6635072773561	7.27732061478291	7.98697970917658	6.8204525196086	7.92260563896041	7.21861512765105	7.36794511369715
NM_006000	TUBA4A	12.4782359715737	9.54457660985572	10.2431063009678	9.95346147011333	10.8151537130613	10.6117804683644	9.44739969387228	11.0235436035198	9.53534161715977	10.3268539045563	9.22016490058935	11.5254136587176	11.736651163212	10.57235415246	11.6267346262549	10.5656763261313	8.098452052134	12.9613269507353	11.5868080885347	10.1476865316448	11.7674524308192	11.2433810388238	9.43257279581016	9.18262854077297	8.95522705532077	12.2942687889019	10.5120484726335
NR_024419	LOC100192426	5.41471543318958	5.51457317282976	5.54490925120072	5.28434491207921	5.24792751344359	5.40696419874316	5.5077946401987	5.36257007938471	6.19770815795585	5.32809786212757	5.51682562456114	5.525353011583	5.59693514238723	5.47016496458375	5.42194458665332	5.56158799234735	5.20666554825733	5.36507258658788	5.25873426840017	5.35805459826221	5.11091203703496	5.43152745178297	5.35402893805439	5.5444677224931	5.64303155697669	5.7640185139156	5.48588679689864
ENST00000469991	ZNFX1	7.90388184573618	6.98771066060201	6.12957741446479	6.47016496458375	6.71894868414885	8.37882123439746	7.70242008226933	6.86789646399265	6.97203613747831	6.81249822533356	8.78939390987016	7.48692119290933	7.56730423081344	6.25819584889741	6.73296688390655	6.86135281605806	6.42410628777665	7.02030534657156	7.07788386443832	6.80597413231345	6.27957741907979	7.04158093346696	6.15583017155653	6.86099825841536	6.4243462769714	6.49459847306849	6.28434491207921
ENST00000409285	VSX1	6.15090777527194	5.94719858426206	5.4122976430462	5.30690797853645	5.72051300530064	5.77478705960117	5.72519581722666	5.8325283911422	6.05466245481228	5.50552803322675	5.77572784544533	5.90000421002328	5.78135971352466	5.73953953783003	6.00578492883285	6.32937991592285	5.46830402264125	5.72090382070081	5.45755677101686	5.58453306328953	5.5244577617616	5.91613538008583	5.76477682932906	6.35579154675365	5.25225993423962	6.11448601501689	5.74492991788591
NR_015341	LRRC37BP1	8.50547209096272	9.11268627264501	9.26269197379771	9.19968528017155	9.11143681315547	8.82244115583338	9.5488028167647	9.28166184340593	7.96301621351246	9.0004992457203	8.95141218218565	7.99795556340415	8.86167760255188	8.88154989078646	9.16674347799626	9.26819490325036	8.85082861385314	8.39382265848181	9.08492822804669	8.82880385964964	8.46651795467087	8.86035927753372	8.38826250594833	9.3191231768294	9.46908370596726	7.54089834171576	8.36029588695878
NM_002487	NDN	7.89291136396921	7.13070762259153	8.06671045547288	7.94607588651741	8.31116695707917	5.7849727174977	6.60267235682697	7.17130802457089	8.83752385713981	6.6458118476724	8.16971207231325	7.95728212827956	8.81544677294585	7.63138437421962	5.59513412436962	8.80347926889353	8.92174385174517	6.7496958346054	6.08321336824898	6.66809320416236	6.27957741907979	7.21659701803425	9.06155127521828	7.21079427150695	7.09066077772911	8.20296868116204	7.91418126263437
NM_014508	APOBEC3C	8.23571002589239	8.18819848802138	8.62403758682817	8.85846114541008	8.24956781243004	8.70223087019298	8.12332631457051	7.88646235803592	9.03284010094917	7.304737180311	8.45981125147759	8.08497764065131	8.57027937591955	8.85683604471593	8.02844584418142	7.76383638332948	7.86146278887247	8.25203727742202	8.42122329922514	8.08096976282	9.16867327290519	8.0349516110962	9.44682624132209	7.67097521133435	8.86673463962126	9.11254849629789	8.90265439157492
NM_001145088	WDR67	8.12695024817329	6.90812098894552	6.5460874038695	7.01217572302304	6.93224119888097	6.40103149459888	6.39870963220639	6.94711855152716	6.73597503682802	6.64675553085505	7.39726789170105	7.08745041679699	6.75342316828428	6.844563378338	6.43221192344666	7.03772118984169	7.07050872969632	6.18799357063511	6.71223106623284	6.45177491369961	6.18553111533169	6.34257949488841	7.16497866321849	6.98867910085971	7.04158853322962	6.70833016128884	6.36808528225004
NM_080686	PRRC2A	7.05605130061327	7.25279487717527	9.4866666680938	8.78277027103971	8.78130925035854	8.49646825950857	9.02978773126232	7.80053455122648	9.6317687025319	7.13590338432221	7.24655842321364	6.61568543341216	8.69458031398376	8.82520722831462	8.83544139932839	8.46241371149035	8.09006092013869	8.45372881190591	8.39989941083426	8.4676810822358	8.76190315568074	8.49579232887938	8.52988970432612	7.1247094278569	8.89577668951593	8.67534026031814	8.89565981868799
ENST00000376938	HIP1R	7.60039082836345	6.62935662007961	6.64951281632274	6.26357102292791	6.52221720370777	6.66086181000483	7.32038152153123	6.67827315991395	7.0956230737748	6.48174178036239	7.92264811051615	7.82745612811411	6.59927528084175	6.20917482618588	6.49574083993544	6.75259569065548	5.92803186083774	6.18530022732923	6.204431409149	5.64591571195302	5.70637267389483	6.78444789531223	6.83053784263579	6.71699089440494	6.81304820756561	6.57440430902258	6.20973185130511
NM_144718	SPICE1	5.87071698305503	5.86082094691253	5.7071618943964	5.83722243496077	6.0740649860348	5.75374205149521	5.72519581722666	5.90379578918565	6.05466245481228	5.6372458916539	6.01951130447937	5.82636689058341	5.97956810009519	6.23512526443487	6.49574083993544	6.41399052150484	5.99451507430689	5.54137323217347	5.45755677101686	5.43152745178297	5.34137585711558	6.10523506879502	5.76477682932906	5.70439773170978	5.91749995341138	5.74991730100243	5.66065811144595
NM_181840	KCNK18	5.49847883545765	5.35818367004941	5.39574832817903	5.43329477736929	5.40979238692236	5.43650010283464	5.35879450065433	5.45094162062402	5.46690673919944	5.35073598424907	5.33899731509258	5.46568836556335	5.41419649616613	5.42191254741459	5.43622444961767	5.44244712773229	5.40638924028698	5.35702680061232	5.45755051946821	5.54571074399024	5.50792639347602	5.45799211146769	5.49185309632967	5.49033530777479	5.47943383707561	5.39672709011677	5.49479948854831
NM_005098	MSC	5.6728294016411	5.45332943432205	5.36407210454994	5.21972170108278	5.59053358607316	5.52132000527034	5.44767364776113	5.54931712215449	6.16906599871322	5.32809786212757	5.45285896471381	5.4122976430462	5.82236596895965	5.35478460548723	5.61176256006487	5.49916252319221	5.39035323589825	5.74185216729808	5.54843662469604	5.31780020926469	5.39525869809088	5.32963619002263	5.65984302948026	5.51367120653537	5.52132000527034	5.36257007938471	9.20750245925879
NM_002362	MAGEA4	5.51281740250625	5.38563751674728	5.45713161852377	5.44587143509342	5.49809701104947	5.61688918762258	5.5409643056318	5.52282498903643	5.72810417324887	5.47233765657399	5.53619046242588	5.58663913282859	5.504482819009	5.64303155697669	5.47511695500655	5.59540416870844	5.49857058225677	5.46364862281863	5.48226297075692	5.56027764226778	5.49500551472587	5.48263233683574	5.78477766922787	5.60055501477905	5.57121095205002	5.47920873977524	6.0466224700044
lincRNA:chr14:101297417-101297818_F	lincRNA:chr14:101297417-101297818_F	7.73393533063747	6.89706751312288	6.61376315928171	6.39329851430986	6.41205564102586	7.27698843384136	7.11508081817554	8.12471215653526	7.01585307133679	6.46410810584677	8.00754792915776	6.90362366068328	6.97948644196352	6.86170728658586	6.49574083993544	8.30573606138478	6.48450644752761	7.67439406484369	6.55765515472542	6.77196101552241	7.65994493991303	8.37875931748404	7.33653843869881	6.90826393701721	6.55415027589044	7.13530619118186	7.33168474562546
AK125712	LOC100129125	5.6728294016411	5.56898756074706	5.58539181036303	5.46083615716221	5.35905926058756	6.25738784269265	5.68509917200661	5.75831840756374	6.18996571587254	5.41084502163713	5.71306732646884	5.74339186332564	5.82236596895965	5.50462039240355	5.67726660504099	5.95153451066336	5.4045333724884	5.62643913669732	5.57375537204145	5.22276040885047	5.39525869809088	5.82109061807958	7.06962238563694	5.60161162959671	5.64303155697669	6.11448601501689	5.57202344501366
NM_001009993	FAM168B	7.40918333483775	7.53468306332432	8.05274797354607	7.86757549442988	7.29904224752987	7.8672983014367	8.39164575438723	7.83421029833108	7.98624578859166	7.86135739910384	7.61185106907367	6.5951250967339	7.383690029662	7.58438972742781	7.34303695966735	7.26812640217428	6.7683443947214	8.53929913133722	7.98426734846975	7.62376898769451	7.7523944543992	8.10345704401235	8.22757096893015	7.65327898544989	7.79560099164411	7.1433874155446	8.72567681840602
NM_006759	UGP2	9.84705734609134	9.89030771141292	9.24395599652347	9.43456866013776	9.86192878644671	8.23567236153694	8.61415768679231	9.62469103192078	9.91297485207367	8.82109061807958	10.599627302671	10.2952933684213	11.3670714716196	9.88041440856107	8.99273606556739	9.66581808863844	8.79362653154789	9.57945063671095	8.83920378809694	8.93482817793096	8.83259620236378	9.84593802332521	10.4708113707618	9.50589659926359	9.04879822742437	10.0954158617273	8.59085433940925
NM_006432	NPC2	13.549835169041	13.7125653614298	13.2417964847976	13.8417491192151	13.1602044413652	14.4850162680163	13.7511399676953	13.6999458102005	12.8378103294026	14.1596672798392	13.5254480027557	13.4778480314768	13.0724126034264	13.6128398175292	13.2563021443698	12.9095390246063	13.0173820969346	16.3681880474487	13.920305082666	13.8853625173241	15.8033970605988	14.0036603549945	13.5252366234215	13.9504303130847	13.8780432396568	14.407424001508	15.0406744390039
NM_015617	PYGO1	5.70479293648992	5.40063551117536	5.60118712023925	5.34796930699299	5.24792751344359	5.59736090453903	5.59053358607316	5.67686378637556	6.19770815795585	5.3570492358237	6.76997948567372	5.81798863551538	5.76098126007614	7.00754792915776	5.40355989401632	6.76363920668562	6.66898625800472	5.44104708408583	5.11389096652798	5.24684237233121	5.22826898767312	5.28698672757824	6.50325785960192	5.76780611136779	5.91749995341138	5.44341720954233	5.74492991788591
ENST00000473333	GTF2I	7.01887575599293	8.12293889599339	7.90086680798075	8.38764810505373	7.67444450960815	7.64715001549977	8.88403965648048	8.13537948954544	6.83162393682075	9.26300086063724	6.6645234745108	5.90000421002328	8.15021874853159	7.54225804976692	6.76363920668562	7.29219014400857	7.17056891800774	7.49688230295953	8.30632213895577	7.60986469304149	6.82772830904896	8.12920940817733	6.31702491410538	7.90086680798075	8.85935729491245	6.27665617639743	6.30143086884697
NM_198447	GOLT1A	5.88334152192009	5.79812459600407	5.75946023195329	5.91545260911194	5.80551357523344	5.63641747070613	5.6736371816403	5.67686378637556	7.12943022321425	5.6372458916539	5.78696968186724	6.15003737099764	5.93039943030267	5.88543491291504	5.51547457557129	5.51457317282976	5.49551243891527	5.65207669657969	5.31573182892346	5.27346260555072	5.39525869809088	5.85335411672446	6.47746917816702	5.8426197291005	5.49939034712335	5.91749995341138	5.66065811144595
NM_017856	GEMIN8	7.58453306328953	7.50371218019799	8.44761461647812	8.29708002849315	7.72158749300729	6.8738834897202	7.4757334309664	7.88713355928679	7.80449983183041	7.32398761706566	7.39660478118186	6.75240454192504	7.48749553705517	8.07986569341078	7.90392487208655	7.02932667126951	7.74943849344405	6.83749277976451	7.15987133677839	6.80597413231345	6.44767364776113	7.61302641913903	8.39779685122065	7.63460363974964	8.24874083398052	7.29914258855707	7.33794041287599
NM_024884	L2HGDH	5.95419631038687	6.46305721709746	6.11448601501689	6.48174178036239	6.49904859773388	6.03153383272858	6.43772235330207	6.22441519210307	6.01122725542325	6.19489752967377	6.18019333689614	6.62581319336221	6.38937013872842	6.81249822533356	6.58892874882707	6.58453306328953	6.65933336930579	5.97105080218158	6.02062284108008	6.25981050495951	5.87669233955542	6.28909670241999	6.07742613241368	5.90017677088	6.57050630143717	6.05992381765206	5.83758288344257
NM_001037131	AGAP1	5.6728294016411	5.82910992456364	5.8567966022051	6.02503224656281	5.79181407116183	5.91811818680363	6.08501281617617	5.81059224793355	6.02096015686783	5.73836690346817	6.00994855377439	5.77081260184721	6.12397356283619	6.58571035379196	6.77420891236845	6.11766016420463	5.92361785894255	5.87457783291683	5.95563899027995	5.58453306328953	6.04138639978815	6.02219315627299	5.76477682932906	5.69222207834041	6.04936558950196	5.80383820667493	5.80193757443914
NM_004980	KCND3	5.56194977536641	5.64268194071554	5.54319967198515	5.60765035383206	5.53113536398935	5.33633984814993	5.47354720920083	5.49518210312016	5.87395998237712	5.48044424480449	5.59032248560226	5.60646187837768	5.52317767862828	5.50510497601734	5.6587051531685	5.4496550301967	5.46842501571454	5.51684212712302	5.5305458778183	5.51543376786676	5.44791838299766	5.35826871354704	5.64843926263833	5.62724143003454	5.38796761989116	5.80295988468765	5.72623609130389
lincRNA:chr11:117668490-117680359_R	lincRNA:chr11:117668490-117680359_R	6.58063159006483	5.97936394089836	6.22819318609703	5.62805526130303	5.73387435107173	6.33537328074694	5.81396689076276	5.965769850501	6.70465994916391	5.81555984565634	6.90611689956456	6.27929333045141	9.08746499023722	6.07840245060705	6.51671076329474	6.14393700561252	5.53604606246908	5.96156590941092	5.80864470545355	5.88109566734115	5.73432344939655	6.02845140689389	6.58553293616855	6.11051239410294	5.96219289658215	6.19952738509285	6.25328758124744
NM_013441	RCAN3	8.21081398213842	8.62753086810406	7.68572156940288	7.79767176105103	8.27523622547959	8.14217673658646	7.84354208345452	7.44673760240139	8.37639501339456	7.82141209859778	7.83596090781406	7.27766040062745	8.19861830750782	7.29589923858285	7.37008157807473	7.52586573280088	8.06529951551168	7.96841412289769	7.25910987033742	7.13181866130431	8.05322012853947	7.75604853731017	7.90369074105587	7.65666335642503	7.1645857225631	7.79553004139487	7.94251757046199
NM_015163	TRIM9	6.06318788603934	5.63252194852574	5.61826833478876	5.52894503907248	5.47011813987281	5.53873159615689	5.5474529563145	5.7606766298164	5.8685208215152	5.5075005437958	6.14022590556581	5.32996946733821	5.8247518257186	6.29371069743198	5.78828844736555	6.23945872233026	6.14044336886988	5.76149389404219	5.68014361367604	5.61190432930301	5.48562161502187	5.66059626428453	5.72400467112792	5.57711844248139	5.70130234093281	5.61952012544207	6.2283045021882
NM_006637	OR5I1	6.6409679104499	5.93073733756289	5.77572784544533	5.2683916160033	5.42530583473267	5.40696419874316	5.8095614405212	5.64550404265621	6.15871787276261	5.59523083617498	5.89654865138706	5.90000421002328	5.56507487027649	5.69269021853616	5.61176256006487	7.99721981291624	5.5233379176932	5.63972830415205	5.25873426840017	5.50688842469095	5.49139502519044	5.90172889049274	5.525353011583	5.96776148237798	5.68209167656498	5.55195539483284	5.83758288344257
NM_019101	APOM	9.85448996560541	9.69159398351987	9.00022137873741	9.66708619138593	8.46294040441444	8.23895059443598	9.13108525957895	9.07257287917268	8.77835878672056	9.21629548693247	9.09419081899892	8.1934901595096	8.93924337190128	8.50445014615996	8.05868757503923	7.74137067510628	8.90950739945092	9.17392693199981	8.81025028602818	7.97408676044755	8.42464620733586	9.0698141594267	9.49385544924082	9.24677452390357	9.335836940378	8.37028262332109	9.48499547232059
A_33_P3364631	A_33_P3364631	5.64261906375275	5.70439773170978	5.4122976430462	5.34796930699299	5.35905926058756	5.83541884047548	5.44767364776113	5.59821205208046	6.13721073936722	5.51547457557129	5.57850747858386	5.74339186332564	5.48128048698007	5.73953953783003	5.37006461593163	5.78771603213784	5.39035323589825	5.72090382070081	5.25873426840017	5.33908647016456	5.4761965011167	5.53782852513006	5.45802571138858	5.79478716864038	5.79515837539423	5.6728294016411	5.66065811144595
NM_020153	IFT46	7.16573032755125	7.38045939451637	7.78959875611165	7.75402602272561	7.88477076008683	7.01855085122832	6.96429960608294	7.16224381517849	7.53735832791058	6.53577379813498	7.09416815422647	7.71918373170715	7.44385731390675	7.27579146905914	7.81260255931331	6.79573047526755	7.25876118071187	6.38687582713606	6.38093366715801	6.45148845013127	6.21535827611136	7.20267806696312	7.89560906710175	7.31898705288715	7.24187338457732	7.31353854210117	7.59482931921642
NM_182757	RNF144B	7.65902748675595	7.6771659109184	7.3782019456513	6.92362461136832	7.79766152585376	7.30143086884697	6.20471086581639	8.62899225714273	7.62633483166594	9.07088762181167	8.50643510338608	7.98754825895374	6.22303633790187	7.09946053122735	7.29796434390283	7.1530814912789	7.4386730584705	9.8399798266722	7.70538554074589	9.39277739250716	8.36350902835432	8.00466189677323	6.51502394460061	8.24867307477891	7.98128185405741	8.22861257648155	7.87730604715704
NM_032377	ELOF1	8.28328682986024	8.44658117783974	9.34324917803712	9.31723493102052	9.07727352279373	8.81515453262573	9.31434046849897	9.33309144213807	9.88113581621385	8.16877955077405	7.94469114772178	7.87844509768729	9.44489656309055	9.31771946878902	8.82947358256128	8.2252074369435	8.12456446804244	9.57998930750631	8.42122329922514	8.4890451251148	9.67116192561885	9.33409766716656	9.92784144096039	7.83469677087037	8.99390884047635	9.86586580450128	10.9714819691827
NM_032753	RAX2	6.57353899483206	6.08047493963643	6.31831684133498	5.81469689739877	5.85299758761332	6.03153383272858	6.00385919545564	5.99564602965751	6.83162393682075	5.86365531922085	6.14596852652536	6.15003737099764	5.94686451107754	6.24262972427914	6.19123550768772	6.08138832684065	5.60627300696657	5.80256252323871	5.82673006114313	5.6687837034181	5.8325283911422	6.16217550183738	6.04158093346696	6.37168331333802	5.85833629497936	6.16791986555194	6.30143086884697
NM_006609	MAP3K2	7.68909943809619	8.45444618513771	7.98819775588802	7.74464165752845	7.69239132794963	7.84199108423474	9.12832580990082	7.58017779477826	7.24521312874655	9.24439781646665	7.2215871212648	7.40769264866568	7.20485057385319	7.58908931290962	7.46276516765399	7.33672969723872	7.40854204229686	9.43301904125528	7.80942363194254	8.08928021924531	7.93890745128951	7.98429638100557	6.37330019660839	8.25509603118466	7.67787062223252	7.7346128567501	8.78664303217115
lincRNA:chr15:58549646-58623663_F	lincRNA:chr15:58549646-58623663_F	5.94016675048282	5.72090382070081	5.7071618943964	5.64385618977472	5.74915113261432	5.91749995341138	5.70083600849955	5.90379578918565	6.88613203544172	5.64385618977472	5.99967793391073	5.85833629497936	5.66391384211598	6.00482238345684	5.7071618943964	5.76931837045897	5.656782364219	5.97105080218158	5.52356195605701	5.6687837034181	5.59437792746502	6.08230113613456	5.50960536530729	5.76022094646651	5.64303155697669	6.02173352194728	5.88648047042491
NM_001001916	OR52J3	5.61091937182293	5.75030023266782	5.4122976430462	5.19658456363045	5.37603233919127	5.87739369836402	5.38419785903408	5.51682562456114	6.3931759143488	5.30247573222119	5.70439773170978	5.58539181036303	5.75030023266782	5.70795068339412	5.31573182892346	6.35049724708413	5.37553597068788	5.5994878325977	5.2838159679703	5.33908647016456	5.4277019406495	5.53782852513006	5.55896729218821	5.71973105674985	5.39207204561329	5.41132939130456	5.70439773170978
NR_015352	CECR7	5.83866368886774	5.84190125545971	5.86595415350409	5.4243462769714	5.8594016698272	5.55896729218821	5.6736371816403	5.89169692195925	6.96611400584759	5.53383029151084	5.75297791215484	5.57591736111815	7.0956230737748	5.77007390597814	6.53760669149529	7.19292682680393	5.55195539483284	6.37702456415534	5.52356195605701	5.22276040885047	5.41132939130456	5.98998236623082	5.49185309632967	5.6092315154843	5.45755677101686	6.05992381765206	5.86330132706084
NM_004246	GLP2R	5.73606362787181	5.70992077115198	5.52937477518112	5.63060516627687	5.51322001183555	5.75374205149521	5.5077946401987	5.73296688390655	5.6092315154843	5.56246050222631	5.66228689518191	5.72363656817903	5.58195375084882	5.67726660504099	5.57980079560538	5.69964681070652	5.70479293648992	5.70043971814109	5.76250068627334	5.83830351035111	5.55896729218821	5.85335411672446	5.80256252323871	5.68409736997976	5.73953953783003	5.68690066448737	5.70439773170978
NM_000321	RB1	9.53388422649803	9.41344406268323	8.92500489871428	9.2670373986125	10.0356920790969	9.00546481718553	9.01311765726969	8.89890522467737	9.17163602044207	8.29576830794254	9.4728169929326	10.5720843683489	10.1748723256451	9.67164153246242	10.0230392803355	8.88671629617547	9.14788402368213	9.46355989135834	8.22140659204424	8.58346277482208	9.48726906695784	10.5428473324555	9.25048409292549	8.71027449417424	9.11324397983051	9.96551434662361	8.7130945055519
NM_007308	SNCA	10.0401179485769	8.75979733643761	8.56092598041819	8.95570599048694	9.35755804847348	9.9826625760033	8.36903024899205	12.7903050233549	8.94358484217669	10.3995529681188	8.74051480965811	10.773131932712	9.27229652208718	10.3729660821029	10.2624637986269	8.93464382918231	9.89071947247223	8.69130105142905	8.3387831429017	8.517050676436	9.93170264836429	9.25298268848401	9.57530405091369	8.70814790080584	8.55076845492613	9.9391983370221	8.93361054981466
NM_001030019	SUN3	6.12869404161901	5.97989468641031	5.64426832948354	6.14945680960514	5.92633835783674	5.95884267524324	5.84333784511378	5.80588203265873	7.02932667126951	5.67968115797429	6.05930582876238	5.81798863551538	6.27665617639743	6.33487980172358	6.05497247846038	6.41399052150484	5.95353132072731	5.82236596895965	5.52356195605701	5.60627300696657	5.45802571138858	6.1963035282656	6.50325785960192	6.30038524818813	5.96380437349925	5.97662549162619	5.79181407116183
NM_002849	PTPRR	5.48128048698007	5.61091937182293	5.54490925120072	5.5316042533576	5.61344745957421	5.75374205149521	5.61765111942733	5.58367380475258	5.56942164982538	5.59523083617498	5.57850747858386	6.15003737099764	5.51817540950995	5.57505295423735	5.59650925454919	5.59224344706251	5.67968115797429	5.55458885167764	5.52356195605701	5.46830402264125	5.55896729218821	5.75106579121106	5.61091937182293	5.57288966842058	5.66269380395372	5.6569866107035	5.68048511176545
NM_001002878	THOC5	8.30035019582508	8.05594306567661	9.08845175311314	9.11528237560773	8.07992963029874	7.5604854168007	8.38487802793901	8.39870637969123	8.56803568919026	8.00407784176204	8.12078727122328	7.72911293372118	7.93488428762907	8.14159236127499	8.06392479977331	7.61193186580774	7.30313609032133	8.52394639502538	8.38343374586042	8.13942070416639	8.29030849198029	8.33895484589241	8.99927098688032	8.03625294473455	8.86445549864011	8.41009911456711	8.78828623880005
NM_012470	TNPO3	6.12869404161901	6.22303633790187	6.74800111657823	6.27239650903748	6.19489752967377	6.54468850373783	6.30038524818813	6.11923758799346	6.15871787276261	6.34264617069672	6.47503854693231	6.27186316520853	6.30273682986753	6.68309487182193	5.92328503385919	6.71738266495477	6.43033306886776	6.93512294494608	6.204431409149	6.35100230399141	5.98576063321674	6.26491169307446	6.12456446804244	6.06085030491983	6.21861512765105	6.34543692958152	6.55962291366775
NM_001195190	LOC730159	5.57980079560538	5.45332943432205	5.35251641472079	5.05373198393779	5.28751451066109	5.65412452522855	5.2763903153369	5.48035745749184	6.60309642944639	5.19377174339668	5.33832253313803	5.38740193236464	5.36382187559417	5.50462039240355	5.38887833881199	5.59224344706251	5.16159980548461	5.45989995009438	5.25873426840017	5.22276040885047	5.27692198847389	5.24194911142466	5.24194911142466	5.52311384453271	5.39207204561329	5.58367380475258	5.35049724708413
ENST00000390423	ENST00000390423	5.91271828933417	5.67444450960815	5.60118712023925	5.7933013857687	5.79181407116183	5.87739369836402	5.64591571195302	5.91579403498997	6.74416109557041	5.72480616292561	5.97891470559086	5.90929308582382	5.77007390597814	5.89965902637744	5.64385618977472	5.90654705589005	6.06270149641534	5.88752527074159	5.59778654107874	5.6256044852185	5.55896729218821	6.45191756497999	5.85157058943477	5.76780611136779	5.72051300530064	5.99322146736894	5.70439773170978
NM_001867	COX7C	15.0304232840206	14.7765020634806	14.6206281363152	15.2737300471628	14.947377986173	14.0155843027462	14.6755089556611	14.7270421994513	15.0672992998547	14.5981231373024	14.8408172549848	15.5755983337242	15.3213498342725	15.0011552049524	14.7587370327528	14.4907255503239	14.7336630206958	13.5022795198743	14.5981231373024	14.4365981533309	13.8692468144578	14.6544817974118	15.6110857429013	14.9372910522942	14.8230124656527	14.5605819062255	14.2808028692411
A_33_P3341731	A_33_P3341731	9.66124366730065	9.33822701256059	9.39381944794399	9.3467828085291	8.39090593380297	9.4319452523066	9.43173636716902	8.54849167153356	9.22593041117105	8.97678912742752	9.49759525900204	8.46329081409293	8.94322646133712	8.48266392487501	7.89343155609979	9.30700559534219	8.8849990402144	8.76178865448746	9.56106968983023	9.30976866364676	9.4437427975016	9.40731329356126	9.04529162113714	9.27062905190515	9.09682808118742	8.58415720064951	8.47787388553682
lincRNA:chr6:80248431-80271605_F	lincRNA:chr6:80248431-80271605_F	5.85477935274147	5.91476951485634	5.88334152192009	5.96413454744299	6.4057492975843	5.75374205149521	5.70083600849955	6.55349216212206	7.06747277577006	5.93073733756289	6.09923508077123	5.79960542245267	6.06270149641534	6.7164030390321	6.6115518092003	6.5016666098879	6.50325785960192	5.84082287366721	5.54843662469604	5.81323148839427	5.59437792746502	6.15163271124061	5.67766931126577	6.36407210454994	6.50189403875901	5.79701297783614	6.08473247446588
NR_045128	TXLNG2P	6.96507875040474	8.38413520177311	7.98661044399554	8.02763990117879	8.72772249547236	5.77642691899946	7.91437116921875	8.30097175738193	6.30611700182291	5.9179555133778	5.76210443578067	7.14347104933555	8.77041019045207	9.39995171975658	8.81313401237763	9.25021148024371	9.48096301786737	7.36757689248846	7.80490804194956	7.45794598998013	7.59852283774262	8.32680239915225	6.59856944953164	5.77842280173493	8.65672596603572	5.69034339129436	6.25681742716601
NM_024751	GSTCD	5.98732347614359	6.26833547534941	6.28450098797878	6.14903859189336	6.21717922615507	6.70958642644016	6.2795904326555	6.22033131494958	6.05476158954672	6.72404118656496	6.53409102603803	7.02598791696176	6.501051805935	6.95259184453833	6.88281591285666	6.21527854549841	7.00599600400914	5.72114594271959	6.18917917057441	6.03697820472274	5.87733103172524	6.60224815951698	6.16389202048517	6.30865556128223	6.58903579353429	5.90355627879403	6.08473247446588
NM_032501	ACSS1	9.91412882011387	10.8403789303219	10.9514512502368	10.629519252399	11.1924953764765	10.648723506304	10.8317087535048	10.3249520069326	11.0493477968243	9.07698733623809	9.73565272415058	9.46754732876937	10.7093669558333	10.9601778092968	11.0613904811871	10.2088265762407	11.3695506109885	8.96324703356624	10.6863254322087	9.98063943486128	9.72778796584615	10.846503389865	10.1596371140259	10.1911649930104	10.7397565043916	10.1027818396187	9.65627162146544
NM_152538	IGSF11	5.41471543318958	5.43962313755712	5.38296362588421	5.38715571766298	5.24792751344359	5.57936981874156	5.2763903153369	5.51682562456114	6.75907972422568	5.43438994288255	5.66228689518191	5.50280339589022	5.36382187559417	5.47016496458375	5.48450644752761	5.67927901301256	5.46830402264125	5.50960536530729	5.25873426840017	5.31780020926469	5.22826898767312	5.2177846402209	5.49185309632967	5.60161162959671	5.36806987653208	5.6728294016411	5.48588679689864
NM_030652	EGFL8	7.77662102411075	9.49572656593099	9.54247916939964	9.27126291762721	9.39940000703929	9.40969399149873	9.03727239024627	9.04523310542861	8.73929842559735	8.9294063697715	8.94104760634058	8.1154896031415	9.81073228225993	9.93636451607492	9.6860752596616	9.49832211137557	9.95383268214528	7.03436665907086	8.64120021810112	8.43730622270659	7.13684467531185	9.45253542783822	8.35424938194524	8.87533248581995	9.35811741015856	7.87423489516364	7.33794041287599
NM_000352	ABCC8	7.22650695291434	6.34304677749967	6.00441248644056	6.40950391004601	6.24819566487832	6.60423737922333	6.42961529058472	6.38020389751523	6.91242850505506	6.12487358370947	6.57196990579507	7.37737111493173	8.94258128831273	6.03391609049132	5.97182725638885	6.57950646209963	6.68727219914507	6.57993663351385	7.35713944889272	8.91073093595077	6.72144935352657	5.9553157060855	7.06345157913051	6.72975836204671	6.18063166842842	6.58791955600988	6.53723235140459
NM_001130088	ABLIM2	5.80845860313213	5.65412452522855	5.38296362588421	5.21972170108278	5.39427893911205	5.81469689739877	5.72519581722666	5.51682562456114	6.77214959078454	5.2763903153369	5.51682562456114	5.70479293648992	5.63765992381082	5.70795068339412	5.38887833881199	5.90654705589005	5.45050431258202	5.65207669657969	5.3630709282149	5.43152745178297	5.32244325112954	5.73490312770931	5.59309761821884	5.45755677101686	5.39207204561329	5.74991730100243	5.52132000527034
lincRNA:chr1:228258277-228268427_R	lincRNA:chr1:228258277-228268427_R	13.1178170045761	12.4686604043673	11.5757384443893	10.8870192900757	10.6519358015124	11.2574130997377	10.5590082772606	11.6275631966533	12.676956633464	12.2856292735309	12.9538352798149	12.2768264678964	10.4361612442845	11.0167436315372	10.5156716823684	11.5357127852168	11.4102544761471	11.3854079247972	12.2532608013909	12.4145266891791	11.6394182360832	11.2581411544246	12.788528997854	12.5897380774061	11.4363099941342	12.4717840655452	11.7123550360745
NM_005570	LMAN1	6.50919998769379	6.29439973609894	6.2335896682539	6.56663559946996	6.22369948682436	6.78102189439052	6.77187477776909	6.12293125050205	6.90329288113481	7.14531713104457	7.19419127038021	6.85472853759429	6.79455251692443	7.063023004193	6.55411400762292	6.60035922695238	7.09444576784462	5.90465316011041	6.14382238869899	6.35344693164077	6.01415285137566	6.33099690672106	6.41110452550771	6.45435223903497	6.74517871847151	6.25165246043865	6.52364195910933
NM_004349	RUNX1T1	5.79522401990244	7.25713024962788	5.61199375947877	5.82456373715026	5.6786723729712	5.76594482820681	7.22040453144563	5.76942445828264	6.36785260792593	5.47711321773641	5.45107563839955	5.38192628963665	5.44266360117047	5.63390009555708	6.02107186520669	5.75788928568718	8.64213155185768	5.49121015812965	5.41139579704188	5.56161056372962	6.12619337759593	5.71363038924091	6.50823937987732	6.73042470481963	5.38678996975498	5.9792364831324	5.58839340612143
ENST00000429214	ENST00000429214	6.73451608678388	6.61428917199067	6.67323334817626	6.21334728173344	7.02932667126951	6.93158175961854	6.12957741446479	6.84252993946046	7.07299388609842	5.91032150100879	6.5668151540109	6.27798474729977	6.80753892754741	7.55151601762801	6.89680810558089	7.83888875478619	6.56920462161272	6.48726582683402	5.82673006114313	5.89100248389968	5.70637267389483	6.50189403875901	6.55217503326531	6.58238395661938	6.91340235527438	6.93478606344054	6.31831684133498
NM_014171	CRIPT	8.24038248225154	9.21480479494805	8.39109011939476	8.8380333174407	8.99390884047635	9.42964585068039	8.63990914642195	9.34470804762463	8.69266531335225	9.10760941436211	9.1600334687188	9.37731899962216	8.96994149497164	9.20117874679828	9.24880858999983	9.62656950738273	8.9692426044345	8.97146144034246	9.17042585027251	9.34792186578502	8.64876843797695	8.73359644822501	8.55214758028983	9.06424234355625	9.06973745296981	8.8406430649749	8.16181571853895
NM_001079	ZAP70	7.25676120611308	7.11792847236608	8.28199354578517	7.06082622318562	8.75200793909084	7.75855398808468	7.21629898830846	6.06552123135716	9.21389621598451	6.64028462711898	5.85945731017336	5.62771489903169	11.4233237071308	5.64150181881574	9.24646121871008	7.10385755070248	6.16564443248865	6.25053075757182	7.58427509578832	5.89417772688654	5.86863811677526	6.66984150731404	6.10695054355588	5.97186612256695	7.86871691988033	7.07528265526884	6.31186118640498
A_33_P3351276	A_33_P3351276	6.98771066060201	6.62205181945638	6.21167974730673	6.26357102292791	5.96281339804582	6.16533773194666	6.19742734140199	6.21529030565123	7.2306037795288	6.0740649860348	6.69726547034595	6.3819754785573	6.08442878116071	6.20917482618588	6.10103769871615	6.10792694381005	6.30221458731308	6.17677867248337	6.14305516721366	6.1224952400909	6.24371803742147	5.71503044425833	6.8915233437793	6.54070926267143	6.3016921556431	6.37826388648985	6.22813152923455
NM_016037	UTP11L	9.06847120725773	9.04770819631002	8.82827251691694	9.05694731462959	8.49867827785088	8.98364821958012	9.64740702920734	8.6499746511581	9.41260008849728	9.76244136371157	9.54372233625027	9.9253530948967	8.97461944533173	9.38521530709355	8.60931067787785	8.53023910688665	9.54708732066473	8.3121374350651	8.73920196942022	9.17695671923734	8.15047263877614	8.92515172181588	9.60288440871842	9.72141660530162	8.65035279079499	8.58025856749979	9.81968870935106
lincRNA:chr11:2016408-2017024_F	lincRNA:chr11:2016408-2017024_F	6.83339027235772	6.68930734345602	6.27538424962617	6.23560607118899	6.22130386555094	6.298281438852	6.19894970963991	6.70876613930746	6.80345534672917	6.14255659425075	6.57772907664711	5.92845381240384	6.41516450760357	6.24699497327299	6.08535151556276	6.29112812633494	6.56572977337877	6.47678080408417	6.28143138239202	6.88139793754356	6.86009184802122	6.09105780423927	6.78621243758164	6.28044321851491	6.47501168346347	6.49306295992844	6.40164490657581
NM_019032	ADAMTSL4	5.6728294016411	5.71541229592639	6.36518624118042	5.92603725005277	5.85749792495326	6.42499230194682	5.78426683117022	5.66118391451588	5.85300120098884	5.70113625170922	6.02960686425655	5.64055482668447	5.94969273626263	6.64941016627887	7.51323619128519	6.25146721197214	6.06330851866138	7.56120213709502	5.85869260031148	6.20472399017477	7.16945230854208	6.37172298168765	6.49721189733513	5.68590387666477	5.60457970273358	6.95102675018425	6.96204361644289
NM_184086	TRIM55	5.53891128473204	5.48677570371579	5.61483006992329	5.4239959374126	5.42521398688002	5.61688918762258	5.55610684076103	5.53307137335781	5.67734469085098	5.50288244117648	5.46938510560723	5.49042534634743	5.51817540950995	5.66014908100884	5.51547457557129	5.56972419300617	5.42242524467572	5.46874238526178	5.48018008345354	5.44991573721211	5.39417697772995	5.48358548034607	5.65170604214752	5.49359298970356	5.4894383881436	5.45989995009438	5.64229592183997
NM_001206954	AGER	5.57980079560538	5.61091937182293	5.77572784544533	5.75984063934927	5.94686451107754	5.79515837539423	5.98511003792234	5.58367380475258	6.74416109557041	5.55327272413534	5.71306732646884	5.47804729680464	6.64478333860652	5.85904663228612	6.22744404051966	6.2818306985764	5.75030023266782	5.97105080218158	5.52356195605701	5.52490545611458	6.12928301694497	5.4678384118446	5.73063995591679	5.53249508082702	5.70439773170978	6.02173352194728	5.55327272413534
NM_021052	HIST1H2AE	13.5928424208319	12.50127563273	11.9727234208873	12.4230295950431	11.5196853901209	10.4841179861906	11.7951351777701	11.8530700147202	11.3654475885501	11.6765553022967	12.8823155239056	11.8574145550702	11.1878557442587	13.5352094066735	10.5110890308392	12.5851939413214	10.9803181179575	10.2540500253557	11.9423678825391	11.0707534826859	11.0008249663292	11.6680302039315	12.6324921908534	11.8918704792576	11.5791643860235	11.8033873505571	11.1800245720649
lincRNA:chr20:31438639-31447464_F	lincRNA:chr20:31438639-31447464_F	9.34379802010359	10.1709313957016	9.69728715762329	9.28164117150334	10.1297092525342	9.22196152994931	9.00473631119084	8.53271459335125	10.2339666034498	9.41439706234464	8.31279716573633	8.03178520146736	10.4736590784751	9.00710097338905	9.00280612294918	9.95989903775868	8.92879226637741	9.25042931908556	8.56695180350108	8.05727089307838	8.34637071423483	8.76315695626585	8.01856754439546	8.92427963806886	9.40033677925756	9.40928003781518	9.05722287710153
NM_001424	EMP2	8.61691636257881	7.93077957040611	6.63081315229913	7.05667641868635	6.95336502540802	7.45409362036545	7.87791949380478	7.37367306631735	8.10130039241766	7.50507428419301	8.69204254398391	7.75612738162573	7.88634981716768	7.08450471048053	7.32873903143766	7.65627162146544	7.44625622988956	7.28103582525552	7.61007569048843	7.34353472514707	8.30064672440831	7.79279029430106	7.96231765494231	8.35742632884459	7.23717580968113	7.74242974589026	6.71855733868575
NM_032439	PHYHIPL	5.44908967441584	5.73296688390655	5.35251641472079	5.17335590684259	5.35905926058756	5.32707139816332	5.31624920208335	5.4233860805693	6.83162393682075	5.34442273267445	5.51682562456114	5.20107370001298	5.36382187559417	5.44956137461324	5.42194458665332	5.46876948321663	5.4372467656792	5.44104708408583	5.31573182892346	5.48542682717024	5.27692198847389	5.50143914515887	6.42506600511847	5.53249508082702	5.43438994288255	5.6728294016411	5.62393373223399
NM_000586	IL2	5.49847883545765	5.69408422310127	5.55677973295045	5.49916252319221	5.35905926058756	5.48220292629596	5.43152745178297	5.51682562456114	5.73490312770931	5.48220292629596	5.5471148700998	5.44104708408583	5.46270675067016	5.44956137461324	5.54667401599678	5.46876948321663	5.4045333724884	5.49231102207257	5.50280339589022	5.43152745178297	5.5244577617616	5.43152745178297	5.525353011583	5.75259569065548	5.43438994288255	5.59736090453903	5.66065811144595
NM_144642	SYNPR	5.5302669799349	5.58924985912425	5.50189403875901	5.30690797853645	5.28751451066109	5.44625622988956	5.41471543318958	5.32295822348585	6.64838326393579	5.12338241550528	5.33832253313803	5.27851583327701	5.32604420335959	5.54004498745094	5.29225588990331	5.43438994288255	5.37553597068788	5.40355989401632	5.19658456363045	5.50688842469095	5.39525869809088	5.50143914515887	7.25994497809573	5.39819398911543	5.34898101463675	5.64261906375275	5.62393373223399
AK094801	LEPROT	7.91164878653422	9.95988811772903	9.32829024284227	9.35929462715139	9.26031471460393	8.58509667370808	8.89052486375929	9.88628448610172	9.0450965595448	9.0611975843087	8.78673636820281	6.43772235330207	8.06862475079139	9.6301500922911	9.58892874882707	9.89558610120057	9.47419844859455	8.74862415572192	9.85000819231342	8.62696054876736	9.46469160233233	7.01505657430287	8.15134278056421	8.69139457853809	10.4672707454387	8.25330723828335	7.63631388463243
NM_022170	EIF4H	13.3873992948553	13.9327654903563	14.0477698961447	13.8647665260531	13.5256114469252	13.5273649986366	14.6123500804645	13.7636386729474	14.0947628207462	14.0442273072918	13.5936352586801	12.1941498286283	13.7451270543508	13.4974664760202	13.1791186140934	12.8008762746954	13.1060423489561	13.4434657051552	13.8798100629179	13.6420180904913	13.4142039435389	12.778943060128	13.2263713533887	14.0517715632294	13.9243801646165	13.3721894889372	13.7624903016845
AK124891	LOC100131654	5.79590050248924	5.79812459600407	5.30560578958543	5.4243462769714	5.456149034648	5.63641747070613	5.56289655936757	5.51682562456114	6.79460152944037	5.70795068339412	5.80809080324718	5.42722303772696	5.36382187559417	5.70795068339412	5.7071618943964	5.67927901301256	5.87106916053533	6.08138832684065	5.45755677101686	5.43152745178297	5.59437792746502	5.53782852513006	7.61796590070227	5.70439773170978	5.62267939651589	5.70439773170978	5.52132000527034
NM_022566	MESDC1	9.72698444076117	9.6810375702307	8.84093524272076	9.23920639294152	9.65432914831107	9.4980513660353	10.3723831487108	9.40205274938148	10.7283396404485	10.9131138045095	9.73885226170825	8.47966479762055	9.87623188746961	8.63776341328692	9.14858552923187	9.41213127101801	10.4349855809905	10.4596072607503	9.35374546069109	9.32453418380449	10.0917376084391	7.54540580953088	9.23792694662626	10.0716730434745	9.13839980647557	9.92860296971624	11.6543163602186
lincRNA:chrX:73419700-73513050_F	lincRNA:chrX:73419700-73513050_F	6.90912161199693	7.103587558058	6.23758556922213	5.80256252323871	5.80551357523344	5.91749995341138	5.82163733508513	6.159006325236	7.22013644739608	6.58560641728658	7.09878407413778	5.72363656817903	5.93983104482897	6.25819584889741	6.36231958975114	6.52221720370777	6.62706480857162	6.85753674722848	5.59778654107874	6.73741636593706	6.6635072773561	5.97498811199193	7.41435302287805	7.28520403285453	6.34429590791582	6.2629002203674	6.28434491207921
lincRNA:chr10:46972944-46982894_F	lincRNA:chr10:46972944-46982894_F	11.4275111468175	10.2220530996775	9.55502729417938	8.62581319336221	8.71358290351511	9.23271214366388	8.56928601101847	9.74735382947806	10.9674836026302	10.2870362154452	10.9450204973299	9.67402828754221	8.23468059522308	8.76832612924676	8.95257486076749	9.53168779180371	9.83237015256217	9.95224203035026	9.91098529641004	12.4525023347495	10.7785934590442	8.69458175562366	10.914902957122	10.6528193703783	9.68722569434935	9.80992886572143	9.92009760151475
NM_006215	SERPINA4	5.48014639149367	5.54672266125433	5.43119276126794	5.35471935004457	5.3662169804856	5.61797248889558	5.40009503124096	5.41310771720967	6.17820796214611	5.5080166089034	5.53405186658407	5.50705180690313	5.6308361615568	5.630654106032	5.52440043404064	5.52622164398461	5.44019357675845	5.59055076816276	5.39849209174334	5.38517612065421	5.40854248598807	5.52835721505681	5.97539881883718	5.61428254623643	5.4458657400609	5.48198849362505	5.52895512095615
NR_003505	PPP4R1L	6.28206813298303	6.02612279304757	6.14392979290937	6.20454580324196	5.9300052096182	6.38740210041493	6.67596730820224	6.41027437039468	6.40921649982974	6.41103524686522	6.46042432410431	5.7535615621983	6.32384287276767	5.8916150406156	5.71230992940466	5.92159249744631	5.86612235433204	7.74587486494806	6.79890623712328	6.88479009825505	6.75195266225874	6.36178232794899	6.1161049098266	6.38362234344281	5.82366680069572	5.76558284831023	6.78886751262552
NM_003284	TNP1	5.51547457557129	5.5687613678238	5.37413237144991	5.45136120860426	5.42521398688002	5.54076502015939	5.33655870272684	5.64550404265621	5.97630005854213	5.42994865412287	5.44670556216913	5.3712186539429	5.42396874155119	5.52260895941055	5.5394816593988	5.56961630750989	5.51615916745344	5.59051399418748	5.70809113233723	5.63469455548215	5.41047402354531	5.5638555898257	6.11423861840056	5.44393777239546	5.51035517619684	5.39526667708031	5.61571248154906
lincRNA:chr15:49013058-49023258_R	lincRNA:chr15:49013058-49023258_R	5.41471543318958	5.84190125545971	5.4729518843961	5.30690797853645	5.57936981874156	6.06485822191817	5.59053358607316	5.75831840756374	6.57936981874156	5.68449817427207	5.83289001416474	5.525353011583	5.54975716944809	5.73953953783003	5.97597076275592	5.69964681070652	6.00177007946468	5.8594016698272	5.57375537204145	5.76250068627334	5.66756777832219	5.43152745178297	6.75010877954022	6.01855787672737	5.60457970273358	5.41132939130456	5.52132000527034
NM_181756	ZNF233	5.67349149984737	5.51656511496371	5.67571511193997	5.57326511605329	5.68799273977748	5.83528748157325	5.59761641705376	5.47893635432348	6.25069235539037	5.8756787767379	5.60470088264085	5.4822507412475	5.77066518001945	5.62643913669732	5.95362430901528	5.58503342054009	5.63186790048815	5.47532622469656	5.50299669785645	5.33460546686488	5.45025968313273	5.49827824837919	6.96809285576165	5.59023635357799	5.5347470099687	5.51361280348345	5.74030722020963
NM_031966	CCNB1	7.34670367392569	7.23990534420244	7.23956443467065	7.54314232502653	7.4093303174255	6.74685018309805	8.41447383643093	7.1283994637638	6.90026304356897	7.33360262826828	7.59810568609517	9.3571120915057	7.94678098069273	9.72816347571106	7.62476935058396	7.50977500432694	7.95128471496697	6.36181847997157	6.85806982829412	6.87405920314115	6.40136716280505	7.72273650432377	8.82159178324701	7.86736700223093	7.51077968893293	7.27678908855754	7.47225565899488
NM_004143	CITED1	5.68784810057599	5.49810529923701	5.63705278551008	5.64222947012038	5.82250576961065	5.69980185463033	5.59120636166877	5.63026879556407	5.98679041020296	5.66573321244234	5.7007837156492	5.74831970502457	5.61660292688414	5.64150181881574	5.53802439558895	5.53840357293233	5.83700044777938	5.73363100518226	5.61417744627347	5.59068567455505	5.69031026433363	5.55540323239777	5.69726284555396	5.46261432028297	5.72984962761426	5.62825160319684	5.8504421052517
NM_012305	AP2A2	8.5723353027101	10.0216776873621	9.90777484130333	9.51926336916526	10.4126091314238	10.3151265318565	9.37963183646704	8.98397670446041	9.92275721791666	8.79102578635603	8.67428686076133	8.98934719471274	11.0936965996599	9.65773270402113	10.1514259957812	10.0782024626896	9.73097474808591	9.68772050135127	11.0813710427853	10.7096342667336	10.2942172960523	8.93108911486257	8.6688428733321	9.07431651747397	9.9804531986961	9.73721818977051	8.90718062000544
NM_002886	RAP2B	6.37467174127557	6.24137980238992	6.19789050035054	6.29001720602957	6.60475894727519	6.31648860623796	6.38164777137164	6.76753967139918	6.20295104212535	6.8564552671733	6.1081185074836	6.92483609771281	6.71193181655713	6.91778710371174	6.02600035438449	6.18160951270853	6.64970521156768	7.66643315366419	6.47064159827155	6.55954044131665	6.93128934611413	6.63048085276758	6.03683888021383	5.95673451336015	6.20241503293711	7.18591571591111	7.78601734048454
NM_000778	CYP4A11	6.15090777527194	6.19489752967377	6.22413952666975	6.06885503545615	6.49334082386655	6.25738784269265	6.2212418550095	6.13911277661159	6.27825031472636	6.6450922558571	6.22593041117105	6.21639943124181	6.10822573122769	6.13925898335516	6.05497247846038	6.02648392150069	6.02680005934372	6.60330841902004	6.14305516721366	6.4317662097547	6.49436989110796	6.28909670241999	6.04158093346696	6.34010442401938	6.26169198921057	6.36607237529102	6.35112854059654
NM_017702	DEF8	10.0680516058318	8.59126771434418	9.20180856594558	9.05398992234771	8.79672973032221	8.75206664623667	8.5443737022824	8.88767857807088	9.10768077306723	8.84762745822518	9.34217728929077	9.5055347630152	8.49756679710974	8.3775505753936	8.85738063156396	8.32887718710784	7.39516048072212	10.7730959202675	9.35505827175943	9.40053198039887	9.90610113880122	9.15880253725361	9.52103960451865	9.0535183529784	8.45092159539746	9.79008910323309	10.1277413484893
THC2600290	THC2600290	15.6790138659095	15.6378600237149	15.6378600237149	16.1559879599559	15.6437583698026	15.0993977139378	15.4855400364505	15.5010609945391	15.7365642586001	15.0276116976307	15.4763167665078	15.6956912569275	14.9153605703423	15.6287465855492	15.633683706859	15.2448320700699	14.479697273482	14.2298284382657	15.4207088799173	15.0204492199279	14.4622804176242	15.7365642586001	16.2102935543262	15.3787709271077	15.6790138659095	15.2583883148816	15.3998257843877
lincRNA:chr2:139225080-139239905_R	lincRNA:chr2:139225080-139239905_R	6.4072070562542	5.89654865138706	5.74031082629582	6.03405217513699	6.06516606253406	6.19742734140199	5.96809075204526	6.13911277661159	6.19770815795585	5.80477637795583	5.89654865138706	5.61702135075634	6.01473785232193	6.13925898335516	5.93276312077552	5.80477637795583	5.85121361923849	6.73451608678388	5.50280339589022	5.31780020926469	6.12928301694497	6.00160925286166	5.4262647547021	5.76780611136779	5.85833629497936	5.73490312770931	5.79181407116183
NM_145914	ZSCAN21	5.97537739837517	5.84820169603688	6.36085458638421	6.24940038939743	6.51854760906661	5.97613447283165	5.93794440105959	5.64550404265621	6.66553847068056	6.09089470426604	5.79753024255721	5.99107102187951	6.17169898209927	6.14913265429558	5.91851465025438	6.11447117238571	6.31804007061431	6.37300816950282	5.64879411259039	5.68023868954719	5.59437792746502	5.82933675076107	5.95859111333592	5.71674215730977	5.96241291577037	6.13472437395079	6.51034801958271
NM_003116	SPAG4	6.55480808958413	6.35011833833845	6.39231742277876	6.70182625841205	6.22936818394792	6.39305330396834	6.66310059799022	6.90826393701721	7.11908933797629	6.35226417325832	6.72109918870718	6.60139939053183	6.95502711665279	6.61597112501229	6.72051300530064	6.41399052150484	6.21556766699802	6.46597446450407	5.73490312770931	5.6687837034181	5.94418913703149	6.70479293648992	6.61070849773926	6.50983154623445	7.03153383272858	6.2386776926966	6.55962291366775
NM_016094	COMMD2	7.13735713898588	6.6816902030572	7.03538825867405	7.6257610191568	6.83830351035111	6.98559801189651	7.6006563078263	7.10118781525974	7.15785216914174	7.15568563465906	6.8592241619782	7.06678114897609	6.96372181820519	7.14480388868945	7.39360496863922	6.38296362588421	6.74838455712291	7.15568563465906	6.74088902216524	6.4317662097547	6.6635072773561	6.9286241175558	7.93545974780529	7.14290934469967	7.22455300506978	6.73876783680019	7.59256382051382
NM_173843	IL1RN	7.21675326157271	7.35218427509502	6.71461664125453	6.820703133825	6.83153486462522	9.42810505185324	8.54033820793952	9.19153010620037	7.16799195088579	11.5277786994138	6.95875120401168	8.39119986199811	6.4354705172408	7.07200148172927	8.72493686100617	9.11369135968701	7.06938754505234	11.3711490590646	9.04468444198747	8.48116577869478	10.439081127493	8.35032580495752	7.27968388994179	8.59732278615419	6.57213643029785	9.82807910864129	12.0984862591373
lincRNA:chr6:6794382-6801404_R	lincRNA:chr6:6794382-6801404_R	5.79590050248924	5.50234878897267	5.61344745957421	5.49916252319221	5.61344745957421	5.85477935274147	5.61765111942733	5.63143693052066	6.48393091193898	5.61007569048843	5.71306732646884	5.56289655936757	5.58195375084882	5.64303155697669	5.67726660504099	5.93663793900257	5.57980079560538	5.97105080218158	5.54843662469604	5.50688842469095	5.55896729218821	5.71503044425833	6.01058804626752	5.83541884047548	5.68209167656498	5.6728294016411	5.74492991788591
NM_004412	TRDMT1	6.89291138481567	7.00273466276842	6.80891822116809	7.11165734626313	7.44849983220602	7.38133952211005	6.77591592901784	7.15351584173857	7.73272467061234	6.7983097824546	7.02236781302845	7.14188817419481	7.02901108665907	7.17763309657758	7.19855027980536	7.28475489589609	7.57544944073159	6.3535249397817	6.69766263347052	6.85798099512757	6.24371803742147	7.27072915448339	6.94719858426206	6.75980915180761	7.59587018696803	6.11448601501689	6.52221720370777
NM_020734	RIMKLB	7.90012800915573	8.02596563848806	7.8751718773977	8.15847148806963	7.64913614705413	8.42243665133338	8.50200821912417	8.32871702410827	8.07146563799018	7.50224019817371	8.20616128171884	6.97551827459239	8.26615349234945	8.26024716132236	8.15181484336545	8.72951993156376	7.44064179792465	7.54743150244492	7.38872628880342	7.24975803992339	6.84031382059317	8.20549612850669	7.66736599342331	7.52174212491286	8.61253185478239	6.43431022812499	7.47699006943939
AL833204	ABI3BP	5.27585844619138	5.73296688390655	5.35251641472079	5.30690797853645	5.456149034648	5.50143914515887	5.53649701138452	5.44104708408583	6.53538647708221	6.46410810584677	5.38887833881199	5.47804729680464	5.51817540950995	5.28830582343761	5.46923479366766	5.51457317282976	5.34035880029455	5.36507258658788	5.25873426840017	5.39574832817903	5.32244325112954	5.51997316057235	5.39035323589825	5.61765111942733	5.39207204561329	5.36257007938471	5.55327272413534
NM_138933	A1CF	6.13279451784592	6.62018570381074	5.73602787146254	6.02062943368885	6.05882824219895	5.93817131432731	5.73774323472495	6.71968588074285	5.90783730469397	5.78411932194519	5.8751296045682	5.82058363610042	5.68435338930295	5.75480672190409	5.75119317003034	5.6563479539692	5.87598227380545	5.91545260911194	5.92259191489387	6.68788704688328	7.4060992710256	6.500699142179	5.83577973979966	6.55773430132277	5.85833629497936	5.93301702868116	5.84238048135744
NM_017789	SEMA4C	9.54229116168545	9.66996207371293	9.9528082988504	10.3592320306088	10.6599153743942	9.51610358068839	9.10223608558337	9.47876969104653	10.0598156427838	10.0832352882434	9.27933679943073	9.44617828862323	8.08542927939448	10.5423305410235	9.26972943957985	9.71631135345963	11.1141566426148	8.55249150065195	10.2655473825382	10.5198648493679	9.25250292748175	9.1242492950561	9.4031911127132	9.71878201484934	10.4614792766808	9.29780408852458	9.61440788029683
NM_002231	CD82	10.8034916481675	10.9867731959713	12.4757814391761	12.5479304261909	12.4467953740713	12.1074707504838	12.9526484980416	11.50216719501	12.7805962897177	11.9728688572507	10.7262426025833	10.3065228026007	13.1261459062509	11.9926941673177	11.600310142377	11.7139170327743	11.4411454631212	11.185129482968	12.0877535746515	11.9162463239853	11.0331401405046	10.7914903431071	12.2163187277062	10.8308709332428	12.7895016406084	11.7522226410411	12.8770873223481
BC036215	BC036215	6.51170240098419	6.14347884106147	6.30563912879587	6.39948713691252	6.21531531867204	6.27120947857161	6.14429607761004	6.37457755493678	6.54352058184811	6.29448193687357	6.47065670265584	6.36938843051245	6.13741660696946	5.94422715257911	5.99402150974024	5.9173973936144	5.93867665843118	6.23284243946362	6.12617257329799	6.0103631475894	6.31360649673543	6.19562437067623	6.59483665195872	6.14330435399562	6.02938795661129	6.08827195166427	6.40065559908808
ENST00000382488	XLOC_l2_010565	6.08988550351719	6.2872636036061	6.19474550236352	6.31561952933108	6.48101264661311	6.14359851964502	6.45125830522366	6.4703358770764	6.50686690460242	6.54128570215129	6.47143126260381	5.95580994948167	6.06148179177481	6.6234460376687	6.15384906817406	6.10814174167863	6.5175054281348	6.3556033023395	6.11558903460489	6.57129628468505	6.12412911114247	6.35655714421684	5.69581655537851	6.06521140808307	6.83612573113883	6.08076786610468	6.25457983245766
NM_152614	C2orf57	6.02300182536162	5.81725778694814	5.55677973295045	5.60076248593423	5.59053358607316	5.71346016378669	5.84333784511378	5.84369676912132	6.29698173775713	5.80477637795583	5.82236596895965	5.50280339589022	5.69169367567627	5.55634182278139	5.52937477518112	5.69964681070652	5.3570492358237	5.84082287366721	5.3630709282149	5.48542682717024	5.44152142077953	5.57245662172939	5.80256252323871	5.56202431324615	5.17135553704875	5.58367380475258	5.79181407116183
NM_031475	ESPN	7.00385919545564	6.66949252008694	5.9558574447568	6.22771907532002	6.45919739588479	6.67111136594403	6.2212418550095	7.04095503539168	6.29698173775713	6.53782852513006	6.63309902176543	6.83035674741922	6.23731240912647	6.03405217513699	5.93276312077552	5.82382213364637	5.97711634336018	6.55480808958413	6.41953889151378	7.83650126771712	7.16935238978927	6.31028817933149	6.38592401346378	6.67766931126577	6.12781012754609	6.33373039650473	5.99046869525646
NM_080801	COL13A1	5.55500804587775	5.54799617436721	5.51486580867327	5.5055190452166	5.44072743469033	5.51156677304478	5.45478737429381	5.42193821896793	5.54710167196447	5.46596172963563	5.53197024733047	5.525353011583	5.53396628947902	5.54004498745094	5.51547457557129	5.56058595643467	5.51012970873704	5.89747417022374	5.52562001029313	5.53534867977753	5.5244577617616	5.5455506246327	5.56693173094244	5.48610703562257	5.52132000527034	5.58206968214451	5.69244142173761
NM_002206	ITGA7	9.18746327006997	9.72419661748031	10.0503743438594	10.0336297800323	9.42612154244262	10.1534280346837	10.1801047942283	9.05170033307641	8.77697653915498	9.45008453716519	9.28843869057295	8.14196735289736	9.95030156532721	9.04458527473914	8.53015132286315	10.100503583213	9.39640010997117	9.73208000429032	10.2537379021851	10.5358457219978	10.0973270289629	9.58919473069499	8.53456853347772	9.33754499951347	9.50081973237414	8.77999727813687	8.64315318214726
NM_207404	ZNF662	7.11165734626313	7.61796590070227	7.52434581646254	7.22165616460146	7.6635072773561	7.18225245362662	7.1658401755591	7.61149911667337	7.82473149077758	7.13779624872627	7.61281585283334	7.21431912080076	8.04704598967263	7.95115980089781	8.41914758687579	8.25890248329465	8.56071495447448	6.41205564102586	6.55765515472542	6.51209140734955	6.00866871777039	7.73799572276469	6.49116593506834	7.24616374442421	8.06897016400563	6.70479293648992	6.17221317803758
NM_001014763	ETFB	12.4273889785855	12.5497581398657	12.7871625791265	12.488422339137	12.3032946388409	12.820104908173	12.3184962106307	12.3459231679114	12.7938781269638	11.6305817097635	12.4065242964937	12.7440125063476	13.2778131309796	12.5262172923647	12.6656642553842	12.6182281725677	13.1784979687134	11.8122562908843	12.2309951569402	12.0478415584091	12.1501757805261	12.2442115324019	12.8839471722227	11.9431484064023	11.9195730784932	12.3764251191503	12.4116061756014
NM_005759	ABI2	8.23592090419791	8.84090676233272	8.52705260680328	8.42813872931223	8.53158691142141	7.75641973550053	8.68502337638851	8.6691560340577	8.64644993073788	8.32203721962925	8.31613533669439	6.96091374334032	9.42735061938948	8.46460451491834	9.56782073835968	8.54552463161547	8.05935501162265	6.58735536384188	8.02291664842987	7.61497555099394	6.74857623918536	8.93921504673836	7.31783341180285	8.62708286084586	8.51160313603567	7.56235758227111	7.30633822956442
NM_004072	CMKLR1	5.62589552777626	5.58924985912425	5.69932808943526	5.62865182467447	5.70941744844375	5.70393328836188	6.20608138216918	5.76400729762064	5.56629934692322	5.53445630043966	5.55435143122357	6.17176376525362	5.56585546014846	5.66014908100884	6.58830672543803	5.71766185445208	5.70061225203758	6.64642704928688	5.82673006114313	5.89075458897748	7.51299368094545	5.91036720377474	5.61422814790574	5.55324601786962	5.60457970273358	6.7508746934892	6.89357990230046
ENST00000557073	ENST00000557073	5.89706751312288	5.51457317282976	5.50189403875901	5.56768450928932	5.51322001183555	5.55896729218821	5.64591571195302	5.73296688390655	6.60309642944639	5.59523083617498	5.66228689518191	5.50280339589022	5.73876783680019	5.31573182892346	5.48450644752761	5.64426832948354	5.37553597068788	5.67766931126577	5.59778654107874	5.31780020926469	6.44767364776113	5.50143914515887	5.39035323589825	5.52311384453271	5.52132000527034	5.7640185139156	5.60627300696657
NM_019099	C1orf183	8.85446770265196	7.93077957040611	7.88582708578449	7.7566992744877	7.85009751774475	8.47796059377623	7.66014873918458	8.2088265762407	8.32469489932828	8.12397356283619	8.01242500978088	7.74943849344405	7.4667902378031	7.7786403889286	6.9063752553491	7.6851993139593	7.25435378260302	9.39533521374682	7.51873744739968	8.91498301655724	8.60600855915336	8.00850865841028	7.76823159448224	8.41884651107002	6.98462189884108	9.33299557457083	8.48829923492214
AK126078	LOC100130657	5.41471543318958	5.57980079560538	5.63102110834142	5.36407210454994	5.48450644752761	5.79515837539423	5.5077946401987	5.61344745957421	6.66371057405775	5.53383029151084	5.66228689518191	5.46504158697988	5.58195375084882	5.6092315154843	5.45050431258202	5.51457317282976	5.25496110529811	5.65207669657969	5.50280339589022	5.35805459826221	5.32244325112954	5.53782852513006	5.14042810419782	6.00128754586046	5.36806987653208	5.48910248531364	5.93983104482897
A_33_P3412556	A_33_P3412556	8.83929378498047	6.93613311773158	6.94853410395094	7.86117554812874	7.2464352338945	8.43248224668274	7.77910960382878	7.96454715864011	7.98892809059822	7.49288322492816	8.53560865234112	7.67434361831534	7.59736090453903	6.75888943272096	6.85165981818458	6.62476935058396	7.27032870248946	7.71385289416638	7.62090055199713	6.25981050495951	7.44318037213871	7.87326832415877	7.84387619764477	7.88595778638772	6.85744788123068	7.6860001994373	7.69009777391963
NM_012148	DUX3	5.61091937182293	5.66391384211598	5.55677973295045	5.73606362787181	5.79181407116183	5.77478705960117	5.84333784511378	5.96281339804582	6.55415027589044	5.66147273317335	5.85371055774934	5.64055482668447	5.78135971352466	5.50462039240355	5.65984302948026	5.80477637795583	5.45050431258202	5.92345483260485	5.4122976430462	5.50688842469095	5.39525869809088	5.78696968186724	5.59309761821884	6.32295822348585	5.56158799234735	5.73490312770931	5.68048511176545
NM_001134758	ARFRP1	7.81537217945099	8.10882988447124	8.09020148835247	8.33831530970976	8.8682904236222	8.80594705102032	7.80335800685025	8.12239492387662	8.6211833148551	7.28883676064452	8.60137953724832	8.22512575548727	9.60889288798968	9.01598386750057	8.57907836463623	9.08558724173486	9.68753505630529	7.8322250708721	7.76949733513933	7.84338052385374	8.06496190658962	8.18347115132847	8.70858730381234	7.66453641379328	8.21791423858967	8.43468269170319	7.62911690349748
NM_002661	PLCG2	8.07256929594037	8.68371580418295	8.73502716650925	7.72115542375953	8.9926846694481	8.98293323565711	8.01034877244769	8.46004117946052	8.54033166105424	8.10160055523186	8.28010791919274	9.28404527420127	7.82560768884391	7.98058810466544	9.05350762782064	8.81822405506116	9.24228729023113	9.49506919771531	8.32518414836772	8.10556630197004	8.05581564386591	9.01900129965067	8.71780840221859	8.31445044818399	7.53048994493664	8.66897737210625	8.17302675005093
ENST00000380319	CA5B	6.57353899483206	7.06193045527632	6.85975662001742	7.34961297182452	8.15322628929587	8.14989225255052	7.13574592551319	7.2056885380825	7.14829498547077	7.50920946333934	6.68399715150583	6.50892660968862	7.1527194326425	7.88491184986953	8.07750243117039	8.0734530263052	7.90967882743329	8.48182825645354	7.27898037318701	6.55019708256048	7.93890745128951	7.59315098712815	5.8703647195834	6.61807081253309	7.3494866025308	6.56442172228032	6.08473247446588
lincRNA:chr1:238631677-238645627_R	lincRNA:chr1:238631677-238645627_R	6.2460279805281	5.75030023266782	5.52937477518112	5.70992077115198	5.98250471885605	6.11656675407876	5.92735469816823	6.62821116941135	6.73548349447848	5.5715901381953	5.71306732646884	6.97760702814725	5.67766931126577	5.47016496458375	5.72246602447109	5.99774402605963	5.34035880029455	5.40355989401632	5.45755677101686	9.25499483795278	5.63185263288368	5.85335411672446	5.8703647195834	5.80256252323871	5.52132000527034	5.85833629497936	6.28434491207921
NM_032438	L3MBTL3	6.70952696876359	7.00273466276842	6.91066414322413	7.15828508588644	6.63890130783196	6.09968594645776	6.87124521704185	7.07849394798305	7.22441519210307	7.46940924640261	6.16275096855458	6.58603553538638	6.34290009924457	6.63869448465895	6.54292130701907	6.71738266495477	6.22248442701493	7.09290812151137	6.85806982829412	6.66979619208404	6.33526273338897	6.90766326100638	5.97433263944958	7.44152142077953	7.07788386443832	6.40185472449975	7.05636676102453
THC2625913	THC2625913	5.88334152192009	6.2378586776074	6.23758556922213	5.78098493886587	5.96874906601556	6.61470984411521	7.27212986176921	5.92735469816823	7.28593058182032	6.43534284585041	5.96874906601556	5.82636689058341	7.30365029969011	6.04251927173802	6.11031551230416	5.76931837045897	5.55195539483284	6.88403965648048	5.70479293648992	5.64591571195302	5.92090575065147	7.51491126486135	5.76477682932906	6.10373740952953	6.57050630143717	6.32244325112954	8.21785386576929
lincRNA:chr9:138999696-139000927_R	lincRNA:chr9:138999696-139000927_R	6.34137585711558	6.3807393418688	6.58603553538638	6.70182625841205	6.984947343246	6.46923479366766	6.11091203703496	6.46946739262679	7.83483218645243	5.86930741280036	6.14596852652536	6.21639943124181	8.34898101463675	6.55743634907688	6.94853410395094	6.81066343551372	6.58195375084882	6.36894291440495	5.67686378637556	5.76250068627334	5.92090575065147	6.52937477518112	7.26805737254308	6.01855787672737	6.40538462764744	6.83992360601927	6.22813152923455
lincRNA:chr5:57837393-57854070_R	lincRNA:chr5:57837393-57854070_R	5.50793001937276	5.46642004331893	5.50674238164273	5.49562396362279	5.58222978682294	5.78693225715108	5.64564415053382	5.61157802749216	6.24005013708933	5.44527918217694	5.53951820301056	5.51407820373661	5.54413005954369	5.53727950437983	5.49916223533123	5.58052119740113	5.51369321225594	5.67061530358714	5.48036713387112	5.51582120723895	5.63998250561951	5.55459608237707	5.66393571919431	5.45112002341379	5.35191087813617	5.56097294742437	5.62257175274194
NM_033482	POM121L2	5.51547457557129	5.67444450960815	5.4729518843961	5.30690797853645	5.34137585711558	5.55896729218821	5.44767364776113	5.32295822348585	6.71424551766612	5.41084502163713	5.48450644752761	5.50280339589022	5.51817540950995	5.31573182892346	5.48450644752761	5.64426832948354	5.27851583327701	5.36507258658788	5.3630709282149	5.22276040885047	5.27692198847389	5.44814581109078	5.39035323589825	5.5444677224931	5.25225993423962	5.55195539483284	5.74492991788591
ENST00000454295	MARVELD2	6.80932429038026	6.51925701667333	6.55942157652051	6.62067699028114	6.52313264032755	6.71424551766612	6.63247596192379	6.32731857362134	7.43044962779172	6.31198699272015	6.95858599365406	6.33566785549412	6.51194012158218	6.24238334960637	6.86106916863597	6.48974134351825	7.39413852778414	6.66148635221302	6.00868146629827	6.73033046288655	6.52497793284662	6.23901897791798	6.82765647174821	6.91695738970758	6.09478276254062	6.76183085597295	6.59932747338346
NM_017625	ITLN1	6.54616650662396	5.92952014576796	6.1690864122822	6.51093600687591	5.71186223634589	5.63590270707359	6.45982460125845	9.0569791243294	6.07393196302714	6.14739815821327	5.62877762628588	7.79288933626616	5.64849209755357	6.22633016713801	5.74890514942757	5.69850991250917	5.68078765035446	6.94597600068309	7.39885891029334	6.20770537089706	6.651084032958	6.51798290792729	5.88236954612509	5.72215915822314	5.53155382091409	6.47393360332442	7.39652362620203
NM_001239	CCNH	10.5801069403284	10.3016783088867	9.86125429250393	10.810633311798	9.80910727155652	10.083161983252	10.9651677279412	10.8025237070215	9.93237206100213	10.7221040813337	11.1167391384593	10.7496887125623	10.3596916825415	10.8230493558616	10.0738906417559	10.060599464683	10.2718462146238	10.4828507165641	10.0861487755149	10.4317855207254	9.45946509128056	10.9378744004248	10.8743073479584	10.9136253584898	10.2757918864738	9.89174752075242	10.3159437496277
NR_024052	HCG18	7.59090779136609	7.95178426311632	8.286524758942	8.07628116657949	9.0799037788384	8.22269141834088	7.31255886339467	8.44847033376425	8.58951739645296	7.50507428419301	8.00754792915776	7.69019756951618	8.48228937475096	8.6242471458362	9.11537812781923	8.65530071181127	8.66050531865027	6.99677609912571	7.7901855632105	7.17763309657758	7.12508131163589	8.16655764873924	8.22967718206593	7.47121069050784	8.44672885726181	7.95153451066336	7.55535603863583
NM_001136537	BTBD19	5.88609617676571	5.58924985912425	5.82884278567624	5.81127204914836	5.75725267181819	6.3611819744029	5.86512220164134	5.65150249428519	5.86240925759524	5.74060975966002	5.76816846452025	5.58985681889625	6.03054522325468	5.63636374391123	5.8855286400563	5.98515274435446	5.85507041586811	7.70647831132619	5.60960525517936	5.57710526529417	5.63825319910034	5.95462813329991	5.5010062171317	5.76120289236334	5.59692508741792	5.84235159278138	6.16420918395351
lincRNA:chr2:10696899-10710849_F	lincRNA:chr2:10696899-10710849_F	6.284080464266	5.94719858426206	6.32937991592285	5.98152650995369	5.91306036284873	6.34239219744708	5.93848744050286	5.88089538707557	6.51772562149668	5.83722243496077	6.43152745178297	5.92464286458614	5.848712351668	5.77007390597814	5.93276312077552	5.8738834897202	5.63268367843713	5.96347412397489	5.57375537204145	6.02395232174445	5.55896729218821	5.88508622529017	6.12456446804244	7.40581006694641	5.88787336943815	6.05992381765206	6.4703974136362
lincRNA:chr2:242827102-242835777_R	lincRNA:chr2:242827102-242835777_R	7.35937307414042	6.46305721709746	6.71650103156335	6.27239650903748	6.28355142317431	6.53338535857258	6.25981050495951	6.38222257884752	7.32051046598686	6.41568141584427	7.27665617639743	6.59672221418363	6.18161373185275	6.03405217513699	6.04470635722157	6.02648392150069	5.91271828933417	6.13896655504953	6.41953889151378	6.97072220747775	6.27957741907979	6.26491169307446	6.68989816201466	7.80514502368184	6.08138832684065	6.60076248593423	6.77158379103578
EF565113	LOC100126448	5.64261906375275	5.84190125545971	5.64426832948354	5.17335590684259	5.20666554825733	5.55896729218821	5.49139502519044	5.36257007938471	6.02205070234669	5.47202350917687	5.71306732646884	5.42722303772696	5.58195375084882	5.6092315154843	5.67726660504099	5.69964681070652	5.22716895327679	5.40355989401632	5.3630709282149	5.27346260555072	5.34137585711558	5.43152745178297	5.35402893805439	5.5444677224931	5.52132000527034	5.64261906375275	5.79181407116183
lincRNA:chr10:119266785-119280356_F	lincRNA:chr10:119266785-119280356_F	7.01138701347014	6.71797012137587	6.64951281632274	7.04735765418905	6.84172158112846	7.18225245362662	7.00305604727429	6.92701599760537	6.93251005337989	6.59416462147795	7.21181878214912	6.50892660968862	6.76117127588687	6.159006325236	6.204431409149	6.30586632142196	6.51479857632071	6.59138876988059	5.95452869030791	6.55019708256048	6.4166467521405	6.70479293648992	6.28936023243093	6.79013900739009	6.84423498775875	6.50439339294735	6.89377823279037
NM_016153	HSFX1	5.85477935274147	5.87914560512561	5.83071891512311	6.05961485629722	5.96874906601556	5.99613045353835	5.98511003792234	5.64550404265621	6.32591575257013	5.6372458916539	6.31314217638664	5.92464286458614	6.03153383272858	5.62643913669732	5.61176256006487	5.88891716186826	5.67968115797429	5.74185216729808	5.54843662469604	5.43152745178297	5.4277019406495	5.67927901301256	5.55896729218821	5.6687837034181	5.97662549162619	5.6569866107035	6.08473247446588
NM_005146	SART1	7.37879180655615	8.72364504946852	8.77602326721981	8.36210080430376	9.1948426878665	8.83445779094592	9.13710267918838	7.49274741974648	7.89028359859033	8.69881860247082	7.10670044004725	6.93789965813744	8.95225045810389	8.17946298362059	8.69883982385792	8.98637583367644	8.77407898964728	8.30954535437473	8.8246213026619	7.92215157589894	8.43983953215853	9.40860829716173	6.55698317867059	7.83626457618281	8.24518930716128	7.83129796236037	7.12257302636782
NM_178171	GSDMA	5.96874906601556	5.92328503385919	5.75946023195329	5.88648047042491	5.83830351035111	5.99613045353835	6.00385919545564	5.85549144310187	5.96578428466209	5.59523083617498	6.01951130447937	5.79960542245267	5.85762560775273	5.48542682717024	5.76477682932906	5.59224344706251	5.59224344706251	5.6873006908426	5.50280339589022	5.6256044852185	5.5244577617616	5.78696968186724	5.69567572358356	5.6687837034181	5.64303155697669	5.62685628142796	6.08473247446588
NM_001077419	TMEM231	5.78033866590915	5.78355440702962	5.64261003874827	5.92190688032612	5.90484149822376	5.91811818680363	5.92608360088701	5.75831840756374	5.96449836092423	5.83587256487534	5.79510575999195	5.63265204108178	5.90711837296657	5.84803417759936	5.81413232510573	5.98156093025163	5.64215958888467	5.82976425880759	5.44388882533455	5.43892024011856	5.45954848291997	5.71517240211181	5.66411500605759	6.32850438303067	5.7386250259796	5.74914787578097	5.7558943502634
ENST00000518355	ENST00000518355	5.57980079560538	5.50234878897267	5.4122976430462	5.49916252319221	5.48450644752761	5.48220292629596	5.56289655936757	5.32295822348585	5.95419631038687	5.51547457557129	5.47016496458375	5.3327079336406	5.44389076774152	5.37503943134692	5.61176256006487	5.56158799234735	5.49551243891527	5.57115670119613	5.4122976430462	5.16763318993432	5.74876789578357	5.73490312770931	5.14042810419782	5.51367120653537	5.39207204561329	5.36257007938471	5.66065811144595
NM_001033952	CALCA	5.94016675048282	5.84190125545971	5.84763905090611	5.86895480494308	5.98250471885605	6.61470984411521	6.02236781302845	5.73296688390655	5.63641747070613	5.73180388905043	5.87599063961897	5.79960542245267	5.96413454744299	5.91442784640219	5.86965993449812	6.22110372536788	6.04158093346696	5.78173439085202	6.25981050495951	6.1224952400909	6.08958289312471	5.78696968186724	5.65984302948026	5.68409736997976	6.28116833455903	5.74991730100243	5.70439773170978
NR_001564	XIST	5.87504840643806	5.71868230780816	5.69817274781674	5.76814383086769	5.66126117405905	13.4987232807175	5.85716219001774	5.81920521190046	12.0477405900218	5.7684665294703	12.1392157603764	5.82048059017266	5.71523075623823	5.84578751171416	5.83247902158726	6.79570511919853	5.72830926875256	5.80565672713669	5.62329032683457	5.59540303512805	5.71345315930361	5.61646999896296	5.65984302948026	13.687993242999	5.87310483220875	10.951978385369	5.93847458284068
NM_000741	CHRM4	6.0093765768583	5.70200249712662	6.12071630185383	5.8740449837271	5.84236147584549	6.38081106198725	6.0245853256494	5.77040107887122	6.29056081986954	7.18442734404165	5.85099465960782	5.73351421575233	5.81949266063869	5.82775440944659	5.79630307512789	6.48813483290412	5.66729113785956	9.24668188351166	6.57108306851062	6.68206103766176	9.0233136862986	5.89325004983462	5.94047638292546	5.71580945464107	5.64333568964928	6.33237747243357	9.1573099260917
AK091251	AK091251	5.79590050248924	5.86082094691253	5.81139763147913	5.95452869030791	5.91801133583804	5.85477935274147	6.02236781302845	6.159006325236	6.15871787276261	6.25198953876682	5.76307005878914	6.04875931191986	5.94686451107754	6.03405217513699	6.38764810505373	6.57418802912698	5.87106916053533	5.87949573133553	6.204431409149	5.81323148839427	5.50870028683289	5.88508622529017	5.783606319285	5.71973105674985	6.04251927173802	5.88961260417668	5.93983104482897
NR_026993	LOC90834	5.51547457557129	5.80551357523344	5.61344745957421	5.7933013857687	5.64838326393579	5.55896729218821	5.6736371816403	5.4233860805693	6.21806152248658	5.8325283911422	5.7279204545632	5.50280339589022	5.63765992381082	5.67726660504099	5.73760951073163	5.67927901301256	5.60627300696657	5.88752527074159	5.4808190460547	5.11240227065666	5.35905926058756	5.75106579121106	5.45802571138858	5.83541884047548	5.79515837539423	5.7640185139156	5.55327272413534
NM_000038	APC	5.73478488290949	5.64464923595174	5.54364292456102	5.70992077115198	5.77040093063916	5.66644414332214	5.65977644679666	5.62947575111521	5.67206732159681	5.79050130884986	5.64955931791183	5.66132325162472	5.67168022874049	5.634735346837	5.79441586635011	5.64594512888451	5.76082425436426	5.66968869371115	5.62329032683457	5.62665838335381	5.66756777832219	5.67927901301256	5.63535623560134	5.64321741142271	5.75946023195329	5.62740151660446	5.78021959734242
NM_014420	DKK4	5.82533992761536	5.67194312786474	5.55738329277208	5.48955078289705	5.49475488764351	5.45450024816284	5.54784920811599	5.56513654206767	5.90095709805262	5.51481038952877	5.71267847698553	5.46209282434762	5.59370854662946	5.46491877986229	5.55582827396177	5.56701837679453	5.4043314114679	5.53246759411524	5.50504209206247	5.40009792081927	5.59579382586488	5.39512063097514	5.55175785205418	5.64392832092027	5.38063932884148	5.56515893701485	5.53007209402238
NM_018161	NADSYN1	10.0422261065827	9.76661172453648	10.7454942609677	10.2566299256587	10.2207583433929	10.0723049016929	9.66187987161005	9.88000982520257	10.3176144994148	9.38296362588421	9.87238906094232	9.39724678744072	9.76204977361429	10.2394962430964	10.3770245641553	10.1145975592903	9.97611401008809	9.94424143796285	9.94006185085717	9.40148906867701	9.89441719962784	10.2694272788882	10.4886722282227	9.6724253419715	10.0846375771752	10.0234177445855	9.58571370877816
NM_000028	AGL	7.75300611885081	8.38787486909285	8.02963221805967	8.13919141966784	8.21207004946913	7.52141191932243	7.6199456720736	8.07760029207699	8.04333448200883	8.01718068096775	7.92503338892957	8.80467562014756	7.96738184480873	8.60869932151673	8.5334408920876	8.20250852553412	8.3832870698678	7.25462082668418	7.01338422433831	7.29062842751221	6.4669497468707	7.99361862500449	8.31463352778515	8.09090387724204	8.20841642577406	8.29068977459787	7.20455207936875
lincRNA:chr2:158774431-158774884_F	lincRNA:chr2:158774431-158774884_F	6.6667565918848	6.49116593506834	6.46270675067016	6.32205690119439	6.01154675382803	6.7679952304663	6.60267235682697	6.01537522588692	6.70587919174845	6.0349954213562	6.98038442730584	6.91254722215653	6.71090480709552	5.96281339804582	6.29146674135183	6.91732945231317	5.86117554812874	6.04938183406151	6.02062284108008	5.39574832817903	6.00866871777039	6.33117287936467	6.59927528084175	6.37168331333802	6.10313791023111	6.44412748856261	5.99046869525646
NM_001101387	PIRT	5.6728294016411	6.3573006421223	5.81139763147913	5.36407210454994	5.95452869030791	5.63641747070613	5.35251641472079	6.159006325236	6.06424234355625	5.41084502163713	5.60711891437332	5.42722303772696	5.58195375084882	5.64303155697669	5.76477682932906	5.56158799234735	5.27851583327701	6.13046024674582	5.33934102597305	5.54579190344048	6.00866871777039	6.16217550183738	5.55896729218821	6.58238395661938	5.34898101463675	5.48910248531364	5.62393373223399
ENST00000507038	ENST00000507038	5.85477935274147	6.06285565520599	5.91852253706262	5.68369645430652	5.70321146739115	6.36856882000615	5.75030023266782	5.48035745749184	6.03247872635971	5.6687837034181	5.70439773170978	5.55063686157345	6.06270149641534	5.77007390597814	5.99677609912571	5.8738834897202	5.49551243891527	5.45989995009438	5.4122976430462	5.29330741694759	5.30064672440831	5.66065811144595	5.55896729218821	5.7368367763581	5.811030580201	5.99322146736894	5.45332943432205
NM_004926	ZFP36L1	11.433411233684	13.0314474424678	11.5468317433555	10.7135345241612	12.0773578085842	10.845824173268	11.6871659614105	11.9350688261759	9.6231738994398	12.4025843478512	9.90777479104776	10.8201663322869	11.9425240359981	10.864487692683	10.3617809741344	11.581300770498	10.7456589068054	14.0129836763726	12.4377528574078	12.7945028935553	13.1021116246004	11.7796186925564	8.94267377717044	11.8993998991908	10.6465903469066	12.4186979967564	12.949845198619
lincRNA:chr2:9144649-9151499_R	lincRNA:chr2:9144649-9151499_R	5.51547457557129	5.32707139816332	5.35251641472079	5.13750352374993	5.12397356283619	5.40696419874316	5.19995272478883	5.40282935385003	6.25846508376633	5.28804210073495	5.37255416795733	5.32295822348585	5.44389076774152	5.35478460548723	5.49916252319221	5.57764462267244	5.29907715575933	5.32707139816332	5.33934102597305	5.16763318993432	5.27692198847389	5.2177846402209	5.90792072420701	5.55327272413534	5.4122976430462	5.45989995009438	5.64303155697669
lincRNA:chr1:145689868-145694918_F	lincRNA:chr1:145689868-145694918_F	9.05122836578791	9.37905339915889	9.39687996170528	9.7781006030678	9.31944632940715	9.39039930214509	9.76551106748167	9.5115832471436	8.88209713228533	10.2594742672716	9.05384832562092	7.85152597299027	8.8302209110873	9.39032252424981	9.3401998203787	9.19970739531051	9.0681640711576	8.64259327900987	9.59005232231777	9.12626197359397	8.4666737269982	9.45512169355147	7.71581494402801	9.59789293059546	10.2384985728715	7.84741534604128	7.69408422310127
NM_002018	FLII	9.49764274482788	9.59993267195119	11.0098038044156	10.3153108683643	10.2804156441241	10.5666241089306	9.81974630646535	9.8169508313718	10.9100110727463	8.9296175580031	9.77416190084078	9.48424748205535	9.81394567023155	10.2613699098608	10.2720222914633	9.53775511382078	9.23075781885104	10.8012185142946	9.88881372248992	10.0366745766961	10.5369854138718	9.9473737168896	10.5056667132704	9.49092248190049	9.63505319409901	10.8950613177451	10.5008915975982
AK308768	MAPK12	6.34137585711558	6.16044772313879	6.05559232596332	5.97203613747831	6.06516606253406	6.7796724603445	6.07681559705083	6.1963035282656	6.56311453852352	5.79590050248924	6.5668151540109	6.34796930699299	6.27665617639743	6.03405217513699	6.26410744049902	6.47781607714859	6.01122725542325	6.08837181641906	6.204431409149	6.19489752967377	6.27957741907979	6.31028817933149	7.61796590070227	6.21529030565123	6.14916644127551	6.43319792840435	6.28434491207921
ENST00000356370	ENST00000356370	6.60330841902004	7.05644418167125	6.78004757606187	7.10201317715716	7.4388512459642	7.74550626586916	6.6518717537509	6.67050451159932	7.58689338886246	7.04079851843564	6.64529816394863	6.7882755415654	7.16361373846421	7.84513157286056	5.82054369381414	7.42176429860099	7.88294867271663	6.68018368159249	6.53716292186986	5.83830351035111	6.51209140734955	7.13376606466706	7.54931712215449	6.60330841902004	7.40002551791402	6.9122050269365	5.70439773170978
NM_001034025	ERP29	9.44720684985157	8.45415583108659	9.41773502277097	9.85209135822686	9.28135301739573	9.12625824562086	9.06909516042857	9.05133984367657	9.76361238145422	8.74958308531453	9.20141639593148	8.93746980991092	8.73638288577261	9.08391623455973	8.65521165196192	9.06161309791304	8.59171162283927	8.7852204834987	9.21594813421287	9.8930192814364	9.55887998720216	9.41918173773603	10.3177507206632	8.61139873796547	9.21472865850386	9.35961234637248	9.59176689730673
NM_000589	IL4	5.42359883993616	5.50645087602419	5.59941963496862	5.46024046058072	5.48468452324177	5.50143914515887	5.5077946401987	5.49859154102649	5.60291956026576	5.4917309530757	5.47733570605568	6.12992910116723	5.47199361882512	5.50462039240355	5.5229182695945	5.60073748127341	5.50230920233664	7.1085507776023	5.5857709565601	5.4961576259306	5.48379576315357	5.54621489115087	5.55149881712772	5.5412153378257	5.4894383881436	5.49084464981925	5.58839340612143
NM_025191	EDEM3	7.19602243814472	6.8406430649749	6.91066414322413	6.95369759688042	7.25185432202359	8.21438851283276	6.9325944141109	6.90826393701721	7.35213803598691	7.21202730929278	7.28103582525552	7.84127229737755	7.59736090453903	7.90319324955778	7.8035776283722	8.19024798843084	8.34727334620985	6.63807383718072	6.204431409149	6.07528812730424	6.3523902995023	6.70479293648992	6.73944309777245	6.89533724781487	6.92870870581421	7.29291318411528	7.03570245153006
NM_002336	LRP6	7.32214481161808	7.90701359041365	7.19156665300082	7.23571715657076	7.91045000837006	6.11676115776215	7.39136145960361	7.45855964765336	8.29573206148308	6.87093925787989	7.96594213944623	8.56372298809397	8.67705014011196	9.14628374087876	8.62295245347045	8.12408330930088	8.46976180376451	6.97114369163893	6.79947942522968	6.33936356897699	6.60398297255283	7.44994528525462	6.72194613689458	7.44648402771676	8.76381452710074	6.74493160704066	6.72543634537745
NM_001029883	C2orf71	5.70479293648992	5.97203613747831	5.4729518843961	5.30690797853645	5.42530583473267	5.44625622988956	5.44767364776113	5.56529252058102	6.28883312426252	5.30247573222119	5.79849494513738	5.59736090453903	5.48128048698007	5.69269021853616	5.57980079560538	5.52892846580683	5.46830402264125	5.66432029233444	5.43391325527177	5.43152745178297	5.39525869809088	5.3535249397817	5.61091937182293	6.07084929761979	5.34898101463675	5.71738266495477	5.55327272413534
NM_002868	RAB5B	7.18840812191178	7.17778249853945	8.07954548134902	7.52632188482623	7.59109081854555	7.33256380684298	7.12172912800152	7.24939428493257	7.60317859428639	7.09777652935521	6.63586865032297	6.94552317090798	7.34694740790098	7.23167752331817	7.34606145094909	7.11900696199547	7.06107539226644	7.67850078129637	6.56855227066469	6.24758150612615	6.69587453775611	7.27308744560332	6.9138720923426	6.82466610576127	6.71110834654715	8.19291524820276	6.76516096404068
NM_014703	VPRBP	6.565384485473	6.76530468815007	7.4966295671285	7.41037517294337	7.15602164757555	6.51597730590015	7.66921158202402	7.1984357020271	7.06891347763525	6.99925371536641	6.83708831836625	6.18095074415325	6.90697174264013	7.35301857872451	6.52547850044908	6.62351171360165	7.03004742361953	6.75474567631972	6.98809433057975	6.88348529397841	6.93441157260224	7.39740945361871	6.09111476014943	6.76781746090379	7.36525934161529	6.26316078680113	6.54432208036852
NM_006103	WFDC2	6.20973185130511	6.10373740952953	5.72324649245923	5.88648047042491	5.88403965648048	6.16533773194666	5.88613203544172	6.41857548911345	7.18820026001101	5.73992523360586	7.16116788241141	6.3819754785573	6.46142097821723	6.96504213635799	6.55480808958413	6.80256252323871	6.90396789715375	6.41857548911345	5.45755677101686	6.02395232174445	5.74876789578357	6.34201115372231	7.12898855933788	5.91613538008583	7.01521590889256	6.36607237529102	5.79181407116183
NM_020440	PTGFRN	5.89202410395524	5.56768856679227	5.59545335178663	5.24273641537146	5.38057376263957	5.44469494090121	5.53649701138452	5.37317215202758	6.27653448969619	5.46959836879956	5.53197024733047	5.66504433861259	6.18448014035863	6.05857292724986	5.58815502507728	5.73448259058275	6.03419049640534	5.3179838711075	5.46779902738786	5.34846766697309	5.46856768786174	5.55543498441064	5.5428023474297	5.58725064900864	5.49832587417343	6.37216813089043	5.68252792157786
A_24_P33552	A_24_P33552	16.1343088489273	16.1410171578979	15.633683706859	15.633683706859	15.7708983457267	15.1277894043135	15.3563640294857	15.7033292879082	16.095044924939	15.8049689926984	16.3818374314539	16.2024534706762	14.9537411113034	15.8913246524948	15.5311447054182	15.3754244581776	15.6203343933091	14.3649192373952	15.5256278572063	15.4038522917725	14.9501275447629	15.8647250643959	16.2254460477339	16.2069764498075	15.7278817192854	15.8861875048453	15.5049794397035
NM_003963	TM4SF5	5.76477682932906	5.84190125545971	5.50189403875901	5.49916252319221	5.56420394055436	5.93949526104045	5.70083600849955	5.80588203265873	6.50892660968862	5.66147273317335	5.87599063961897	6.12308675098106	5.85762560775273	5.91442784640219	5.91374426664958	5.73567689819763	5.79441586635011	6.04938183406151	5.59778654107874	5.6687837034181	5.70637267389483	6.24439781646665	5.4766594226804	5.87599063961897	5.75946023195329	5.99322146736894	5.91442784640219
lincRNA:chr18:53763151-53804714_R	lincRNA:chr18:53763151-53804714_R	5.73606362787181	6.01473785232193	5.69149428447412	5.46083615716221	5.63683174064176	5.87739369836402	5.77535160472318	6.0574502721839	6.44790974874208	5.80477637795583	6.32963619002263	6.22909346338327	5.80256252323871	6.0630097975258	5.89065513947983	5.69964681070652	5.92803186083774	5.94418913703149	5.38887833881199	5.64591571195302	5.8325283911422	6.76837339430618	5.54490925120072	6.02711612792662	5.90379578918565	6.0353096997674	5.88648047042491
NM_017774	CDKAL1	7.48664598866589	7.51448087635696	7.60699671659465	7.26915693574577	7.48282507643619	7.19931946390502	7.56609132208654	7.52077311794533	7.4897739705868	7.71603032285573	7.85136484691886	7.31548527763392	7.24656380321894	7.87114608379043	7.23250110897264	7.65697435024482	7.6489546619752	6.79263125193045	7.02145317957576	7.39670964015901	7.10355503100162	7.16127489948084	7.03753798035101	7.27793740419085	7.58979519585639	7.15608366203121	6.83831421916255
NM_001040703	DEFB105B	5.73606362787181	5.77835878672056	5.44152142077953	5.34796930699299	5.43962313755712	5.75374205149521	5.5077946401987	5.75831840756374	6.31676638977158	5.71777432914637	5.78696968186724	5.99548451887751	5.58195375084882	5.77007390597814	5.67726660504099	5.73567689819763	5.6687837034181	5.62643913669732	5.59778654107874	5.37702456415534	5.59437792746502	5.93175058473614	5.45802571138858	5.80256252323871	5.56158799234735	6.02173352194728	5.66065811144595
ENST00000441991	ENST00000441991	5.51547457557129	5.50234878897267	5.55677973295045	5.34796930699299	5.35905926058756	5.52132000527034	5.38419785903408	5.51682562456114	6.55415027589044	5.31573182892346	5.48450644752761	5.56289655936757	5.46270675067016	5.6092315154843	5.45050431258202	5.54579190344048	5.25496110529811	5.36507258658788	5.19658456363045	5.27346260555072	5.22826898767312	5.43152745178297	5.45802571138858	5.71973105674985	5.4122976430462	5.55195539483284	5.48588679689864
NM_000709	BCKDHA	10.9853706581429	10.3867057584292	10.843500397726	11.0169890850414	10.2847540381487	11.0779679068803	10.4769574183448	10.0684038069045	11.3015928706965	10.438462870298	10.8221426576971	10.5568570463587	10.6929036907984	10.7184342998901	10.9014323082309	10.429071557667	10.7752594008286	10.7123161335826	10.8375722002351	10.5710770330846	11.160420023858	10.9347388800723	11.2708590334547	10.5874499201452	10.2306107019909	11.264682865321	10.5011770240495
NR_038258	LOC100616668	6.02300182536162	6.18473368695639	5.99030660379616	5.46083615716221	6.62998102824382	6.41869594960205	5.68509917200661	5.85549144310187	6.61081393863394	5.62351574149055	5.82236596895965	5.81798863551538	6.19658456363045	6.1746403957604	6.96033297728314	6.62476935058396	5.87106916053533	5.57115670119613	5.50280339589022	5.31780020926469	5.35905926058756	5.85335411672446	5.64385618977472	5.90017677088	5.85833629497936	5.97662549162619	5.58839340612143
NM_000474	TWIST1	5.6728294016411	5.3740458396817	5.38296362588421	5.46083615716221	5.40987579416306	5.48220292629596	5.46223932962577	5.51682562456114	5.68369645430652	5.38592401346378	5.57850747858386	5.50280339589022	5.36382187559417	5.65984302948026	5.45050431258202	5.54579190344048	5.29907715575933	5.34898101463675	5.31573182892346	5.35805459826221	5.44152142077953	5.3928080519421	5.4766594226804	5.31780020926469	5.39207204561329	5.55195539483284	5.74492991788591
NM_001077493	NFKB2	7.35494754248823	6.63989531881561	7.77177402610946	7.28169669352505	7.175335891138	7.4358047418072	7.76097492431074	7.3555934453725	6.99293875298461	7.8778663517317	7.42891215461916	6.58194752711451	6.93365918592757	6.72984996962506	6.721542257975	7.20868725272144	6.48085726469203	8.81892037994625	7.11076108718018	7.69124500671266	7.88539126705029	6.97185719228494	6.76140058183509	7.09022427017026	7.01595681987659	7.19223004698535	8.91698022772426
NM_001190972	LOC100127983	7.82445874381753	7.26128902052654	7.28242656629639	7.93932733983431	6.62069113190083	5.63641747070613	7.25219234012239	7.76363920668562	6.69805968728915	7.60928429089597	8.58378124006119	7.50552803322675	6.50552803322675	7.92341238479195	5.45050431258202	7.84781798982614	6.74339186332564	6.08837181641906	6.93326912243181	6.89291138481567	5.85477935274147	7.10635729384258	8.24473758591333	7.76325979970358	7.53048994493664	6.93478606344054	7.3562318626554
NM_001033557	PPM1B	10.8510514982736	10.9725588679932	10.6725382747746	11.0707928358268	10.4872732546266	10.870043713102	10.9640534524257	10.7588150964684	10.3559103545584	10.9964806193368	10.5370367267831	10.1722797497836	10.1704658997328	10.207602001847	10.7291449755325	9.7875414661989	9.78266274602851	10.1313143064577	10.9405380721842	10.7026953886812	9.93002136705267	10.558185653171	8.7196931156871	11.4524592867292	10.9513419698766	9.42933007010027	9.73707773675899
NM_176825	SULT1C2	6.02300182536162	5.84190125545971	5.64426832948354	5.60076248593423	5.32295822348585	5.63641747070613	5.75030023266782	5.7437765307165	5.70795068339412	5.65043633819844	5.91681782808384	5.85014217838651	5.73876783680019	5.67726660504099	5.7071618943964	5.66187987161005	5.64385618977472	5.54137323217347	5.76250068627334	5.58453306328953	5.59437792746502	5.75106579121106	5.62685628142796	6.0353096997674	5.56158799234735	5.94853410395094	6.08473247446588
NM_015001	SPEN	8.11128473977823	8.83828099620788	8.69351184850339	8.46929294692324	8.3264294871223	8.35701780695573	8.6701503953121	8.15994339766804	8.3283543640468	9.06881665723126	8.14818601647333	7.53993424517179	7.9862483872218	8.32982836572713	8.05171390263476	8.09483174032954	8.7133374136151	8.71228133078561	8.81025028602818	8.11392816424978	8.57456649766912	8.19967234483636	6.67827315991395	8.94123629121639	8.65443144896993	8.13405954888531	8.29311031399751
NM_024906	SCD5	6.10283806713726	6.30038524818813	5.67726660504099	6.25657938369649	6.0252186769198	6.06485822191817	6.12101540096137	5.76969618767755	6.21806152248658	6.17164147403133	6.32963619002263	6.07895134139482	6.30273682986753	5.93983104482897	5.98576063321674	5.76931837045897	6.12308675098106	6.21667657945915	6.11448601501689	6.02395232174445	6.44767364776113	6.02901108665907	6.20331304084425	6.08655329301749	6.12781012754609	6.08655329301749	5.70439773170978
NM_004209	SYNGR3	7.29405074448273	6.54013485237653	6.97712574797432	6.3393635240713	6.3429904041223	6.64291060502962	6.28445743840974	6.77489359226273	7.22328479350123	6.49552657031004	7.24857496597227	6.99593079359331	6.17074954057332	6.50717886527424	6.05218511325986	6.19327824647637	6.68974236973659	6.41438028521765	6.80651579445366	6.23810496810066	6.56308686045205	7.04434559987033	6.98719156363648	6.87653917823549	6.40978306002494	6.9317821554187	6.55123721188861
NM_022754	SFXN1	5.85477935274147	5.8703647195834	5.58539181036303	5.5316042533576	5.54004498745094	5.71346016378669	5.72519581722666	5.66065811144595	6.72051300530064	5.82673006114313	5.71306732646884	5.83397433968808	5.94686451107754	5.91442784640219	5.80551357523344	5.73567689819763	5.53915881110803	5.44104708408583	5.3630709282149	5.16763318993432	5.32244325112954	5.60775301959526	5.49185309632967	5.8426197291005	5.62267939651589	5.70439773170978	5.60627300696657
NM_014760	TATDN2	9.25802755158601	9.8475607581491	9.41184385595305	9.05946035080408	8.79048813942876	9.90341923140948	9.55373898996758	9.45335883357909	9.80325471784355	9.93903343068511	9.55865303461214	8.8688666395114	9.22238092021407	9.19141177930391	9.50780879530038	8.30573606138478	9.24677452390357	9.24619768340208	9.4870360800319	8.69860545792414	9.23618507671413	9.56085140147229	8.30332412685951	9.87883917497301	9.56684232929445	9.23703919730085	9.11908933797629
NM_025160	WDR26	9.3822595575188	10.1015467517426	9.67211236963412	9.68087038797034	9.1279583739694	10.4269114482608	10.1985056732811	10.1548012216351	9.00912783716095	10.5542857822926	8.91889774486337	9.0172849164258	9.33844714204978	9.05575861882873	9.65257429103411	9.0240101326779	8.55679664189118	11.257454309505	10.2371659645069	10.3468404396426	10.1420898774493	9.83840723473403	7.71387437838605	10.1751319571543	9.73293045239657	9.16108957167052	9.28659171394681
NM_004578	RAB4A	10.3020750649207	9.53898574695201	9.21728245400052	9.5647397974722	8.21689749500794	8.61322308476283	8.87330597489548	8.99966963118664	9.09960136114504	9.76130772287023	9.81561491494336	9.10398409272993	7.59969979940043	8.73131143944047	8.49806044110014	7.52551979328298	8.15636061837232	8.91386096646357	8.2843012107124	8.35453276031929	9.13397881503712	9.06919273990195	9.88079736881246	9.85373198981868	9.17656032180247	9.02927758435236	9.38362247344213
ENST00000485560	ZNF248	11.269994907564	12.8908749530861	11.906853024936	11.7026612534108	12.6928598736613	11.88638792559	11.918250983966	11.8829323016781	11.4296234358794	12.9559845465675	11.1513518417799	10.7077781726486	11.6148511361365	11.6451566052927	12.0928279150395	12.8682327918879	12.4082273699377	11.5546607927882	12.2318683107816	12.5538521052852	12.0585522967124	12.3885651132051	9.39965939811993	12.854467702652	12.6192439938287	11.5735863301197	9.29071006871741
XR_108713	LOC100506380	13.0744616649834	10.0244075461014	9.60534722747051	9.07978951953918	9.42137359718034	9.37779926536546	8.65568404368158	11.1272481922956	10.3501499178685	10.5631009157911	10.4927258917654	11.1154710245193	8.21861512765105	8.79165130306317	8.28771237954945	9.62380312313542	8.94556924631736	9.16134786607382	10.5749178438653	13.4662895387773	11.5169803514963	10.3477162691881	10.5720843683489	10.8396930784339	9.21532497873584	10.2729962852601	9.88833012155236
NM_153689	C2orf69	8.73928113543663	8.81707089635536	8.03122322329718	8.51509273980489	7.48623176269587	8.79739963739739	8.19906684451002	8.38879679992298	8.66682579004901	7.73529752833433	8.5417636856758	7.3915997638401	7.70018679813965	8.22016097923163	8.40989814611297	7.88396503131725	7.07043105802107	8.55153283498717	7.95100222309172	7.5911602713572	7.57360234888023	8.09958699318283	7.74037465747698	8.54494563275081	8.14197564611129	7.51855273634746	7.84557155379527
ENST00000393384	CRAT	6.10283806713726	5.73296688390655	5.64426832948354	6.20471086581639	6.08988550351719	6.45685307453552	5.64591571195302	5.8325283911422	7.0786464285667	5.70439773170978	6.30586632142196	7.02220926640036	6.28949197938695	6.61597112501229	6.63164479667488	6.20945336562895	6.27426166125705	6.05652159816349	5.70479293648992	5.52490545611458	6.0518692399206	5.69925019351065	6.23128976453573	5.97597076275592	5.94820033991454	6.73876783680019	6.03876225127912
A_24_P917759	A_24_P917759	6.12869404161901	6.02236781302845	6.19742734140199	6.0932100353015	5.89862297962492	6.09968594645776	6.33615584553655	5.64550404265621	7.03593805127598	5.76098126007614	5.84333784511378	5.61702135075634	5.73876783680019	6.16734645734054	6.22744404051966	6.20945336562895	6.01122725542325	5.74185216729808	5.59778654107874	5.43152745178297	5.4277019406495	6.00160925286166	5.49185309632967	5.96776148237798	5.97662549162619	6.08655329301749	6.28434491207921
NM_175709	CBX7	9.20021433243936	9.63853854976389	9.43574950479139	8.80625942174735	9.37541795516787	8.93762629784062	8.59342089839629	9.58425484650235	8.99255747183587	8.91947792916377	8.94812915136552	8.4234544947807	8.55880941286764	8.58985358426877	8.20942222635919	9.3337655237821	8.40054339466701	9.24246284178932	9.68187649390635	9.10182760644756	9.12160656227978	9.09794307265436	8.18439625795038	8.7966810393726	8.6773763949874	9.01664427834369	7.61921988383766
NM_152713	STT3A	6.7598327674255	7.73915603824936	7.51886172391031	7.6876006378358	7.50115269041594	7.74009259058411	7.95029466071718	6.94502572449529	8.08768268922623	7.25449684887093	7.46392279860904	8.38886796057507	8.27378330289506	8.48282477047904	8.15134278056421	7.61341686746734	8.68975840944163	7.42351965194942	6.85863733816413	6.95500620155127	6.75451950007248	7.40576239361557	8.22463030393875	7.62725525901184	7.31247793819858	8.15921754682086	7.65330802735548
NM_139118	YY1AP1	10.8222692184623	11.4197194578639	11.6273058805148	11.5227111256004	10.8632128154475	11.6227937691713	12.176996776729	11.7064220128268	10.6241165651096	12.2294454396822	11.4804440165976	10.0985773156353	11.3616540153917	10.9814296719558	11.1083377605578	11.310418029027	11.092204983597	11.4441348854624	11.6640567478234	11.5459849116548	11.1656248640087	11.312080694926	10.0984457266132	11.7789131386609	11.8973646936	10.6099965700621	10.9625448916773
NM_001006658	CR2	5.56246050222631	6.29199288834559	6.51884982870769	5.55063686157345	8.50807771584777	5.87739369836402	5.70083600849955	5.95020176688185	5.6092315154843	5.6372458916539	5.63683174064176	7.33481596989644	10.8979534704585	6.11270013274936	5.67726660504099	5.69964681070652	5.96940707972863	5.65207669657969	5.64879411259039	5.54579190344048	5.70637267389483	6.10523506879502	5.73063995591679	5.57288966842058	5.68209167656498	6.56442172228032	5.70439773170978
NM_014288	ITGB3BP	9.59165239484183	8.37968745256804	8.20682393049706	9.30943369319094	8.52012255512433	8.34744726164016	8.37954192470404	8.09086417436758	8.26284090759103	7.64287178069711	8.89383314980427	10.1096682653004	8.29907538953906	8.99346385713084	8.2332087891011	7.97688147112278	9.10111946369608	7.14829004015268	8.07610172357731	7.60467626281959	8.80200189554806	8.64966336782356	10.0774598254523	8.83152603581856	8.33186218407661	8.5301452991944	8.42306753481029
NM_012154	EIF2C2	9.41820237709676	10.1168004531562	9.54919373483569	9.33444027298004	9.23665555178918	10.1637954921114	10.8569698723597	10.6159017567587	9.26924166478612	10.2410839475682	10.0792648261938	9.006324803326	9.30935271413447	9.84718931168383	10.5952494859279	9.13205490429292	9.35540764296639	10.8754331419304	10.4345217726948	10.0529386332123	10.5164276252641	10.4246533391485	8.8715184651875	9.67480440878735	9.88839344078264	9.85013005216413	10.4399493600245
NM_002309	LIF	6.11656675407876	5.96413454744299	5.9558574447568	5.91545260911194	5.76591355561837	6.19742734140199	6.04938183406151	5.91579403498997	6.52602408456551	6.71699089440494	6.26222910576215	6.07100258827933	7.78519555098272	5.96281339804582	5.82054369381414	6.10792694381005	6.28883312426252	6.95253326116423	5.89065513947983	5.76250068627334	5.87669233955542	5.75106579121106	6.04158093346696	6.35579154675365	6.38432122429482	6.37826388648985	10.0202656548447
NM_004102	FABP3	5.55076001330334	5.54735986713831	5.4736307563025	5.44532136638759	5.54629491528856	5.77591910398608	7.65172836905812	5.62010653381236	6.18284915836677	5.78360651334249	5.6919769806535	6.02753043571762	5.47690194240448	5.69142624654587	5.51636726429336	5.90654705589005	5.46637960229724	5.5680222510023	5.58117485375339	5.55440782732394	5.52229617123877	5.87642060140786	5.60264054444542	5.68893603294692	5.47694606524911	5.65916649155324	7.2326021459072
ENST00000514376	ENST00000514376	6.517050676436	5.89654865138706	5.83071891512311	5.92633835783674	5.83830351035111	6.18076166270254	5.96809075204526	5.86965993449812	6.15871787276261	6.19770815795585	6.11923758799346	6.01122725542325	5.93039943030267	6.0630097975258	5.7071618943964	5.96710271750768	5.92803186083774	6.03216383057304	5.76250068627334	5.97072220747775	5.78920757534734	5.93175058473614	5.69567572358356	6.08655329301749	5.82781902461732	5.7640185139156	5.88648047042491
NM_021097	SLC8A1	6.42602508445636	6.3573006421223	6.21167974730673	6.0518692399206	6.36457243229586	6.91297485207367	6.40866334343124	6.84252993946046	6.85869150735119	6.50325785960192	6.22593041117105	6.50892660968862	6.55327272413534	6.13925898335516	6.71011763204345	6.2818306985764	6.45473992331257	7.74804905221995	6.467605550083	7.62100525064669	7.77976624841805	6.43104981726747	6.54004498745094	6.46527486291877	6.21861512765105	7.97211821838414	6.90207357931074
NR_027908	LINC00336	5.54755558952919	5.4673726507297	5.50189403875901	5.34796930699299	5.39427893911205	5.63641747070613	5.41471543318958	5.32295822348585	6.74416109557041	5.43438994288255	5.5471148700998	5.60711891437332	5.38543103719352	5.43152745178297	5.57980079560538	5.76931837045897	5.39035323589825	5.24303793792229	5.21999821187249	5.11240227065666	5.11091203703496	5.31236437330865	5.80256252323871	5.58345891013077	5.52132000527034	5.27159641933722	6.03876225127912
NM_032946	NXF5	6.44814581109078	5.97989468641031	5.75946023195329	5.96413454744299	5.86965993449812	5.99613045353835	5.94853410395094	6.11923758799346	5.97662549162619	5.98054763733383	6.48220292629596	6.12308675098106	6.27665617639743	5.92667721750733	5.91374426664958	5.93663793900257	6.18558341410821	6.03923241424267	6.23348272720899	6.1224952400909	6.3523902995023	5.91613538008583	6.10822573122769	6.01855787672737	6.16044772313879	5.91749995341138	5.96545448810313
NM_000842	GRM5	5.91271828933417	5.79812459600407	5.77572784544533	5.97203613747831	5.88403965648048	5.99613045353835	5.72519581722666	5.88089538707557	5.96578428466209	5.76098126007614	5.76307005878914	5.74339186332564	5.69169367567627	5.89965902637744	5.73760951073163	5.59224344706251	5.75030023266782	5.95253326116423	5.62142396927998	5.6687837034181	5.8325283911422	5.51997316057235	6.31702491410538	5.70439773170978	5.79515837539423	5.73490312770931	5.83758288344257
NM_016587	CBX3	11.7638902620353	12.1259653018834	11.5707596912821	12.2831165991142	11.9491936535281	11.3029737910962	11.8415033001598	12.027914400545	11.7087987086443	12.0496483113425	11.92171496698	13.2503495862488	12.4058492167244	12.4316055342088	10.8502917678421	11.716971257487	11.9367796546243	12.3289861136722	11.6993127849842	12.0513846878856	12.6962557218068	12.1212023480483	12.6355952716756	12.3540993826273	11.9389530797019	11.8266019893397	11.8249603355105
AJ577572	SLC27A3	5.87071698305503	5.65412452522855	5.45755677101686	5.67202116910406	5.70992077115198	5.83541884047548	5.61765111942733	5.70479293648992	6.9792414398332	5.50552803322675	5.76307005878914	5.76250068627334	5.78135971352466	5.77007390597814	5.54667401599678	5.8738834897202	5.60627300696657	5.72090382070081	5.4122976430462	5.56376827845203	5.4277019406495	5.51997316057235	5.71031446607621	5.61765111942733	5.64303155697669	5.70439773170978	5.50371218019799
A_24_P940477	A_24_P940477	5.64261906375275	5.88717708803424	5.38296362588421	5.4243462769714	5.51322001183555	5.67444450960815	5.56289655936757	5.89169692195925	6.79460152944037	5.5453506448223	5.7279204545632	5.59736090453903	5.63765992381082	5.8325283911422	5.62685628142796	5.85584735652193	5.70479293648992	5.76117127588687	5.4122976430462	5.43152745178297	5.49139502519044	5.4678384118446	6.17164147403133	5.61765111942733	5.72051300530064	5.70439773170978	5.74492991788591
NM_014397	NEK6	7.60176010517421	8.19767503104807	7.38297092831234	6.98710421228318	8.10701913485249	9.40434767004817	8.76077803026672	7.60295982039455	8.6174304241105	8.24604032636987	7.51559581096587	8.95246343949752	8.11783235474261	7.92528847836796	9.24957501204761	8.14174914992289	9.26016029433849	8.61083363027191	7.60685684819369	8.5709645282379	8.11885237022481	7.52467326020616	7.90665825561755	7.79687458228177	7.41765692830082	8.33812567868226	10.4455310096008
NM_032860	LTV1	9.24030104233034	10.3632339787588	10.1155164768012	9.99804995083519	9.91755922985671	10.0375763684042	9.99689952644282	10.1796081400462	9.6006882306672	10.0758806894441	9.82308904993853	9.74621784844741	9.99601021987632	10.4700343675645	10.2466492876111	9.70666664936961	10.281197120356	9.70141940152819	9.99620851093157	9.72461802730559	9.56538634054636	10.3103762683343	9.19404412519586	10.2005885315692	10.2093099848744	8.64475936307613	9.60634738385887
lincRNA:chr16:88805249-88810399_F	lincRNA:chr16:88805249-88810399_F	7.78098493886587	6.91186275053136	6.34010442401938	6.48174178036239	6.39109011939476	6.91297485207367	6.54070926267143	6.76856243906055	7.62633483166594	6.61323695471633	7.57083153796852	5.91613538008583	6.59927528084175	6.77007390597814	6.4896759619046	6.22110372536788	7.18026438986672	7.02395232174445	6.39329851430986	7.12190348657937	7.39519748264414	5.82109061807958	7.64622438685508	6.6443713460169	7.26222910576215	6.97367686896516	6.66432029233444
A_33_P3214570	A_33_P3214570	5.38049198738197	5.50234878897267	5.57245662172939	5.21972170108278	5.32295822348585	5.46317402032311	5.36507258658788	5.44104708408583	6.48393091193898	5.28804210073495	5.66228689518191	5.30221458731308	5.48128048698007	5.52176867423396	5.42194458665332	5.49916252319221	5.29907715575933	5.44104708408583	5.38887833881199	5.33908647016456	5.14159627838382	5.57245662172939	6.20331304084425	5.39819398911543	5.43438994288255	5.41132939130456	5.52132000527034
NM_001135947	URM1	12.1257432470096	12.1206174352683	11.9023374260355	12.242791322658	11.5546607927882	11.8576728126802	11.8837560800588	11.8645454468493	12.3272398524956	11.9501314512854	12.1445489987887	10.8759248377486	11.9910358719949	12.0426047670212	12.1347838325201	11.5050530112051	12.1901068590552	11.195231578431	11.9142623216511	11.9721438677095	11.5609196201322	10.0026442604752	12.136112268432	12.057469613204	12.339448403235	11.9145986907438	11.6045730843655
NM_024501	HOXD1	5.75042022860043	5.77776107175282	5.6227277248614	5.62230933785448	5.58495170240736	5.62882017197212	5.67936817682346	5.71108780072234	5.70929979100791	5.6910879047699	5.73075225093494	5.75294627479949	5.61721566253114	5.70795068339412	5.65184960962749	5.60954986424524	5.82779570723943	5.81246424609918	5.82673006114313	5.86536572090283	5.78920757534734	5.91417111435819	5.7204772109965	5.74799377699056	5.68209167656498	5.75696790745901	5.48588679689864
NM_020924	ZBTB26	6.50790787712359	6.42326601107226	6.46270675067016	7.22165616460146	6.14276350744497	7.08571903643229	7.19489752967377	6.78491522550999	6.99030660379616	7.08123613579237	7.4148966042115	5.3327079336406	6.17335590684259	6.55743634907688	6.53048994493664	6.10792694381005	6.01122725542325	6.50824753458034	6.78145339197935	6.28368370163595	5.87669233955542	5.78696968186724	7.57218590152426	7.36956618958676	6.89827746530381	6.00674683244058	6.60436789989375
NM_014952	BAHD1	9.68234017307833	9.9026395666266	9.98343048879255	9.54984772030764	10.297273140837	9.82653743338081	9.92328569155296	9.43345752679927	9.65034099535299	10.0890480861037	9.22595586346188	9.5236122915441	10.1403120713377	10.0241920942045	10.131077225592	10.5171897843502	10.5337027415035	9.43497800703571	9.03928590881363	9.06155233796226	9.53610122073437	9.76626179856251	9.06167923360084	9.12316627608616	9.69788866919839	9.80482495282839	10.361487790006
NM_001080541	MGA	6.49013457910338	7.1096441270252	7.16167178009317	6.71316554582694	7.7344193103263	7.87274083053648	7.03058831983342	7.60240724812505	7.44353561366574	7.39072172469363	6.67101024127845	6.25900340281768	7.89568346692881	8.12271708509622	7.95007675900762	8.40282935385003	8.43694944378114	6.88403965648048	6.31637851638818	6.17049738591357	6.63351424555327	5.91613538008583	7.54931712215449	6.39525869809088	7.29041387136101	6.4122976430462	6.63910810135928
NR_002988	SNORA74B	8.75653249581964	9.02683957170362	8.14887601449227	8.63429246819601	8.91288933622996	9.30162683838035	8.5373293514762	8.88251204810193	8.09569841623198	8.42557559540178	9.34572204404908	6.50439339294735	8.2822279710671	8.98262694834602	9.41311410029567	8.45450493755737	8.82777366754616	8.07902755953367	9.11528522513708	8.9210120523706	9.41166230114252	6.69647081593815	8.88811263858027	8.0450965595448	9.06635832487529	7.19496786215598	7.31896237136539
NR_026869	LINC00052	5.56194977536641	5.5731024893737	5.4122976430462	5.37566297722019	5.40993382329709	5.50216255164109	5.37422291484715	5.49518210312016	6.02857063211319	5.52077370504789	5.52433622158381	5.32783307856323	5.32761238175244	5.44478053921684	5.43622444961767	5.46065148765399	5.41194842622541	5.42869180433023	5.4035854465481	5.49182954174036	5.26649309629368	5.48633387349966	6.40383841706646	5.42787538006615	5.41150608045672	5.49908602009527	5.43763701048769
NM_207430	C11orf88	5.51547457557129	5.58924985912425	5.44152142077953	5.30690797853645	5.32295822348585	5.63641747070613	5.19995272478883	5.4233860805693	6.55415027589044	5.21612222977283	5.48450644752761	5.32295822348585	5.30690797853645	5.47016496458375	5.48450644752761	5.46876948321663	5.22716895327679	5.42242524467572	5.45755677101686	5.35805459826221	5.22826898767312	5.50143914515887	7.00922878572997	5.4808190460547	5.43438994288255	5.64261906375275	5.79181407116183
NM_003122	SPINK1	5.76748559766592	5.96364106308494	5.54307725406578	5.85479935253135	5.70125889168283	6.60566893782767	6.12614900744388	5.87417105489673	7.75605880225415	7.96435370801106	5.90388436857896	5.86259629976529	9.14383305475826	5.82562375258745	5.84876997505229	6.1586901547195	5.97714961140056	7.54830972697754	5.4219449871348	6.29397914692689	5.97673938079998	5.89041166454075	6.70698228555625	5.99353946572481	5.86765064568274	5.87999884898347	11.4217567360562
NM_001166304	PIGX	7.67080797068003	7.79664224802789	7.65591399392369	7.93533345594712	7.6005501219034	7.27698843384136	7.26785678929064	6.94502572449529	8.25610757331194	7.43152745178297	7.73843008775478	6.75240454192504	8.10759073398272	8.07329999580483	7.90392487208655	7.82890716674877	8.32784131459584	8.23615090137056	6.89654865138706	6.41205564102586	6.77384565986735	6.00160925286166	8.58657175358281	7.26531365129603	6.88403965648048	8.36576001574254	7.6569866107035
AW245926	AW245926	5.85477935274147	5.65412452522855	5.44152142077953	5.46083615716221	5.48450644752761	5.55896729218821	5.5077946401987	5.70479293648992	6.47538603078631	5.59523083617498	5.86400922454358	5.3327079336406	5.63765992381082	5.84638585664896	5.64385618977472	5.43438994288255	5.63268367843713	5.87949573133553	5.4122976430462	5.50688842469095	5.55896729218821	5.3535249397817	6.64354700770956	5.65207669657969	5.60457970273358	5.56724989713333	5.55327272413534
NM_001418	EIF4G2	12.0037368915109	12.2792887068236	12.4496424864927	12.2364476358098	12.6687556293492	12.729312093518	12.5110854560413	11.7075718523034	11.9618935349527	12.6753062239648	11.1689846931782	12.0734060134494	13.1976254021104	12.0763979972467	12.0195437466589	11.6296676753719	11.8279453715388	12.4156819889476	12.5254085805741	11.5772408285144	12.1378906791449	12.733199347705	11.1844854204355	12.062831135891	12.3444206962965	12.2692489808473	12.7492503110897
lincRNA:chr6:22183421-22200496_F	lincRNA:chr6:22183421-22200496_F	9.17442639367725	7.9357964720549	7.26310149388705	7.01481753941857	6.87274083053648	6.34239219744708	6.80514502368184	8.15994339766804	8.70807389272703	8.07398850526287	8.68419758149238	6.43772235330207	7.25745519383017	6.60468559249405	7.35213803598691	7.60611434409555	8.14873077917319	8.42698352663803	8.39501382071766	7.36969081231744	8.53627497290145	5.78696968186724	9.08233915732448	8.28229417251444	7.81203974659297	7.24072319855591	8.00285519034817
NM_001150	ANPEP	7.08842980349762	7.10504363102293	8.86864100040288	7.80388220851053	8.77973133577295	9.63932918445007	8.66673286415116	7.39861264886735	9.06170403440275	7.73078162060346	8.60091909795223	5.94152422703872	8.60121088184829	8.80015471478375	8.20451113300126	8.9122870842357	8.57690939581486	9.44258780700898	7.96509188045792	8.74455857414432	9.75270358566457	6.85342004627088	8.83894314053553	7.05508839081381	8.24530210815398	8.20241243190641	9.75345621494732
NM_203500	KEAP1	8.45443733674819	7.7025984353993	8.6744954455485	8.77948469436855	8.85752653554419	8.3264294871223	8.62540525131146	7.83982443817315	9.02237533210728	8.31340036752334	8.49896779160501	8.82706021821034	8.74473752351306	9.40971346213687	8.95512431442642	9.16386339201777	9.31704371022351	8.16271452054984	7.81429132633639	7.89535733838223	7.758302127907	8.15394103195268	9.46696268410738	7.98121043981841	8.2340418538452	9.05109573232938	9.25970707137546
NM_016410	CHMP5	10.5644075982141	10.0354223214146	9.64669995689324	10.5451376144945	9.99800715073578	9.93258297118558	9.54790229871476	10.7282477271939	10.256601669475	9.50807602655474	10.5292146807065	9.64679233143943	10.0146767626495	10.0186703653606	10.3677182163587	9.81712659085291	9.64632457419637	10.5641265529523	9.5766171923213	10.0301335053194	10.3800411996107	8.46681436621939	11.0957033145712	10.1212545511127	9.99854954677205	9.64841458454002	9.74512516181703
BF304636	SNORA60	8.27658971572526	7.25684892037003	6.02395232174445	6.27239650903748	6.05249042186384	6.22799405769784	6.35100230399141	7.87423489516364	8.02506044329848	7.43152745178297	8.38154295118458	5.68209167656498	5.96413454744299	6.10208818664795	7.08344133617881	7.32411623963436	7.90465612378142	7.91365879640216	8.42122329922514	6.95403009170579	8.47584921243918	5.67927901301256	8.27712131539629	7.61964357518846	7.4244662565998	5.31676638977158	6.61660135219707
NM_182931	MLL5	11.130368310252	11.1190244738031	10.6627192319417	10.9581591053055	10.9182722840954	10.3715977546171	11.1609338700767	10.4133710375355	10.3110184318916	11.6148511361365	10.0694497674278	9.40419881334851	10.1601595587434	10.0409941619776	9.13933208117094	10.4469651128983	10.7572709407378	10.0430468189402	10.830832073888	10.2682328600151	9.43076614693704	10.4930691420022	8.53171563687751	11.1179584303784	10.7107572444857	9.51290973360516	10.5421612992696
ENST00000539178	ENST00000539178	5.61091937182293	5.45332943432205	5.39574832817903	5.49916252319221	5.51322001183555	5.77478705960117	5.52221720370777	5.40282935385003	5.94418913703149	5.53383029151084	5.62058641045188	5.61702135075634	5.50007360313464	5.43152745178297	5.33142883519625	5.49916252319221	5.6687837034181	5.58496250072116	5.4808190460547	5.22276040885047	5.54402605861673	5.57245662172939	5.62685628142796	5.45755677101686	5.36806987653208	5.53827209009617	5.50371218019799
NM_006620	HBS1L	5.76477682932906	6.18473368695639	6.14392979290937	5.75984063934927	5.82273014794452	5.65412452522855	5.77535160472318	5.76969618767755	5.95419631038687	6.50666178184375	5.68850010482957	5.80698684065724	5.63765992381082	5.55634182278139	5.93276312077552	5.59224344706251	5.67968115797429	5.79488462724578	5.79590050248924	5.54579190344048	5.57807611513592	5.75106579121106	5.65984302948026	5.88334152192009	5.85833629497936	5.85833629497936	5.83758288344257
NM_002490	NDUFA6	11.7545415764665	11.0165396970068	10.3255142701244	11.2232260085163	9.79130245243055	10.2433525237913	10.6115057033445	10.2668534544975	11.3059151659039	10.4623415909205	11.0185876808841	11.77216137592	10.4498119026276	10.9408588967841	9.67819769265345	9.36704026033013	9.22438073680433	10.6778202971243	10.1226061668577	9.61524865107422	11.3348399071626	10.9096252583769	12.428670484779	11.3609881338337	9.65476387602159	11.3823383925411	11.1855966871247
NM_004453	ETFDH	8.74840873984653	9.34374015054025	8.81420746722626	9.56204369793957	9.24937433417957	9.34252842459227	9.49390008738463	9.0288609627709	8.42785394323062	8.92437056237121	8.96418510485393	9.23581050302307	9.09433140570161	10.0236733340391	9.27322747171113	9.6363225071462	9.95772347636595	8.82470813066459	9.0467493848519	8.75418268150428	7.63087642973893	9.54219949070615	8.96892850953772	9.04822515645233	9.30859018112229	8.2992005408232	8.15408233563257
A_24_P246692	A_24_P246692	15.4308907261385	15.0672992998547	14.6917131459965	14.9740355303805	14.5294566997937	13.8382021939396	14.4365981533309	14.6206281363152	14.8037044663082	14.7119626656335	15.328992415114	14.9345517791462	13.6110165612188	14.5480908137096	14.4282283633445	13.8148542258823	13.6557239682279	13.1001883078479	14.4168276808084	14.1248332959651	13.5131970958395	14.928945262269	15.0871407751611	15.0204492199279	14.473318899246	14.473318899246	14.2298284382657
lincRNA:chr5:44816593-44823034_F	lincRNA:chr5:44816593-44823034_F	5.98217872291276	5.97989468641031	5.50189403875901	5.63060516627687	6.0792561897934	6.03153383272858	5.93848744050286	5.88089538707557	6.2386776926966	6.00834858129046	5.86400922454358	6.16361373846421	6.42098278992377	6.45872883627012	6.16791986555194	6.20945336562895	6.51479857632071	5.50960536530729	5.45755677101686	5.39574832817903	5.50870028683289	5.97498811199193	5.45802571138858	5.71973105674985	5.91749995341138	5.7640185139156	6.22813152923455
NM_001015885	RAE1	11.486132535979	11.9226984886387	11.8226296212828	12.0013609661933	11.3172932375392	12.2570892932725	12.6861901427634	12.2730059455109	11.5344495466308	12.6506126255905	11.5130699135697	11.3184894643571	12.5299896125705	12.101990005947	11.7678033133631	11.6719530444432	11.8788345657941	12.6702244676888	12.1292625043073	12.2236187020105	12.1484766454231	12.314104042964	11.0479374799357	11.8926064053801	12.2880065548434	11.5135418378584	11.7849724024554
BC031959	LOC100132078	5.91271828933417	5.73296688390655	5.4122976430462	5.75984063934927	5.83830351035111	5.87739369836402	5.92735469816823	5.64550404265621	6.51772562149668	5.65043633819844	5.83289001416474	5.57591736111815	5.89447133635445	5.6092315154843	5.86965993449812	5.76931837045897	5.60627300696657	5.95253326116423	5.62142396927998	5.35805459826221	5.5244577617616	6.00160925286166	5.525353011583	5.98315648983659	5.84315834961857	5.6728294016411	6.06270149641534
NM_001628	AKR1B1	9.79477780227888	9.62845120357299	10.1708690137073	10.2249264368419	9.67708711336732	8.7068160488684	10.0162623476317	9.50829262890106	10.3675026605684	8.25093302734754	10.3390650461694	10.1810347860997	9.84493372563558	10.0957782936204	9.0589449670809	8.92859786567795	8.48492886519528	9.79697863945837	9.19311436114935	8.95498409425374	9.03416483513793	10.5270395535412	10.9357829441882	9.96660277568408	10.1635563930804	9.95598065388405	9.75438767914548
NM_016162	ING4	10.0736209400222	9.56601113148451	10.1518151930861	10.2855539696136	10.0836237806404	9.50999846586905	9.19445090112919	9.93294861245661	9.69994825083965	8.92728251020505	10.0780861268734	9.18376990533717	10.0387374207304	9.64313426029815	10.1022354561484	9.57709706179069	9.50615794031984	8.91658961484093	8.84901831933299	9.5124878816784	9.1683197589347	8.8937671792957	10.9141288461678	8.98160388879338	9.73399088042865	10.0991433340985	8.7827190674177
NM_024697	ZNF385D	8.76136734418972	7.95549969889656	8.03769944457035	8.58983837577219	7.49531734674652	6.09968594645776	7.09109531075026	8.50077806384009	8.48026753389892	7.87393506536756	9.80638780218982	6.88320503182394	5.9812617487685	8.59491066062228	5.54667401599678	7.77696655536213	7.45581546623941	5.84088381939343	7.07763528759398	7.48725199452103	7.61486128029548	7.0598521180877	8.220622034442	7.41006310967306	8.57635462926648	7.76067615717403	7.04211506286638
NM_015713	RRM2B	6.53738482374539	6.75316898493717	6.51884982870769	6.54887694059779	6.43831661744561	6.30130020770113	6.90439807726872	6.76117127588687	6.56985560833095	6.98657346497011	6.62643913669732	6.65351048178839	6.28949197938695	6.43295940727611	6.49574083993544	6.37280288704094	6.27426166125705	7.19686554426059	6.74088902216524	6.4317662097547	6.08958289312471	6.61302641913903	6.01058804626752	6.81396437895659	6.75584135015913	6.6873006908426	7.44347641281873
NM_001159296	KLF8	5.85477935274147	5.97989468641031	5.74031082629582	5.86895480494308	6.08988550351719	6.05000408770104	6.05714078059398	6.17677867248337	6.5016666098879	5.94150879247809	6.01951130447937	5.86754351107569	6.06270149641534	5.80256252323871	5.61176256006487	5.8738834897202	5.67968115797429	6.12190348657937	5.98803540906504	5.86400922454358	5.92090575065147	6.05590214987536	5.69567572358356	5.99257422866769	6.0309035596557	5.48910248531364	5.88648047042491
lincRNA:chr18:37074477-37375327_R	lincRNA:chr18:37074477-37375327_R	5.82454966520031	5.77835878672056	5.44152142077953	5.69885346724914	5.59053358607316	5.75374205149521	5.90860706819754	5.67686378637556	6.35365095585733	6.28909670241999	5.76307005878914	5.81798863551538	5.95519322050893	5.43152745178297	5.76477682932906	5.64426832948354	5.77045152541255	5.82236596895965	5.59778654107874	5.27346260555072	5.4277019406495	5.71503044425833	5.45802571138858	5.72908658290977	5.79515837539423	5.58367380475258	5.93983104482897
NM_012152	LPAR3	5.63877975025242	5.55684178582458	5.46393643854246	5.50332733889618	5.65813591646171	5.68545766277315	5.71759731710172	5.57230304641921	5.96398362845534	6.02212899100568	5.60621345104541	5.81978742362181	6.06935570757906	5.37362964035322	6.95961991705827	5.59422213688766	5.55846396182675	5.70233619361759	5.8083645260976	5.86164392796638	5.56585067060768	5.688967342343	5.59376440995662	5.56317023721748	5.4458657400609	5.3213091635261	5.78384952938531
NM_003377	VEGFB	11.3851164713257	11.4602057007991	11.5775897874741	11.0698652748095	11.3396859051538	10.6020920457625	11.5399401318215	11.4369423454794	11.5816058181725	11.0853886029209	11.9990572473897	10.9324721452378	11.1977620203034	11.6363791295789	11.0018556878967	11.1272035081731	10.7871072121726	10.302960952898	11.3744836073319	10.8666622058402	9.80355824128471	11.7999201284762	11.1328012943512	11.0596609161743	10.9806845439997	10.8420745381563	10.7751624144867
NM_207396	RNF207	5.43172194128214	5.72034376095418	5.6798151751638	5.63078435596609	5.97819222756694	5.85640626941975	5.86126503156753	5.60313342425302	6.13019426525666	5.99559243179626	6.35978248451295	6.04926448910278	5.63957833479305	5.76423323494586	6.61126655634529	5.91044309842303	5.69138710494735	5.69148181294211	5.51026238270669	5.51582120723895	5.49500551472587	5.63825035055008	5.58077557816353	5.65422918758787	5.63531696901278	5.86985371573859	5.79143130090283
NM_004426	PHC1	7.13494886744259	6.74796671161559	7.05749530885636	7.10009074724277	6.73981101831064	7.31989247909974	6.85904772470847	6.90097957088554	6.93354132575001	6.92936588027875	7.22311168087987	6.60513289834173	7.37000692041145	6.6121592883744	7.40092994727726	7.1296650406787	6.82932992059372	7.11605690070168	6.69589800059709	6.33499167842852	6.35744066615256	7.0464295272761	6.45448510790954	6.37131085259548	7.27009502595953	6.48192461205246	7.13244668599873
NM_017544	NKRF	8.86876419390388	8.9397131306967	8.752642806829	8.84355162933044	8.85335696094134	8.09962172664072	8.78672445580511	9.01181796673848	8.4374113708312	8.98307704947124	8.87250696568719	9.30078737343105	8.31214781629039	8.80192355155214	8.44070106480059	8.29871445604335	9.32385039564192	7.56977559463147	9.01868101200551	8.46613671078457	7.72135481083512	9.01308540133129	8.09962182544634	9.00824569911397	8.63307092921108	8.03183427226011	8.51980387622858
A_24_P307486	A_24_P307486	11.7468261955509	11.6054662895484	11.5818192852327	11.4257928659309	10.7847049456543	10.7519265592679	11.0339833726374	10.7951931711311	12.1854241283849	11.3385772237629	11.7945319085815	12.6014955652267	11.3128100409566	11.5959966915648	10.2500615027172	11.153271535696	10.8677641167677	10.847079723691	10.7420808198077	10.6817592142678	10.8027990604148	11.8465537583123	12.9727593147549	12.124001266925	10.9598570758964	12.0250208821813	11.9780158046895
NM_003733	OASL	7.56652763430317	6.46277298137848	6.52878267371763	7.61563814265801	6.32925127794126	9.10260072462998	9.49142450664806	9.16932584032678	7.42684664733328	10.2377443002052	8.56460274777631	6.85233921653735	6.61347610418816	6.25063190010548	6.01604289944656	9.38857866724435	6.34252510807816	9.79070610849466	8.66127394925393	6.59034912229052	12.1133805382551	7.53984044840159	6.45815009747356	6.79064683428761	6.18938701149579	8.53731902654048	11.4730496999317
lincRNA:chr2:139334705-139365180_F	lincRNA:chr2:139334705-139365180_F	7.16863630547374	7.60399717008549	6.74800111657823	7.08822036032308	7.0634721256954	7.49636875635779	7.28037309611488	7.51254295509686	6.70587919174845	7.59352451422458	6.69726547034595	5.91613538008583	6.3535249397817	6.92277551768194	6.92616889815006	7.55129627883528	6.02680005934372	7.35616896861084	7.76790067401593	7.71080643369935	8.51192204050114	7.14625953914175	5.55896729218821	6.40404671536087	7.33532654545263	6.46527486291877	6.15090777527194
NM_018171	APPL2	7.44634152457825	7.83461063692385	7.60316338865563	7.57302936361326	7.57565704991173	7.89570129799444	8.38870366423911	7.63037513943961	6.56985560833095	7.66642338731678	6.91954439641892	6.88875357520174	6.7037402194372	7.15970465896842	7.7271318580403	7.15987496510048	7.14263971982293	8.04863240917804	7.54347128237515	6.70910385872476	6.91240367475358	7.80873789747431	6.33142099189517	6.97905922563771	7.19074183255343	6.56952009495141	7.36832680585246
NM_004768	SRSF11	9.86403134074395	11.0986572031148	10.7946653456097	11.4285545928974	11.3695506109885	11.3364746802173	12.0150715126682	11.5933177522462	9.39277739250716	11.4794627091658	10.2571689297783	10.1842229153646	10.8315334601947	11.5373224172926	11.5953973610646	11.0768060553854	11.281060671677	10.6740850521681	11.2976041326847	11.1445353427016	10.6925781418227	11.2345865130167	8.99879188126292	11.0026543054542	11.7966306611862	9.32050500986555	8.96611400584759
NM_022760	FAM113A	7.16429585110378	6.98747910352726	7.83836201618676	7.42087249208773	7.22857250050688	7.3810824362534	7.34129363527523	7.78648701969865	7.60816345925081	6.59434740273108	7.53368094518185	6.84390813773599	7.14547751602569	7.52839100943441	7.59220673555912	7.37435485048268	7.20203861904789	7.44663738487392	6.64841919254779	7.216711158945	6.69620939649597	7.54496680294173	7.6348435423354	6.77617540898623	7.78045636418336	7.0533607810415	7.04890429608907
NM_148897	SDR9C7	6.44814581109078	5.3740458396817	5.28698672757824	5.49916252319221	5.56420394055436	5.67444450960815	5.61765111942733	5.46083615716221	6.46690673919944	5.5715901381953	5.5471148700998	5.53915881110803	5.58195375084882	5.50462039240355	5.51547457557129	5.59224344706251	5.08897748185234	5.5994878325977	5.59778654107874	5.27346260555072	5.70637267389483	5.44814581109078	5.39035323589825	5.42242524467572	5.47943383707561	5.64261906375275	5.66065811144595
NM_023007	JMJD4	9.20110871645795	9.23715873384102	9.01893535055852	9.03684082737814	9.65928239338433	8.48548433140689	8.76064867217478	8.79960542245267	10.3412328768171	9.01054808629021	9.3850149573976	10.2691099773273	9.80790686813622	10.2261024945045	9.1049356612935	9.92288168172582	10.5658976878884	7.94381251434461	8.65785433581572	8.59240364268117	7.70558302141705	9.47219762504242	10.2467236354888	8.74218911624398	9.6224048651433	9.87826991766875	9.58195375084882
NM_021109	TMSB4X	14.9007145430163	13.099115295885	13.2330846437693	13.9354413309312	13.7630804358905	13.8250524706235	13.8799455734867	12.9559845465675	13.9168444796584	13.8157306605391	13.9643253947897	14.404326183076	14.8382345596778	13.6557239682279	12.8871145150468	12.6192439938287	12.4128457787484	14.26501638048	13.836915419538	13.4620220003042	15.3754244581776	13.3728339739117	14.0278529408198	13.7773213711449	12.1347838325201	14.6278253513399	13.9885781846836
NM_002208	ITGAE	10.1592412296554	9.70370492953028	9.93412483326082	10.9337166408829	8.67061753687848	8.95607738844405	9.82451480580767	9.3583455454129	9.55888641343586	9.41491198156279	10.3207196282895	9.51402458838298	10.4133477592722	9.04176195460735	8.67134603551208	8.20002504045647	7.61705548399834	9.59136224131823	9.86625307385306	9.33369241949419	9.10629036682468	9.40959222560039	10.3648664800143	10.0146528496424	10.2927868929744	9.31444595632154	9.3333839219392
NM_016147	PPME1	6.14744061054874	6.29385468009534	6.50112377672433	6.33946702424611	6.4842227022951	6.39222672287329	6.44591687751758	6.25290360013652	6.63097850284425	6.46506527823607	6.32855092565807	6.82757220890146	6.70134083945809	7.05759659375929	6.48251572891382	6.76812946291381	7.01905385177951	6.16268806716563	5.89043323152618	5.7888053571121	5.7424207956078	6.20116556755047	6.14771536235094	6.55773430132277	6.37645855451169	6.25067265275454	6.52899854567839
NM_017413	APLN	6.13397651248708	6.29760770987799	6.0617473628725	6.11838745050404	6.03885454939182	6.03153383272858	6.22435252019318	6.55421887302813	6.30687406376436	6.35937542041888	6.58016983411774	6.43749204562598	6.03540500713327	6.06332915983165	6.05349632326962	5.80576908289211	6.54583433479641	6.91664724634661	6.40471731215019	5.68023868954719	6.38234928093325	6.7200415006593	6.33900675001307	6.18155304085964	6.10599138353753	6.22053939981465	5.91315575762694
lincRNA:chr12:54361178-54362460_R	lincRNA:chr12:54361178-54362460_R	5.99677609912571	5.61091937182293	5.52937477518112	5.88648047042491	5.92633835783674	6.24331001619578	6.11091203703496	6.11923758799346	6.67303138904652	5.91954439641892	5.97891470559086	5.82636689058341	6.07895134139482	5.65984302948026	5.64385618977472	5.90654705589005	5.63268367843713	6.21667657945915	5.50280339589022	5.39574832817903	5.49139502519044	5.78696968186724	5.44104708408583	6.48058827023386	5.56158799234735	5.87599063961897	5.99046869525646
NM_012216	MID2	5.49847883545765	5.69408422310127	5.4729518843961	5.2683916160033	5.60457970273358	5.48220292629596	5.88613203544172	5.66065811144595	7.27718775158432	5.80071504566406	5.71306732646884	5.45332943432205	6.26276602241922	5.80256252323871	5.57980079560538	5.66187987161005	5.37553597068788	5.67766931126577	5.3630709282149	5.27346260555072	5.4277019406495	5.78696968186724	5.45802571138858	5.86895480494308	5.3016921556431	5.70439773170978	5.93983104482897
NM_020188	C16orf61	10.7926363876851	10.7603122259152	10.5946500816227	11.1729313274118	9.98131169738874	10.7448645944699	11.0540666873308	10.6222608239021	10.582545753886	10.6442199097753	10.9459251335949	11.4028796167582	10.5149839955701	10.6374343051424	10.4265504746692	10.1393679284744	10.1475044461727	10.4320392157854	10.5013249624341	10.3438374438271	10.6096138464935	10.9989651662339	11.3099725525545	11.1246884034951	10.0933721693526	9.9990338226287	10.8097692583906
ENST00000413112	ENST00000413112	9.84946095333316	9.31637851638818	9.88569637333939	10.7785934590442	9.44477827061419	9.85589183952636	9.66969497518703	9.45528318132225	9.86562281684252	9.77426936576764	9.47579132286428	10.3256347265899	9.20355775800207	9.71664800788143	9.13576424486866	9.41426240607356	9.38185191253942	10.5359140874662	9.7540762352286	9.26286667205061	10.1756030124969	9.80466115684573	10.7312220398629	9.90841406695062	9.35243759400118	10.1930500746306	10.5490489025034
NM_004757	AIMP1	10.5673495091643	10.7884821757212	10.50008989882	10.8514601060255	10.7777194998726	11.2443459096617	10.8436403432019	10.9128379860886	10.5577658868781	10.5122173596668	11.6341902031631	11.3780873423067	10.7374374461897	11.3441814972728	10.9835229463215	11.1121535651549	11.4087478777426	10.5096453288475	10.2380825254767	10.893066381062	10.1409424006904	11.0585149646515	11.693982113911	11.2748521757857	10.6817550786223	10.7048660981224	10.0451304645837
THC2593778	THC2593778	7.07757872589216	6.50439339294735	7.3962377921501	6.8719492282994	6.68309487182193	7.33551796471045	6.95768248616512	6.61974836509524	7.71855733868575	6.81944922287465	6.58689338886246	7.3970939547191	6.43081094069753	6.74742576461013	7.33551796471045	6.87721839062447	6.25198953876682	8.80320858186744	6.204431409149	6.41205564102586	7.03358032066316	7.21376386435558	8.0812741850596	6.95569141736253	6.3016921556431	8.39240942845724	8.35877677001548
lincRNA:chr10:101192360-101200085_R	lincRNA:chr10:101192360-101200085_R	9.19605757740503	7.72772600816613	8.04494049127973	8.28282367476047	7.80173145108925	8.63548492818306	8.02703711727237	8.3959013035093	8.43197509057179	8.06489670558759	9.1494931015375	8.10676855773781	7.95473638887882	7.19812928032543	7.108972429159	8.23990534420244	7.38777117564804	7.90929308582382	7.93225694158518	8.56974713094145	7.86970399365434	8.03003648434208	8.83659143333953	8.32125167303819	7.66371057405775	7.98576063321674	8.65596508900049
DQ023516	SLC3A1	5.82454966520031	5.70439773170978	5.64426832948354	5.36407210454994	5.40987579416306	5.5409306197936	5.72519581722666	5.51682562456114	6.21806152248658	5.56246050222631	5.56158799234735	5.55063686157345	5.61049759282829	5.4122976430462	5.64385618977472	5.83902377748583	5.25496110529811	5.62643913669732	5.62142396927998	5.39574832817903	5.30064672440831	5.64303155697669	5.65984302948026	5.64344393229488	5.72051300530064	5.58367380475258	6.20973185130511
A_33_P3364929	A_33_P3364929	5.23976899005642	5.51457317282976	6.05559232596332	5.68369645430652	5.72051300530064	6.06485822191817	5.79923535831292	5.67686378637556	6.53538647708221	5.84763905090611	5.48450644752761	5.27851583327701	5.89447133635445	5.84638585664896	6.66249036391378	6.159006325236	5.95353132072731	5.91545260911194	5.82673006114313	5.43152745178297	5.5244577617616	5.73490312770931	5.44104708408583	5.5444677224931	6.53760669149529	5.68690066448737	5.58839340612143
NM_017551	GRID1	5.57980079560538	5.5244577617616	5.52937477518112	5.63060516627687	5.51322001183555	5.52132000527034	5.44767364776113	5.54931712215449	5.73490312770931	5.5453506448223	5.5471148700998	5.55063686157345	5.50007360313464	5.31573182892346	5.45050431258202	5.59224344706251	5.64385618977472	5.62643913669732	5.70479293648992	5.69169367567627	5.70637267389483	5.53782852513006	5.71031446607621	5.41084502163713	5.60457970273358	5.55195539483284	5.35049724708413
NM_020147	THAP10	5.53891128473204	5.61964845107873	5.62885789452887	5.60710497275422	5.59053358607316	5.57816409836362	5.58437321328128	5.54931712215449	5.56619294427868	5.50552803322675	5.72630343214944	6.38752502395986	5.91395517285065	5.97265905845093	5.72238570256402	5.85645363360302	5.96281339804582	5.53246759411524	5.53599929037653	5.58569819432949	5.65037530067992	5.60855376907131	5.75319418433492	5.56236273706471	5.79515837539423	5.65772423269692	5.71270751482568
NM_001204173	C8orf44-SGK3	10.1541038162882	11.3441215056666	11.4462229924507	11.2116927823924	11.7866897009418	10.8841814237916	11.3880941860163	10.8942331195605	10.5234359387584	10.9400513604751	10.3852307174563	9.3906449639557	10.7932200878727	10.8833306108866	11.5008632147296	12.3896390209133	10.8238335041489	10.5947378098192	11.6042156473938	11.3987742248435	11.2258873871303	11.2232260085163	9.78188657572565	11.8080505694454	11.6818376320911	11.1325639907827	9.77855826062905
NM_016429	COPZ2	5.94016675048282	5.76382337535853	6.03918121026703	5.64420423694176	5.82668326377199	6.48805583573517	6.35100230399141	5.80731868102034	6.66481474402652	5.70544738175747	6.82482626389702	6.20305368292858	6.37702456415534	6.4649116862165	5.91170913012768	6.31144561776367	5.84205181670162	6.56420116217569	5.76576149881653	6.56129161969522	6.00866186401186	5.93149994558168	6.84016168500592	5.82743403167506	6.36357160322978	7.48063723528338	6.78993086401947
ENST00000480549	SH3D21	6.05000408770104	7.48692119290933	8.08442878116071	7.67706520976728	7.58924985912425	8.56578211374452	7.21999821187249	7.76363920668562	7.72646146737576	7.58050085853438	7.21181878214912	5.90000421002328	7.80822873919256	8.09931023483792	8.24154058953579	8.2629002203674	8.27106277958973	7.89983162852407	8.26484468914807	7.71080643369935	6.0518692399206	8.19447546276134	6.04158093346696	7.29462074889163	8.67176850355044	6.35516229082668	6.98771066060201
NM_001166	BIRC2	9.92163185476018	9.33020049452462	9.0601093647104	9.40315494999276	9.16554956482251	9.3047583900583	10.5588025593696	9.81492351982959	9.09364398872054	9.86347895337424	9.17948574107273	9.36024719165706	8.58282318729035	8.53806609196933	9.43390317588502	9.37526933526695	8.92275278365666	9.24043610567	8.76749791266401	8.65756087859397	8.89424079111597	9.58211359384588	8.58356809394562	9.3335182996135	9.50604665199366	8.88411280352496	9.53486104368894
NM_014639	TTC37	10.0676072202628	10.3683739407484	10.0903960146672	10.2939806489204	10.4661201721427	9.53005791894564	9.55373898996758	10.3265899916606	9.99762307070086	10.0122354315872	10.3905528456787	10.3055813623134	10.2210605571425	10.4303928115036	10.3249520069326	10.6985930563387	10.5396019673213	8.96324703356624	9.8843667907965	9.65399662106242	8.75312121911397	10.3011041937916	10.6137631592817	10.1735343764843	10.35294985172	9.84953914304029	8.94301709898337
ENST00000399711	ENST00000399711	6.02300182536162	5.67444450960815	5.61344745957421	6.31586118960867	5.95452869030791	6.46923479366766	6.17934042818617	5.86965993449812	6.41205564102586	5.77233814140115	6.54115194295747	5.85014217838651	5.99838895009401	5.73953953783003	5.75221336786514	5.90654705589005	5.70479293648992	6.26034832231555	5.76250068627334	5.43152745178297	5.63185263288368	5.88508622529017	6.02648392150069	5.6687837034181	5.85833629497936	5.96380437349925	6.06270149641534
NM_001747	CAPG	12.0796562055853	11.2581411544246	11.725028400539	11.561148129142	10.9794813381768	12.0941908189989	10.8945146442731	10.5921366401003	12.2271087709498	10.8345613425766	11.1683766371098	12.9154366027912	12.0113770291105	10.7827701014338	10.9814296719558	10.7316948102011	11.7638110926305	12.7716014756371	11.7409191301855	11.2569668268316	12.4707641711244	11.1524387746898	12.8121973650947	11.4938089975431	10.487158137576	12.5370901028794	12.6463304786014
NM_015124	GRAMD4	8.98011917162439	9.77615099900694	8.98979995057202	9.11173185601348	9.53421949530109	9.96045709965729	9.15907842934382	9.16594781928539	9.72127011401286	8.87993326964019	9.70057595523036	8.30103884990315	10.6747219242885	9.70701394843505	9.77645653274268	9.84059810930001	10.5773478967246	9.02527801005376	9.54800994047558	8.72901372749625	9.00708735289972	9.65133364026884	8.84122736130613	9.16587605769361	10.233893536867	9.41023933077602	9.24828339759806
NM_001205293	CACNA1E	5.62631509862324	5.66428451741835	5.83378660441858	5.4779752651645	5.60199052282368	5.79597223150977	5.63084641430559	5.68387986592289	5.820855120922	5.56257572021384	5.84175916662715	5.45637747197382	5.70134083945809	5.634735346837	5.67228881246722	6.2756645718425	5.52723903493635	5.75509885120398	5.62661478059298	5.39112061062269	5.38415242973241	5.82713356250224	5.5086047586631	6.0491196948306	5.51553634560086	5.94178313542682	5.80720121374522
lincRNA:chr21:19289079-19317229_R	lincRNA:chr21:19289079-19317229_R	5.44908967441584	5.58924985912425	5.42961596420174	5.28434491207921	5.59053358607316	5.52132000527034	5.63351424555327	5.61344745957421	5.92073565160737	5.2763903153369	5.86400922454358	5.42722303772696	5.51817540950995	5.43152745178297	5.48450644752761	5.59224344706251	5.37553597068788	5.40355989401632	5.50280339589022	5.29330741694759	5.32244325112954	5.43152745178297	5.49185309632967	7.35056038886767	5.43438994288255	5.36257007938471	5.52132000527034
NM_001029885	GLTPD1	8.04675689035611	8.66806772179491	8.82446254252513	8.48668556846597	9.25410127225646	8.76465219308873	8.60338249010104	8.33597858398595	9.12969067944015	8.19788613631034	7.76425934877918	8.2186747807102	9.06800576976754	8.3757099143858	8.70495288726121	8.46591359036691	8.73772736292779	8.36350896185605	7.97590657768739	7.85678207812261	8.29167019780197	8.28650190846083	8.1345067798349	7.70439126134646	8.12385519957738	9.26670994671371	8.18747615922736
NM_080870	DPCR1	5.65772423269692	5.70169842954125	5.54307725406578	5.61568382610555	5.68568741682529	5.6253533213484	5.56351529872884	5.59905239592275	5.63408133379391	5.67444450960815	5.67539350000574	5.5632771113458	5.65766461753829	5.49596681940886	5.74362142690007	5.51404549449952	5.71655110262124	5.65819849445707	5.67679352454016	5.6471940943183	5.87669233955542	5.64351601630391	5.78366967628388	5.93881465642197	5.73002627156534	5.70331878883417	5.71270751482568
NM_199180	KIRREL2	7.9543981613411	7.31029466039117	7.11544684696305	7.04203403115437	7.39710118026201	7.34327326258651	6.98967572036399	7.50822121356804	7.61922607215404	7.57598657989289	8.0956068167768	8.05446942583852	6.99007499047584	6.69652186913919	6.73108340159592	7.15785619747168	6.93752153867548	7.26795877897415	7.48260087627725	8.35352768906799	7.97218112293309	7.3633475484018	7.41038059307549	7.53100487347582	7.42106849697252	7.56846620011955	7.17705703792329
NM_001031746	VSTM4	5.72293288677078	5.5212554482087	5.60820645935222	5.53079932154822	5.5487452032516	5.67707843917137	5.65977644679666	6.26247212404273	6.24920390144292	5.3914172215473	5.80863275623073	6.2983721344604	7.28247465280472	5.98417573427361	7.77307080668097	6.43708254575997	5.68078765035446	5.93094224459752	5.60409907276772	5.63469455548215	5.44376294621063	6.17696587604514	5.6922900734437	5.70279824736777	7.37056002643696	5.85725646562376	5.89456510308783
XM_001131091	LOC729706	5.64261906375275	5.96413454744299	5.50189403875901	5.56768450928932	5.64838326393579	5.52132000527034	5.56289655936757	5.69089594547022	5.67262738595206	5.5453506448223	5.5471148700998	5.70479293648992	5.48128048698007	5.57505295423735	5.61176256006487	5.69964681070652	5.57980079560538	5.62643913669732	5.85904663228612	5.76250068627334	5.87669233955542	5.75106579121106	5.69567572358356	6.07084929761979	5.60457970273358	5.6728294016411	5.58839340612143
NM_032548	ABTB1	10.2863405665507	10.3467064217251	11.2522076589902	10.496031192819	11.3112413713512	11.6737488055915	9.87099630907258	11.4806296830682	10.6944048244228	10.3976590935976	10.5208406250605	10.448854444061	11.3109741995984	10.5053486772335	11.030292165494	12.6689494865714	10.7523638448526	12.9406067233106	10.7764600738656	10.5323390844063	11.0947382552796	10.8655358089459	10.6316020231076	9.24438933758813	10.6868484461766	12.0867428584694	10.1337070370817
ENST00000390286	ENST00000390286	5.80845860313213	5.63517394667492	5.32141275462795	5.46083615716221	5.456149034648	5.79515837539423	5.6736371816403	5.46083615716221	5.86400922454358	5.48220292629596	5.57850747858386	5.37354878712178	5.83144297789409	5.44956137461324	5.52937477518112	5.62685628142796	5.39035323589825	5.61218396945618	5.64879411259039	5.16763318993432	6.2246908048732	5.67927901301256	5.62685628142796	5.36257007938471	5.3016921556431	5.50507428419301	5.66065811144595
NR_026971	LOC144571	8.63385152690737	8.8920657062645	9.73095528054008	9.63602898457406	10.6579500088433	9.3552724304284	8.16307456773768	9.09658339550028	9.09064175191785	8.6230453571015	8.71011763204345	8.97261060577489	8.99814713736486	7.65662916037741	10.6604543841222	9.06456956167172	9.03169135798297	7.97039353791468	9.11528522513708	8.22407060208044	7.86277017590767	8.99374713508869	8.12142250806487	8.12928301694497	9.17638689226175	8.46498326210102	7.84719160648331
NM_002226	JAG2	5.62631509862324	5.74988293647757	5.74433211826006	5.70992077115198	5.73076493747744	5.55896729218821	6.71213601059361	5.57376458711748	5.75793759852342	5.65841228089295	5.51581065881371	5.62878808872041	5.66467679974355	5.65859109943921	5.48298944407666	5.59422213688766	5.64473302132806	5.8594016698272	5.65128973878433	5.56516248336501	5.82199346404441	5.70714031888449	5.50860305395634	5.62252778094579	5.79515837539423	5.75070535477296	6.76685238537792
NM_014694	ADAMTSL2	6.44814581109078	6.30716827534201	5.72324649245923	6.47016496458375	6.3327079336406	6.46923479366766	6.30846905537864	6.27266310703157	7.40672130034358	5.91032150100879	6.28883312426252	6.26410744049902	6.26276602241922	6.43295940727611	6.39941526662922	6.55415027589044	6.31573182892346	6.24575641440196	6.69766263347052	5.86400922454358	6.24371803742147	6.50189403875901	6.45238834163318	6.10373740952953	6.50189403875901	6.28856949794093	6.22813152923455
NM_182961	SYNE1	8.88822138416445	9.85000819231342	9.87375169060862	9.07876077842931	9.93918039274419	8.57186097020737	8.78799581397541	9.25634349779147	9.22697980036616	9.25099201723813	8.30345460484105	8.59943469759444	10.8710801646964	9.2473850449127	9.56605403817109	9.30485649837324	9.37779926536546	9.27322946424641	9.43361524551242	8.77115929555685	8.73049439822702	9.63707765714366	8.21014947905181	8.80726291051123	9.25144859573803	10.174729553927	8.11560106985087
NM_153333	TCEAL8	11.2116710852152	11.1752631755638	10.8418119077859	11.6187655347957	11.0415723695899	10.3030335842594	10.7509190198188	11.1460876884355	11.1471264957498	10.6354385283914	10.9176165216287	11.4759230432832	11.5841423699492	10.7747506827556	11.56006093572	10.5931011739656	10.8102823934372	9.36901904285238	10.6040849174271	10.8022977237523	9.76928116072064	10.6545965318509	11.8548383309542	11.203138432654	10.8993830481241	10.4364577700793	10.3215193998835
lincRNA:chr7:130619611-130620827_R	lincRNA:chr7:130619611-130620827_R	6.92379437015429	7.55458885167764	7.87089308254148	7.56561893448359	8.73347539949812	8.29488327187313	8.31589352796767	7.89369157142732	7.1242690456925	8.09599974672044	7.39660478118186	6.29553937040683	8.53699647306196	6.8413621653217	7.34480314007043	7.87300460145611	6.90396789715375	8.89801827524876	8.01270434277264	7.26517967766535	8.51192204050114	8.01270434277264	6.12456446804244	6.85067799827786	8.04197198191781	6.96726743692796	7.03570245153006
NM_004951	GPR183	9.73438301748097	10.2242859804896	9.12587467538507	8.24007576876419	9.89903317043474	9.9325944141109	8.04212837162429	10.0707534826859	8.70365643082464	11.168130356687	7.19700601405681	8.85460127521969	7.37987341555888	7.45309421869572	7.72996056101801	7.0666274090952	7.89905475619441	11.8499188613511	8.21112347390833	9.54661889976057	10.4990272357089	10.1993743814196	7.16426047746679	9.80335851839575	8.58643771771698	9.50837488551311	14.2028147383301
NM_014685	HERPUD1	11.1412895933158	12.0494081749732	11.2575874591844	10.8829953464667	12.7900452497927	12.2862140335715	12.2647236852044	12.3867008219936	11.4463680504451	14.1323369115016	13.1940842488674	11.2291423174769	13.2511283136582	11.7632587504881	11.6150394554974	12.128909947354	11.0085245016987	14.9103287066604	12.4467768176775	12.8043495341522	13.1473994095535	12.4404038364392	9.62803134682043	11.901382445062	11.9219638085994	12.2019294720409	12.9951359529321
NM_198827	GPR133	5.70479293648992	6.09592441999854	5.88334152192009	5.5316042533576	5.67968115797429	5.59736090453903	5.77535160472318	5.58367380475258	6.09773117670417	5.50552803322675	5.68850010482957	5.68209167656498	5.71503044425833	5.57505295423735	5.64385618977472	5.62685628142796	5.64385618977472	6.56136978240352	5.89065513947983	5.52490545611458	5.87669233955542	5.64303155697669	6.34581706968495	5.63683174064176	5.811030580201	5.73490312770931	5.66065811144595
NM_173491	LSM11	5.6873006908426	5.84190125545971	5.88334152192009	5.89654865138706	5.89862297962492	5.95884267524324	6.25981050495951	6.01537522588692	6.19770815795585	5.86930741280036	6.26222910576215	5.98673597638013	5.99838895009401	6.37974966936153	6.38764810505373	6.39305330396834	6.44270658065961	5.5994878325977	5.45755677101686	5.46830402264125	5.4277019406495	5.91613538008583	5.4262647547021	5.91613538008583	6.06946894824877	5.55195539483284	6.03876225127912
lincRNA:chrX:46176131-46189856_R	lincRNA:chrX:46176131-46189856_R	6.18897732676745	6.04813652104427	5.55677973295045	5.63060516627687	5.93276312077552	7.08571903643229	6.71090480709552	6.03688006570115	6.25846508376633	5.84763905090611	7.30299788026919	6.75240454192504	6.5821688697698	5.8325283911422	6.22744404051966	6.39305330396834	5.87106916053533	5.91545260911194	5.4808190460547	5.50688842469095	5.96545448810313	6.24439781646665	5.83577973979966	6.39525869809088	5.68209167656498	5.97662549162619	5.88648047042491
ENST00000430555	XLOC_l2_007834	7.13031314554346	6.80753892754741	6.36181847997157	6.8388437444113	6.89395153990102	7.29265030236512	6.82163733508513	7.14101230952707	6.83162393682075	6.7983097824546	6.78042259427061	6.7882755415654	7.07130912074429	6.45872883627012	6.9063752553491	6.75259569065548	7.21272218217052	7.17314171412585	7.19700601405681	6.84118242383503	7.10253816171244	7.33806779754262	6.62205181945638	6.79013900739009	6.81304820756561	6.63683174064176	6.30143086884697
NM_002905	RDH5	7.19962883476375	7.74078177431362	8.25223070393006	7.85381364842657	7.60475672486584	7.42608130133465	7.73894588476889	8.23609819557394	7.36585316223447	7.2022029086948	7.86686712924144	6.68710437954923	7.08715972221553	8.12014097683409	7.73641227007198	7.14824968626054	8.06585045481105	8.66442006724981	7.6639554972989	7.70423602290937	8.10558191497918	7.81956625882814	7.69319796221149	7.51200550885109	8.92381163518208	7.12837512826891	7.65704534236734
NM_001004058	OR8K5	5.46364113868267	5.43962313755712	5.4122976430462	5.17335590684259	5.18359993833939	5.5409306197936	5.54931712215449	5.36257007938471	5.94418913703149	5.24358204316762	5.51682562456114	5.50280339589022	5.36382187559417	5.48542682717024	5.45050431258202	5.46876948321663	5.25496110529811	5.44104708408583	5.3630709282149	5.16763318993432	5.22826898767312	5.3928080519421	5.71031446607621	5.52311384453271	5.27585844619138	5.45989995009438	5.52132000527034
lincRNA:chr3:114031960-114042235_F	lincRNA:chr3:114031960-114042235_F	5.6728294016411	5.77835878672056	5.4122976430462	5.72285631124228	5.77535160472318	5.75374205149521	5.77535160472318	6.02680005934372	5.96578428466209	5.72480616292561	6.22593041117105	5.78135971352466	5.80256252323871	5.87318042194757	5.73760951073163	5.80477637795583	5.70479293648992	5.5994878325977	5.50280339589022	5.39574832817903	5.4277019406495	5.78696968186724	5.85157058943477	5.65207669657969	5.88787336943815	5.59736090453903	5.66065811144595
NR_002323	TUG1	7.28723051442585	8.04471145391317	8.08454592767693	7.63542210772762	7.95217415772361	8.11281849816278	8.02641358606411	7.89219097809389	8.23822303484205	8.11920459370835	7.71000338956078	7.79807238672745	8.19045054400478	7.96843047438195	8.51734202240669	7.98336865852324	8.36101046107492	8.00098200055329	7.80856669220011	7.39571414878175	7.37311988436856	8.1857254051288	7.51576907014424	8.18749299249642	8.00767856290089	7.34588998167783	7.53607268240181
NM_001135732	TOM1	11.4581429226687	11.4276944590138	11.8548183042695	11.7021850562184	10.9402296865973	12.0924150170549	11.3925474259743	11.1157032401027	11.3059151659039	12.5769263060622	11.4922609435233	10.6591676909751	11.2129566262476	11.7847224701463	10.9061282562236	12.2403526657461	11.2157539892086	13.7303200129091	12.0316593620577	12.2887425081479	12.2950678297458	11.4252009141821	10.9967407978504	11.3913816984997	11.4012681066987	12.055514859588	12.5978430614864
NM_032117	MND1	7.35937307414042	7.01322296059817	6.78771603213784	7.90714819672355	6.46527486291877	5.93949526104045	9.23703919730085	6.55349216212206	7.35213803598691	7.41652612042164	7.14553189750587	10.3332192556523	8.82734270423412	9.58278715805318	6.38764810505373	6.91066414322413	8.54849167153356	6.20079353785249	6.8207260249412	6.53138146051631	5.68569991948182	9.07517350185235	9.59527080390152	8.45309421869572	7.22455300506978	7.01823992740578	7.93520715303254
NM_001087	AAMP	8.66847641875372	7.8441610203049	9.68885455183413	9.35650459408004	9.36030734487568	9.1952447721836	9.52686882115668	8.75263816870264	9.9886749858423	8.15415339524194	8.45520023648156	8.70103689013906	9.35730216358434	9.3725049438652	8.97603457724029	8.97001377597106	9.11660336809211	8.65580984904952	8.49058625274388	8.41871356462766	8.70041369648608	9.04631037543687	10.1173911037833	8.4572212514567	8.75640825637502	9.78769523452271	9.61554286238849
lincRNA:chr9:114967654-114975997_F	lincRNA:chr9:114967654-114975997_F	5.6728294016411	5.86082094691253	5.60118712023925	5.60076248593423	5.65984302948026	5.75374205149521	5.64591571195302	5.51682562456114	6.03247872635971	5.56246050222631	5.57850747858386	5.60711891437332	5.85762560775273	5.6092315154843	5.72246602447109	5.93663793900257	5.45050431258202	5.77007390597814	5.33934102597305	5.43152745178297	5.49139502519044	5.51997316057235	6.88054560042314	5.81944922287465	5.54159448745201	5.79701297783614	5.72285631124228
NM_001040058	SPP1	5.81022508384478	5.85295335157029	5.59328946530114	5.71745854756048	5.99871130403143	7.01204932976232	6.52881765683711	5.72517477443066	5.69634800145761	6.72045534170879	5.53869092501735	7.01563360684605	5.93030438886356	5.85904663228612	7.90673756522139	5.64594512888451	5.66278303381855	6.41857548911345	6.44357222079839	6.11071483271968	5.76898773556546	6.01531016976036	5.99633810935802	5.66043019999889	5.7490602919821	5.80911923865496	10.0562621240551
NM_001128429	SMARCAD1	6.7933013857687	7.06608919045777	7.02853758026866	7.09833292646926	7.11403975166099	7.68018368159249	7.09109531075026	7.00273466276842	6.7292808460274	7.42440626803284	6.58023164376175	7.65535182861255	7.12190348657937	7.97960892742786	7.17092652528738	7.24507727535967	8.06870151643064	6.29094040240368	6.55765515472542	5.86400922454358	5.92090575065147	7.09290812151137	6.77045152541255	7.28050566630022	6.98462189884108	6.28856949794093	6.31831684133498
NM_001361	DHODH	7.13697572773275	7.65859973558749	7.81182017041299	7.76050530953772	8.06608755073905	8.44848606822609	7.55272398309914	7.61067880466705	8.4433593535886	6.54880162787158	8.54667987206653	9.2070870993036	8.67280307751614	9.93680943018027	8.01450509640778	9.53667329492279	10.3673710778108	7.08187870956558	7.00850609212805	7.15453952262388	7.12804079872225	7.47915786493369	9.02690029883347	7.4400699167047	7.89377823279037	8.47964498224618	7.74164587351424
NR_024081	C14orf165	6.53271215469015	6.25903896693819	5.77874318236116	5.50143928863578	5.53698004854317	5.64083753518252	5.65278858736977	6.04779041323052	6.21634551193076	5.85959399076116	6.39108842656093	5.94058843625466	5.66121978604715	5.68965271073122	5.67708319101287	5.70140597776351	5.91529303174467	5.8402409412451	6.0485926104514	6.03197141634275	5.91058444796503	5.50028053576868	6.4559567811589	6.0434120259182	5.68620537318505	5.70546630472351	5.79125640066424
NM_178468	FAM83C	5.82454966520031	5.95618944223632	5.4122976430462	5.49916252319221	5.42530583473267	5.5409306197936	5.38419785903408	5.78210897089849	6.48393091193898	5.52356195605701	5.73953953783003	5.66228689518191	5.58195375084882	5.80256252323871	5.73760951073163	5.69964681070652	5.57980079560538	5.67766931126577	5.4122976430462	5.31780020926469	5.5244577617616	5.64303155697669	5.59309761821884	5.58345891013077	5.3016921556431	5.79701297783614	5.79181407116183
NP102836	NP102836	5.85477935274147	5.84190125545971	5.67726660504099	5.63060516627687	5.72051300530064	5.67444450960815	5.59053358607316	5.73296688390655	5.75793759852342	5.77233814140115	5.76307005878914	5.98673597638013	5.58195375084882	5.64303155697669	5.64385618977472	5.59224344706251	5.5233379176932	5.70043971814109	5.50280339589022	6.17049738591357	5.8325283911422	5.8703647195834	5.55896729218821	5.96776148237798	5.60457970273358	5.61218396945618	5.74492991788591
NM_002833	PTPN9	6.30089451211682	6.22598608201573	7.07129458350343	6.44725871415457	6.55018922094001	7.11024403529591	6.79993747963893	6.60392403633746	6.92399626687159	6.11725635458679	5.95824788099728	6.7521432719496	6.71451465836199	7.3969349122696	8.09929612386082	7.45046824323027	7.49622352918329	7.45985318572602	6.06553475313975	5.8418947669733	6.87347810806434	6.52203811820325	6.3863577316188	6.0110253688712	6.68466837495159	6.900260167549	7.29977076745805
NM_017553	INO80	6.10283806713726	6.33475213524495	7.34416907200727	7.08822036032308	6.60161162959671	6.3807393418688	7.67141469741816	7.14101230952707	6.81762325751143	6.20945336562895	6.51209140734955	6.09833292646926	6.55327272413534	6.79571500650173	6.72051300530064	6.58453306328953	6.24466963842523	6.97564328686281	6.204431409149	6.53138146051631	6.44767364776113	7.23956443467065	6.13925898335516	6.2667865406949	7.25664677258601	6.61870012335698	7.5107924197717
lincRNA:chr8:124472369-124499694_F	lincRNA:chr8:124472369-124499694_F	5.82454966520031	6.03750773377321	5.61344745957421	5.46083615716221	6.59672221418363	6.13251809025034	5.94853410395094	5.92735469816823	5.98998236623082	5.38592401346378	5.7279204545632	5.6932878140052	6.19658456363045	6.12101540096137	6.79905029064018	7.29219014400857	6.58195375084882	5.73490312770931	5.19658456363045	5.58453306328953	5.63185263288368	6.12928301694497	5.65984302948026	6.22413952666975	6.14916644127551	5.7640185139156	5.62393373223399
NM_178505	TMEM26	5.46126186300022	5.50079385611153	5.48284054205574	5.41925611594703	5.39398625044726	5.56780458863051	5.67041690937049	5.5414181639724	5.71261266247526	5.55901524794992	5.3058078951979	5.64458335363718	6.00513202656587	5.56500399703201	5.48430930132505	5.67299274927886	5.44257066799758	5.36031137917574	5.46630504028034	5.38427615614547	5.33266097859513	5.50709152561383	5.46494553133506	6.06660794147715	5.55029416399677	5.57408814334915	5.6463955689156
NM_139057	ADAMTS17	5.57980079560538	5.75030023266782	5.42961596420174	5.21972170108278	5.61344745957421	5.46317402032311	5.38419785903408	5.48035745749184	6.3350074569058	5.59523083617498	5.7279204545632	5.78135971352466	5.48128048698007	5.77007390597814	5.69209237542757	5.80477637795583	5.5233379176932	5.72090382070081	5.43391325527177	5.22276040885047	5.4277019406495	5.91613538008583	5.73063995591679	5.6687837034181	5.62267939651589	5.7640185139156	5.70439773170978
[truncated: 35,019 more rows]
