# Supplementary material for: Macrophage migration inhibitory factor is overproduced through EGR1 in TET2low resting monocytes
Source: Commun Biol. 2022 Feb 3;5:110. doi: 10.1038/s42003-022-03057-w (PMC8814058; doi:10.1038/s42003-022-03057-w)
Supplement: Supplementary file 10 — Supplementary Data 7 [file 42003_2022_3057_MOESM10_ESM.xlsx]

## Sheet: Fig1b
Cord blood CD34+ differentiation
Cytokine arrays
MIF intensity related to positive controls
	SCR sh	TET2 sh
	0.240633562	0.415630681
	0.447989749	0.568411831
	0.28184555	0.467492598

## Sheet: Fig1c
MIF ELISA
Cord blood kinetic
	MIF supernatant (ng/mL)		MIF supernatant (ng/mL)		MIF supernatant (ng/mL)		MIF supernatant (ng/mL)
	day5	day5	day7	day7	day8	day8	day10	day10
	shRNA SCR	shRNA TET2	shRNA SCR	shRNA TET2	SCR	shRNA SCR	SCR	shRNA SCR
	2.013	5.052	1.805	2.398	6.82	10.093	4.636	6.05
	5.582	5.741	4.102	3.906	6.302	9.144	7.669	9.634
	2.529	2.194	2.12	3.816	5.623	9.923	8.277	10.225
	1.577	2.528	2.772	2.966			4.627	8.433
	2.058	1.763	2.162	4.125			4.513	7.822
	2.42	2.64					4.696	9.092
							1.967	2.562

## Sheet: Fig1d
HPRT report
MIF mRNA expression by RT-qPCR
	kasumi-1			M07e			UT-7			TF-1
	SCR	sh		SCR	sh		SCR	sh		SCR	sh
	118.84	264.698		1022.23	1899.06		81.8833	296.582		339.406	443.472
	86.5493	324.788		1063.94	1849.57		44.5593	313.377		350.784	426.896
	151.13	204.608		980.527	1948.55		119.207	330.172		328.028	435.184

## Sheet: Fig1f
MIF ELISA
	MIF supernatant (ng/mL)			MIF supernatant (ng/mL)			MIF supernatant (ng/mL)			MIF supernatant (ng/mL)
	kasumi-1			Mo7e			UT-7			TF-1
	SCR sh	TET2 sh		SCR sh	TET2 sh		SCR sh	TET2 sh		SCR sh	TET2 sh
	7.82	10.71		8.5	22.5		8.614	22.134		9.86	11.56
	7.64	12.09		10.4	11.0		9.8	25.4		7.9	10.3
	5.0	8.0		12.7	13.0		11.7	16.0		9.4	13.0
	12.052	16.904		9.0	18.7		13.0	18.0		7.8	15.3
	4.486	16.394		13.72	17.49					7.87	17.0

## Sheet: Fig1g
Mif ELISA
	Plasmatic Mif (ng/mL)				Plasmatic Mif (ng/mL)
	K427 model				ANO model
	wt/wt	wt/exc	exc/exc		wt/wt	wt/LacZ	exc/LacZ
	1.244	2.631	2.691		1.137	2.477	3.165
	1.216	2.094	2.669		1.867	2.499	3.048
	1.614	1.643	2.846		1.486	2.311	3.069
	1.71	2.006	2.206		1.6462	2.169	2.173
		1.93	2.059		1.3611	2.61	2.218
							2.057

## Sheet: Fig2c
PPIA report
	MIF expression in monocytes
	Young	Elderly	CMML TET2WT	CMML TET2MUT
	1.939973899	1.152782327	2.298498798	3.877465726
	2.145095587	1.000374836	1.152496952	1.982585382
	2.021743757	3.683410366	2.156439874	0.550718236
	0.864041975	1.808290469	0.696530729	4.915486857
	0.86782411	0.488375178	0.96537846	4.40707078
	0.528396051	0.656501509	1.35828432	2.568278526
	1.969464825	0.157698355	2.188876272	3.965396664
	1	0.590440901	1.231220519	2.90585475
	0.866498229	1.46332288	1.620392423	0.98499307
	0.692507946	1.34381127	1.081534351	3.466036274
	1.8004425		2.799022291	3.531160755
	1.103008906		1.261551796	6.317503594
	1.298346085		1.187939037	6.882105613
	0.923600848		1.2212315	4.247945447
	0.566476578		1.06468911	3.065762372
	1.673136816		1.051864148	1.523815894
	1.051109516		0.279799705	2.776490442
	1.100109959		2.689078717	1.793631766
	0.888128194		1.119444495	5.904550062
	1.27111352		0.752852317	1.808210623
	1		0.530885971	1.37279671
			0.681125501	2.616743592
			2.702635303	2.854513514
			0.573576921	1.376469346
			1.169269397	1.269954498
			0.486306555	3.24435326
			2.223188205	2.009980546
			2.761725912	1.737670927
			1.0207536	1.044374888
			1.832214727	1.653017979
			1.286697676	1.650756431
			0.332591703	4.901125113
			0.391657036	0.948209499
			0.591417578	0.302954082
			0.574086657	7.920808577
			2.51170836	1.140471092
			0.47539343	1.663793968
			0.85907407	2.009502024
			0.70112636	1.630525739
			1.00000000	2.326743376
			1.16017302	1.079038451
			1.9010329	1.525305974
			1.6423263	3.221392527
			2.51818108	2.265944382
			1.62082265	0.773853047
			0.57162962	1.401919131
			2.07583406	1.244038619
			0.26617947	0.81686325
			1.05832282	2.277461488
			1.06744026	2.113200698
			1.0995853	0.805908807
			0.46783553	4.003519196
			1.0842412	0.735471155
			0.32455833	2.14197187
			0.80079617	2.743006968
			0.5743047	1.039101931
			2.51170836	0.254905337
			0.47539343	1.189084311
			0.85907407	0.258034239
			0.70112636	2.437845659
			1.00000000	3.07158128
			1.16017302	1.85268693
			1.9010329	2.74316494
			1.6423263	3.08276056
			2.51818108	2.21774832
			1.62082265	2.99190132
			0.57162962	8.07391091
			2.07583406	2.72552808
			0.26617947	4.40971639
			1.05832282	1.63917391
			1.06744026	2.85038553
			1.0995853	4.24867737
			0.46783553	1.93443403
			1.0842412	3.57789249
			0.32455833	2.18301842
			0.80079617	1.3765939
			0.5743047	1.65330556
				1.41627769
				3.30163251
				1.79848872
				7.82147113
				5.86166999
				1.13454656
				1.36425026
				0.52355178
				9.85673328
				1.46445297
				3.69214595
				1.93475867
				1.80516075

## Sheet: Fig2f
PPIA report
	MIF expression in monocytes
	CMML TET2WT	CMML trTET2MUT	CMML non-trTET2MUT
	2.298498798	3.877465726	1.244038619
	1.152496952	1.982585382	0.81686325
	2.156439874	0.550718236	2.277461488
	0.696530729	4.915486857	2.113200698
	0.96537846	4.40707078	0.805908807
	1.35828432	2.568278526	4.003519196
	2.188876272	3.965396664	0.735471155
	1.231220519	2.90585475	2.14197187
	1.620392423	0.98499307	2.743006968
	1.081534351	3.466036274	1.039101931
	2.799022291	3.531160755	0.254905337
	1.261551796	6.317503594	1.189084311
	1.187939037	6.882105613	0.258034239
	1.2212315	4.247945447	2.437845659
	1.06468911	3.065762372	1.13454656
	1.051864148	1.523815894	1.36425026
	0.279799705	2.776490442	0.52355178
	2.689078717	1.793631766	9.85673328
	1.119444495	5.904550062	1.46445297
	0.752852317	1.808210623	3.69214595
	0.530885971	1.37279671	1.93475867
	0.681125501	2.616743592	1.80516075
	2.702635303	2.854513514
	0.573576921	1.376469346
	1.169269397	1.269954498
	0.486306555	3.24435326
	2.223188205	2.009980546
	2.761725912	1.737670927
	1.0207536	1.044374888
	1.832214727	1.653017979
	1.286697676	1.650756431
	0.332591703	4.901125113
	0.391657036	0.948209499
	0.591417578	0.302954082
	0.574086657	7.920808577
	2.51170836	1.140471092
	0.47539343	1.663793968
	0.85907407	2.009502024
	0.70112636	1.630525739
	1.00000000	2.326743376
	1.16017302	1.079038451
	1.9010329	1.525305974
	1.6423263	3.221392527
	2.51818108	2.265944382
	1.62082265	0.773853047
	0.57162962	1.401919131
	2.07583406	3.07158128
	0.26617947	1.85268693
	1.05832282	2.74316494
	1.06744026	3.08276056
	1.0995853	2.21774832
	0.46783553	2.99190132
	1.0842412	8.07391091
	0.32455833	2.72552808
	0.80079617	4.40971639
	0.5743047	1.63917391
	2.51170836	2.85038553
	0.47539343	4.24867737
	0.85907407	1.93443403
	0.70112636	3.57789249
	1.00000000	2.18301842
	1.16017302	1.3765939
	1.9010329	1.65330556
	1.6423263	1.41627769
	2.51818108	3.30163251
	1.62082265	1.79848872
	0.57162962	7.82147113
	2.07583406	5.86166999
	0.26617947
	1.05832282
	1.06744026
	1.0995853
	0.46783553
	1.0842412
	0.32455833
	0.80079617
	0.5743047

## Sheet: Fig2g
Bone marrow
MIF (pg/mL)
	CTRL	WT	trTET2MUT	non-trTET2MUT
	53605.75085	49361.26121	50976.09204	51106.38598
	49842.73084	50864.32307	52912.0277	50106.33865
	49379.75799	51215.85545	50908.60477	48183.93592
	50667.18444	50740.06058	53448.76856
	51357.29019	50910.26487	51326.63076
	49865.41181	50627.26988	52396.62801
	51504.97281	50234.63092	53213.39656
	48990.7133	50970.9908	53898.34179
	51455.85674	52019.05395	52647.05134
	50326.22796	50451.12151	53448.76856
		52019.05395	51914.1147
		51931.52442	51512.11841
		50602.59907	51186.71255
			53174.28147
			52021.74344
			52298.44064
			52863.10504
			49833.99482
			52590.26941

## Sheet: Fig3b
ChIP-qPCR
TET2 Ab1 ChIP
	fold enrichment relative to IgG
	MIF R2		MIF R3		MIF R4
	SCR	sh	SCR	sh	SCR	sh
	1.32624972	0.85633301	1.3765306	0.85593987	1.98842406	1.20325706
	1.20668692	1.04842706	2.562235	0.87727204	1.38892359	1.30734212
	1.43661227	0.97198374	1.90807949	1.21084351	1.06659502	1.54948647
TET2 Ab2 ChIP
	fold enrichment relative to IgG
	MIF R2		MIF R3		MIF R4
	SCR	sh	SCR	sh	SCR	sh
	1.36133003	1.00387101	2.51668035	0.92709987	0.95801018	0.96232194
	1.34834932	1.09510112	2.89054504	1.04554195	1.39859009	0.95418102
	2.03658178	0.69255471	2.19117153	0.72128471	1.68207597	0.7317367

## Sheet: Fig3c
ChIP-qPCR
H3K4me3 ChIP
	fold enrichment relative to IgG
	MIF R1		MIF R2		MIF R3		MIF R4
	SCR	sh	SCR	sh	SCR	sh	SCR	sh
	7.81611798	1.16754513	21.3578989	7.27654656	18.0785839	4.51132406	34.6436979	8.33516694
	9.82088652	1.12141139	18.9602587	6.59865114	17.4717302	2.9027064	34.795081	6.57656438
	8.75773996	1.17588231	20.1234015	6.30423731	16.9750696	3.63529707	38.9908769	6.83292013
H3K27me3 ChIP
	fold enrichment relative to IgG
	MIF R1		MIF R2		MIF R3		MIF R4
	SCR	sh	SCR	sh	SCR	sh	SCR	sh
	4.63202137	3.72048977	2.10844424	1.89058925	1.50775778	1.86866184	2.33551324	2.05402454
	5.64276173	4.4992169	2.01139601	1.70788905	2.17548528	2.06982445	3.29820619	1.74211946
	6.02379277	4.28218377	2.05934852	1.79691866	1.82314061	1.70081377	3.20737418	1.82052247

[truncated: 11 more sheets: Fig3d, Fig4a, Fig4b, Fig5a, Fig5b, Fig5c, Fig7a, Fig7b, Fig7c, Fig7d, Feuil21]
